# Supplementary material for: A catalogue of omics biological ageing clocks reveals substantial commonality and associations with disease risk
Source: Aging (Albany NY). 2022 Jan 24;14(2):623–59. doi: 10.18632/aging.203847 (PMC8833109; doi:10.18632/aging.203847)
Supplement: Supplementary Table 2 [file aging-14-203847-s004.xls]

## Sheet: PEA Proteomics
Supplementary Table 2. Description of biomarkers in ORCADES.
Panel	Assay	Uniprot_ID	OlinkID	variable_name	pass_qc	selected	available_core	selected_core	avail_sub_1	selected_sub_1	avail_sub_2	selected_sub_2
Olink CARDIOMETABOLIC(v.3601)	PRCP	P42785	OID01272	cm_prcp	1	1	0	0	0	0	0	0
Olink CARDIOMETABOLIC(v.3601)	CA1	P00915	OID01223	cm_ca1	1	0	0	0	0	0	0	0
Olink CARDIOMETABOLIC(v.3601)	ICAM1	P05362	OID01230	cm_icam1	1	1	0	0	0	0	0	0
Olink CARDIOMETABOLIC(v.3601)	CHL1	O00533	OID01216	cm_chl1	1	0	0	0	0	0	0	0
Olink CARDIOMETABOLIC(v.3601)	TGFBI	Q15582	OID01291	cm_tgfbi	1	1	0	0	0	0	0	0
Olink CARDIOMETABOLIC(v.3601)	ENG	P17813	OID01254	cm_eng	1	0	0	0	0	0	0	0
Olink CARDIOMETABOLIC(v.3601)	PLTP	P55058	OID01275	cm_pltp	1	1	1	1	0	0	0	0
Olink CARDIOMETABOLIC(v.3601)	SERPINA7	P05543	OID01232	cm_serpina7	1	0	0	0	0	0	0	0
Olink CARDIOMETABOLIC(v.3601)	IGFBP3	P17936	OID01255	cm_igfbp3	1	0	0	0	0	0	0	0
Olink CARDIOMETABOLIC(v.3601)	CR2	P20023	OID01258	cm_cr2	1	0	0	0	0	0	0	0
Olink CARDIOMETABOLIC(v.3601)	SERPINA5	P05154	OID01229	cm_serpina5	1	0	0	0	0	0	0	0
Olink CARDIOMETABOLIC(v.3601)	FCGR3B	O75015	OID01219	cm_fcgr3b	1	0	0	0	0	0	0	0
Olink CARDIOMETABOLIC(v.3601)	IGFBP6	P24592	OID01264	cm_igfbp6	1	0	0	0	0	0	0	0
Olink CARDIOMETABOLIC(v.3601)	CDH1	P12830	OID01245	cm_cdh1	1	0	0	0	0	0	0	0
Olink CARDIOMETABOLIC(v.3601)	CCL5	P13501	OID01246	cm_ccl5	1	0	0	0	0	0	0	0
Olink CARDIOMETABOLIC(v.3601)	CCL14	Q16627	OID01292	cm_ccl14	1	0	0	0	0	0	0	0
Olink CARDIOMETABOLIC(v.3601)	GNLY	P22749	OID01262	cm_gnly	0	0	0	0	0	0	0	0
Olink CARDIOMETABOLIC(v.3601)	NOTCH1	P46531	OID01273	cm_notch1	1	0	0	0	0	0	0	0
Olink CARDIOMETABOLIC(v.3601)	PAM	P19021	OID01256	cm_pam	1	0	0	0	0	0	0	0
Olink CARDIOMETABOLIC(v.3601)	PROC	P04070	OID01228	cm_proc	1	0	0	0	0	0	0	0
Olink CARDIOMETABOLIC(v.3601)	CST3	P01034	OID01225	cm_cst3	1	0	0	0	0	0	0	0
Olink CARDIOMETABOLIC(v.3601)	NCAM1	P13591	OID01247	cm_ncam1	1	0	0	0	0	0	0	0
Olink CARDIOMETABOLIC(v.3601)	PCOLCE	Q15113	OID01289	cm_pcolce	1	0	0	0	0	0	0	0
Olink CARDIOMETABOLIC(v.3601)	LILRB1	Q8NHL6	OID01297	cm_lilrb1	1	0	0	0	0	0	0	0
Olink CARDIOMETABOLIC(v.3601)	MET	P08581	OID01238	cm_met	1	0	0	0	0	0	0	0
Olink CARDIOMETABOLIC(v.3601)	LTBP2	Q14767	OID01288	cm_ltbp2	1	1	0	0	0	0	0	0
Olink CARDIOMETABOLIC(v.3601)	IL7R	P16871	OID01253	cm_il7r	1	1	1	1	0	0	0	0
Olink CARDIOMETABOLIC(v.3601)	VCAM1	P19320	OID01257	cm_vcam1	1	0	0	0	0	0	0	0
Olink CARDIOMETABOLIC(v.3601)	SELL	P14151	OID01249	cm_sell	1	1	0	0	0	0	0	0
Olink CARDIOMETABOLIC(v.3601)	F11	P03951	OID01227	cm_f11	1	0	0	0	0	0	0	0
Olink CARDIOMETABOLIC(v.3601)	COMP	P49747	OID01274	cm_comp	1	0	0	0	0	0	0	0
Olink CARDIOMETABOLIC(v.3601)	CA4	P22748	OID01261	cm_ca4	1	0	0	0	0	0	0	0
Olink CARDIOMETABOLIC(v.3601)	PTPRS	Q13332	OID01284	cm_ptprs	1	0	0	0	0	0	0	0
Olink CARDIOMETABOLIC(v.3601)	MBL2	P11226	OID01243	cm_mbl2	1	0	0	0	0	0	0	0
Olink CARDIOMETABOLIC(v.3601)	TIMP1	P01033	OID01224	cm_timp1	1	0	0	0	0	0	0	0
Olink CARDIOMETABOLIC(v.3601)	ANGPTL3	Q9Y5C1	OID01306	cm_angptl3	1	1	0	0	0	0	0	0
Olink CARDIOMETABOLIC(v.3601)	REG3A	Q06141	OID01280	cm_reg3a	0	0	0	0	0	0	0	0
Olink CARDIOMETABOLIC(v.3601)	SOD1	P00441	OID01222	cm_sod1	0	0	0	0	0	0	0	0
Olink CARDIOMETABOLIC(v.3601)	CD46	P15529	OID01251	cm_cd46	1	0	0	0	0	0	0	0
Olink CARDIOMETABOLIC(v.3601)	ITGAM	P11215	OID01242	cm_itgam	1	1	0	0	0	0	0	0
Olink CARDIOMETABOLIC(v.3601)	TNC	P24821	OID01265	cm_tnc	1	0	0	0	0	0	0	0
Olink CARDIOMETABOLIC(v.3601)	NID1	P14543	OID01250	cm_nid1	1	0	0	0	0	0	0	0
Olink CARDIOMETABOLIC(v.3601)	CFHR5	Q9BXR6	OID01302	cm_cfhr5	1	0	0	0	0	0	0	0
Olink CARDIOMETABOLIC(v.3601)	SPARCL1	Q14515	OID01287	cm_sparcl1	1	0	0	0	0	0	0	0
Olink CARDIOMETABOLIC(v.3601)	PLXNB2	O15031	OID01218	cm_plxnb2	1	0	0	0	0	0	0	0
Olink CARDIOMETABOLIC(v.3601)	MEGF9	Q9H1U4	OID01303	cm_megf9	1	0	0	0	0	0	0	0
Olink CARDIOMETABOLIC(v.3601)	ANG	P03950	OID01226	cm_ang	1	0	0	0	0	0	0	0
Olink CARDIOMETABOLIC(v.3601)	ST6GAL1	P15907	OID01252	cm_st6gal1	1	1	0	0	0	0	0	0
Olink CARDIOMETABOLIC(v.3601)	DPP4	P27487	OID01266	cm_dpp4	1	0	0	0	0	0	0	0
Olink CARDIOMETABOLIC(v.3601)	REG1A	P05451	OID01231	cm_reg1a	1	0	0	0	0	0	0	0
Olink CARDIOMETABOLIC(v.3601)	QPCT	Q16769	OID01293	cm_qpct	1	0	0	0	0	0	0	0
Olink CARDIOMETABOLIC(v.3601)	FCN2	Q15485	OID01290	cm_fcn2	1	1	0	0	0	0	0	0
Olink CARDIOMETABOLIC(v.3601)	FETUB	Q9UGM5	OID01305	cm_fetub	1	0	0	0	0	0	0	0
Olink CARDIOMETABOLIC(v.3601)	CES1	P23141	OID01263	cm_ces1	1	0	0	0	0	0	0	0
Olink CARDIOMETABOLIC(v.3601)	CRTAC1	Q9NQ79	OID01304	cm_crtac1	1	1	1	1	0	0	0	0
Olink CARDIOMETABOLIC(v.3601)	TCN2	P20062	OID01259	cm_tcn2	1	0	0	0	0	0	0	0
Olink CARDIOMETABOLIC(v.3601)	PRSS2	P07478	OID01236	cm_prss2	1	0	0	0	0	0	0	0
Olink CARDIOMETABOLIC(v.3601)	ICAM3	P32942	OID01267	cm_icam3	1	0	0	0	0	0	0	0
Olink CARDIOMETABOLIC(v.3601)	SAA4	P35542	OID01269	cm_saa4	1	0	0	0	0	0	0	0
Olink CARDIOMETABOLIC(v.3601)	CNDP1	Q96KN2	OID01299	cm_cndp1	1	0	0	0	0	0	0	0
Olink CARDIOMETABOLIC(v.3601)	FCGR2A	P12318	OID01244	cm_fcgr2a	0	0	0	0	0	0	0	0
Olink CARDIOMETABOLIC(v.3601)	NRP1	O14786	OID01217	cm_nrp1	1	1	0	0	0	0	0	0
Olink CARDIOMETABOLIC(v.3601)	EFEMP1	Q12805	OID01281	cm_efemp1	1	1	0	0	0	0	0	0
Olink CARDIOMETABOLIC(v.3601)	TIMD4	Q96H15	OID01298	cm_timd4	1	0	0	0	0	0	0	0
Olink CARDIOMETABOLIC(v.3601)	FAP	Q12884	OID01282	cm_fap	1	1	0	0	0	0	0	0
Olink CARDIOMETABOLIC(v.3601)	TIE1	P35590	OID01270	cm_tie1	1	1	0	0	0	0	0	0
Olink CARDIOMETABOLIC(v.3601)	THBS4	P35443	OID01268	cm_thbs4	1	0	0	0	0	0	0	0
Olink CARDIOMETABOLIC(v.3601)	F7	P08709	OID01239	cm_f7	1	0	0	0	0	0	0	0
Olink CARDIOMETABOLIC(v.3601)	GP1BA	P07359	OID01234	cm_gp1ba	1	0	0	0	0	0	0	0
Olink CARDIOMETABOLIC(v.3601)	LYVE1	Q9Y5Y7	OID01307	cm_lyve1	1	0	0	0	0	0	0	0
Olink CARDIOMETABOLIC(v.3601)	CA3	P07451	OID01235	cm_ca3	1	0	0	0	0	0	0	0
Olink CARDIOMETABOLIC(v.3601)	TGFBR3	Q03167	OID01279	cm_tgfbr3	1	0	0	0	0	0	0	0
Olink CARDIOMETABOLIC(v.3601)	DEFA1	P59665	OID01277	cm_defa1	0	0	0	0	0	0	0	0
Olink CARDIOMETABOLIC(v.3601)	CD59	P13987	OID01248	cm_cd59	0	0	0	0	0	0	0	0
Olink CARDIOMETABOLIC(v.3601)	APOM	O95445	OID01221	cm_apom	1	0	0	0	0	0	0	0
Olink CARDIOMETABOLIC(v.3601)	OSMR	Q99650	OID01300	cm_osmr	1	1	0	0	0	0	0	0
Olink CARDIOMETABOLIC(v.3601)	LILRB2	Q8N423	OID01296	cm_lilrb2	1	0	0	0	0	0	0	0
Olink CARDIOMETABOLIC(v.3601)	UMOD	P07911	OID01237	cm_umod	1	0	0	0	0	0	0	0
Olink CARDIOMETABOLIC(v.3601)	CCL18	P55774	OID01276	cm_ccl18	1	0	0	0	0	0	0	0
Olink CARDIOMETABOLIC(v.3601)	COL18A1	P39060	OID01271	cm_col18a1	1	0	0	0	0	0	0	0
Olink CARDIOMETABOLIC(v.3601)	LCN2	P80188	OID01278	cm_lcn2	1	0	0	0	0	0	0	0
Olink CARDIOMETABOLIC(v.3601)	KIT	P10721	OID01241	cm_kit	1	0	0	0	0	0	0	0
Olink CARDIOMETABOLIC(v.3601)	C1QTNF1	Q9BXJ1	OID01301	cm_c1qtnf1	1	0	0	0	0	0	0	0
Olink CARDIOMETABOLIC(v.3601)	AOC3	Q16853	OID01294	cm_aoc3	1	0	0	0	0	0	0	0
Olink CARDIOMETABOLIC(v.3601)	GAS6	Q14393	OID01286	cm_gas6	1	0	0	0	0	0	0	0
Olink CARDIOMETABOLIC(v.3601)	IGLC2	P0CG05	OID01240	cm_iglc2	1	0	0	0	0	0	0	0
Olink CARDIOMETABOLIC(v.3601)	PLA2G7	Q13093	OID01283	cm_pla2g7	1	1	0	0	0	0	0	0
Olink CARDIOMETABOLIC(v.3601)	TNXB	P22105	OID01260	cm_tnxb	1	1	1	1	0	0	0	0
Olink CARDIOMETABOLIC(v.3601)	MFAP5	Q13361	OID01285	cm_mfap5	1	1	0	0	0	0	0	0
Olink CARDIOMETABOLIC(v.3601)	VASN	Q6EMK4	OID01295	cm_vasn	1	1	0	0	0	0	0	0
Olink CARDIOMETABOLIC(v.3601)	LILRB5	O75023	OID01220	cm_lilrb5	1	0	0	0	0	0	0	0
Olink CARDIOMETABOLIC(v.3601)	C2	P06681	OID01233	cm_c2	1	0	0	0	0	0	0	0
Olink CELL REGULATION(v.3701)	GCG	P01275	OID01329	cr_gcg	1	0	0	0	0	0	0	0
Olink CELL REGULATION(v.3701)	SLAMF8	Q9P0V8	OID01391	cr_slamf8	1	0	0	0	0	0	0	0
Olink CELL REGULATION(v.3701)	SLITRK2	Q9H156	OID01382	cr_slitrk2	1	1	0	0	0	0	0	0
Olink CELL REGULATION(v.3701)	TACC3	Q9Y6A5	OID01399	cr_tacc3	1	0	0	0	0	0	0	0
Olink CELL REGULATION(v.3701)	LRRN1	Q6UXK5	OID01362	cr_lrrn1	1	0	0	0	0	0	0	0
Olink CELL REGULATION(v.3701)	SORCS2	Q96PQ0	OID01377	cr_sorcs2	1	0	0	0	0	0	0	0
Olink CELL REGULATION(v.3701)	FAM19A5	Q7Z5A7	OID01363	cr_fam19a5	1	0	0	0	0	0	0	0
Olink CELL REGULATION(v.3701)	BGN	P21810	OID01339	cr_bgn	0	0	0	0	0	0	0	0
Olink CELL REGULATION(v.3701)	AMIGO2	Q86SJ2	OID01365	cr_amigo2	1	0	0	0	0	0	0	0
Olink CELL REGULATION(v.3701)	PFKM	P08237	OID01333	cr_pfkm	1	0	0	0	0	0	0	0
Olink CELL REGULATION(v.3701)	COL4A1	P02462	OID01330	cr_col4a1	1	0	0	0	0	0	0	0
Olink CELL REGULATION(v.3701)	GH2	P01242	OID01328	cr_gh2	1	0	0	0	0	0	0	0
Olink CELL REGULATION(v.3701)	ARSB	P15848	OID01337	cr_arsb	1	0	0	0	0	0	0	0
Olink CELL REGULATION(v.3701)	RGS8	P57771	OID01346	cr_rgs8	1	0	0	0	0	0	0	0
Olink CELL REGULATION(v.3701)	CBL	P22681	OID01340	cr_cbl	1	0	0	0	0	0	0	0
Olink CELL REGULATION(v.3701)	SIGLEC10	Q96LC7	OID01375	cr_siglec10	1	0	0	0	0	0	0	0
Olink CELL REGULATION(v.3701)	OMG	P23515	OID01341	cr_omg	1	0	0	0	0	0	0	0
Olink CELL REGULATION(v.3701)	CFC1	P0CG37	OID01335	cr_cfc1	1	0	0	0	0	0	0	0
Olink CELL REGULATION(v.3701)	SKAP1	Q86WV1	OID01366	cr_skap1	1	0	0	0	0	0	0	0
Olink CELL REGULATION(v.3701)	MRC2	Q9UBG0	OID01392	cr_mrc2	0	0	0	0	0	0	0	0
Olink CELL REGULATION(v.3701)	IQGAP2	Q13576	OID01357	cr_iqgap2	1	0	0	0	0	0	0	0
Olink CELL REGULATION(v.3701)	LYAR	Q9NX58	OID01388	cr_lyar	0	0	0	0	0	0	0	0
Olink CELL REGULATION(v.3701)	SLITRK6	Q9H5Y7	OID01383	cr_slitrk6	1	1	0	0	0	0	0	0
Olink CELL REGULATION(v.3701)	GALNT2	Q10471	OID01353	cr_galnt2	1	1	0	0	0	0	0	0
Olink CELL REGULATION(v.3701)	GFRA2	O00451	OID01311	cr_gfra2	1	0	0	0	0	0	0	0
Olink CELL REGULATION(v.3701)	SIGLEC6	O43699	OID01317	cr_siglec6	1	0	0	0	0	0	0	0
Olink CELL REGULATION(v.3701)	BCL2L11	O43521-2	OID01316	cr_bcl2l11	1	0	0	0	0	0	0	0
Olink CELL REGULATION(v.3701)	MOG	Q16653	OID01358	cr_mog	1	0	0	0	0	0	0	0
Olink CELL REGULATION(v.3701)	GKN1	Q9NS71	OID01386	cr_gkn1	1	0	0	0	0	0	0	0
Olink CELL REGULATION(v.3701)	DCBLD2	Q96PD2	OID01376	cr_dcbld2	1	0	0	0	0	0	0	0
Olink CELL REGULATION(v.3701)	PRDX6	P30041	OID01343	cr_prdx6	1	1	0	0	0	0	0	0
Olink CELL REGULATION(v.3701)	METAP1D	Q6UB28	OID01360	cr_metap1d	1	0	0	0	0	0	0	0
Olink CELL REGULATION(v.3701)	FATC1	O95644	OID01325	cr_fatc1	1	0	0	0	0	0	0	0
Olink CELL REGULATION(v.3701)	CRX	O43186	OID01315	cr_crx	1	0	0	0	0	0	0	0
Olink CELL REGULATION(v.3701)	TACSTD2	P09758	OID01334	cr_tacstd2	1	0	0	0	0	0	0	0
Olink CELL REGULATION(v.3701)	WASF1	Q92558	OID01371	cr_wasf1	1	0	0	0	0	0	0	0
Olink CELL REGULATION(v.3701)	TDRKH	Q9Y2W6	OID01397	cr_tdrkh	1	0	0	0	0	0	0	0
Olink CELL REGULATION(v.3701)	ARHGEF12	Q9NZN5	OID01390	cr_arhgef12	1	0	0	0	0	0	0	0
Olink CELL REGULATION(v.3701)	PREB	Q9HCU5	OID01384	cr_preb	0	0	0	0	0	0	0	0
Olink CELL REGULATION(v.3701)	GSAP	A4D1B5	OID01308	cr_gsap	0	0	0	0	0	0	0	0
Olink CELL REGULATION(v.3701)	SEMA4C	Q9C0C4	OID01381	cr_sema4c	1	0	0	0	0	0	0	0
Olink CELL REGULATION(v.3701)	NINJ1	Q92982	OID01372	cr_ninj1	0	0	0	0	0	0	0	0
Olink CELL REGULATION(v.3701)	CPXM1	Q96SM3	OID01378	cr_cpxm1	1	0	0	0	0	0	0	0
Olink CELL REGULATION(v.3701)	CDNF	Q49AH0	OID01359	cr_cdnf	1	0	0	0	0	0	0	0
Olink CELL REGULATION(v.3701)	LYPD1	Q8N2G4	OID01367	cr_lypd1	1	0	0	0	0	0	0	0
Olink CELL REGULATION(v.3701)	NCLN	Q969V3	OID01373	cr_ncln	1	1	0	0	0	0	0	0
Olink CELL REGULATION(v.3701)	BOC	Q9BWV1	OID01380	cr_boc	1	0	0	0	0	0	0	0
Olink CELL REGULATION(v.3701)	TP53	P04637	OID01331	cr_tp53	1	1	0	0	0	0	0	0
Olink CELL REGULATION(v.3701)	LRMP	Q12912	OID01354	cr_lrmp	1	0	0	0	0	0	0	0
Olink CELL REGULATION(v.3701)	ARHGAP1	Q07960	OID01352	cr_arhgap1	1	0	0	0	0	0	0	0
Olink CELL REGULATION(v.3701)	TCL1B	O95988	OID01326	cr_tcl1b	1	0	0	0	0	0	0	0
Olink CELL REGULATION(v.3701)	FGF-21	Q9NSA1	OID01387	cr_fgf.21	1	0	0	0	0	0	0	0
Olink CELL REGULATION(v.3701)	SEZ6L2	Q6UXD5	OID01361	cr_sez6l2	1	0	0	0	0	0	0	0
Olink CELL REGULATION(v.3701)	JUN	P05412	OID01332	cr_jun	1	0	0	0	0	0	0	0
Olink CELL REGULATION(v.3701)	ATG4A	Q8WYN0	OID01370	cr_atg4a	0	0	0	0	0	0	0	0
Olink CELL REGULATION(v.3701)	SULT2A1	Q06520	OID01351	cr_sult2a1	1	0	0	0	0	0	0	0
Olink CELL REGULATION(v.3701)	DDAH1	O94760	OID01323	cr_ddah1	0	0	0	0	0	0	0	0
Olink CELL REGULATION(v.3701)	PROK1	P58294	OID01347	cr_prok1	1	0	0	0	0	0	0	0
Olink CELL REGULATION(v.3701)	CAMKK1	Q8N5S9	OID01368	cr_camkk1	1	0	0	0	0	0	0	0
Olink CELL REGULATION(v.3701)	PODXL2	Q9NZ53	OID01389	cr_podxl2	1	1	1	1	0	0	0	0
Olink CELL REGULATION(v.3701)	VAMP5	O95183	OID01324	cr_vamp5	0	0	0	0	0	0	0	0
Olink CELL REGULATION(v.3701)	LGALS7	P47929	OID01344	cr_lgals7	1	0	0	0	0	0	0	0
Olink CELL REGULATION(v.3701)	OPTC	Q9UBM4	OID01393	cr_optc	1	1	1	1	0	0	0	0
Olink CELL REGULATION(v.3701)	BCR	P11274	OID01336	cr_bcr	1	0	0	0	0	0	0	0
Olink CELL REGULATION(v.3701)	KLK12	Q9UKR0	OID01395	cr_klk12	1	0	0	0	0	0	0	0
Olink CELL REGULATION(v.3701)	DKKL1	Q9UK85	OID01394	cr_dkkl1	1	1	0	0	0	0	0	0
Olink CELL REGULATION(v.3701)	KAZALD1	Q96I82	OID01374	cr_kazald1	1	0	0	0	0	0	0	0
Olink CELL REGULATION(v.3701)	PCDH17	O14917	OID01314	cr_pcdh17	1	0	0	0	0	0	0	0
Olink CELL REGULATION(v.3701)	APBB1IP	Q7Z5R6	OID01364	cr_apbb1ip	1	0	0	0	0	0	0	0
Olink CELL REGULATION(v.3701)	HS6ST1	O60243	OID01320	cr_hs6st1	1	0	0	0	0	0	0	0
Olink CELL REGULATION(v.3701)	TNFRSF10A	O00220	OID01309	cr_tnfrsf10a	1	0	0	0	0	0	0	0
Olink CELL REGULATION(v.3701)	STX16	O14662	OID01312	cr_stx16	0	0	0	0	0	0	0	0
Olink CELL REGULATION(v.3701)	IGSF3	O75054	OID01321	cr_igsf3	1	1	0	0	0	0	0	0
Olink CELL REGULATION(v.3701)	HS3ST3B1	Q9Y662	OID01398	cr_hs3st3b1	1	0	0	0	0	0	0	0
Olink CELL REGULATION(v.3701)	CRISP2	P16562	OID01338	cr_crisp2	1	0	0	0	0	0	0	0
Olink CELL REGULATION(v.3701)	WNT9A	O14904	OID01313	cr_wnt9a	1	1	1	1	0	0	0	0
Olink CELL REGULATION(v.3701)	NFKBIE	O00221	OID01310	cr_nfkbie	0	0	0	0	0	0	0	0
Olink CELL REGULATION(v.3701)	PAK4	O96013	OID01327	cr_pak4	0	0	0	0	0	0	0	0
Olink CELL REGULATION(v.3701)	STX6	O43752	OID01318	cr_stx6	1	1	0	0	0	0	0	0
Olink CELL REGULATION(v.3701)	DNAJB1	P25685	OID01342	cr_dnajb1	1	0	0	0	0	0	0	0
Olink CELL REGULATION(v.3701)	DCTN2	Q13561	OID01356	cr_dctn2	0	0	0	0	0	0	0	0
Olink CELL REGULATION(v.3701)	AGR3	Q8TD06	OID01369	cr_agr3	1	1	0	0	0	0	0	0
Olink CELL REGULATION(v.3701)	VEGFD	O43915	OID01319	cr_vegfd	1	0	0	0	0	0	0	0
Olink CELL REGULATION(v.3701)	FLI1	Q01543	OID01348	cr_fli1	1	0	0	0	0	0	0	0
Olink CELL REGULATION(v.3701)	ZBTB16	Q05516	OID01350	cr_zbtb16	1	0	0	0	0	0	0	0
Olink CELL REGULATION(v.3701)	WASF3	Q9UPY6	OID01396	cr_wasf3	1	0	0	0	0	0	0	0
Olink CELL REGULATION(v.3701)	ZBTB17	Q13105	OID01355	cr_zbtb17	1	0	0	0	0	0	0	0
Olink CELL REGULATION(v.3701)	MAP2K6	P52564	OID01345	cr_map2k6	1	0	0	0	0	0	0	0
Olink CELL REGULATION(v.3701)	ENTPD6	O75354	OID01322	cr_entpd6	1	0	0	0	0	0	0	0
Olink CELL REGULATION(v.3701)	CLSTN3	Q9BQT9	OID01379	cr_clstn3	0	0	0	0	0	0	0	0
Olink CELL REGULATION(v.3701)	IL17RB	Q9NRM6	OID01385	cr_il17rb	1	0	0	0	0	0	0	0
Olink CELL REGULATION(v.3701)	GCNT1	Q02742	OID01349	cr_gcnt1	0	0	0	0	0	0	0	0
Olink DEVELOPMENT(v.3511)	CTSF	Q9UBX1	OID01400	dev_ctsf	1	1	1	1	0	0	0	0
Olink DEVELOPMENT(v.3511)	MATN2	O00339	OID01401	dev_matn2	1	0	0	0	0	0	0	0
Olink DEVELOPMENT(v.3511)	HTRA2	O43464	OID01402	dev_htra2	1	0	0	0	0	0	0	0
Olink DEVELOPMENT(v.3511)	MFGE8	Q08431	OID01403	dev_mfge8	1	0	0	0	0	0	0	0
Olink DEVELOPMENT(v.3511)	NUDT5	Q9UKK9	OID01404	dev_nudt5	1	0	0	0	0	0	0	0
Olink DEVELOPMENT(v.3511)	ACAN	P16112	OID01405	dev_acan	1	0	0	0	0	0	0	0
Olink DEVELOPMENT(v.3511)	ITGB1	P05556	OID01406	dev_itgb1	1	0	0	0	0	0	0	0
Olink DEVELOPMENT(v.3511)	DKK3	Q9UBP4	OID01407	dev_dkk3	1	1	1	1	0	0	0	0
Olink DEVELOPMENT(v.3511)	SPINT2	O43291	OID01408	dev_spint2	1	0	0	0	0	0	0	0
Olink DEVELOPMENT(v.3511)	APP	P05067	OID01409	dev_app	0	0	0	0	0	0	0	0
Olink DEVELOPMENT(v.3511)	HAVCR2	Q8TDQ0	OID01410	dev_havcr2	1	0	0	0	0	0	0	0
Olink DEVELOPMENT(v.3511)	DSC2	Q02487	OID01411	dev_dsc2	1	0	0	0	0	0	0	0
Olink DEVELOPMENT(v.3511)	TMSB10	P63313	OID01412	dev_tmsb10	1	0	0	0	0	0	0	0
Olink DEVELOPMENT(v.3511)	ANGPTL4	Q9BY76	OID01413	dev_angptl4	1	0	0	0	0	0	0	0
Olink DEVELOPMENT(v.3511)	INHBC	P55103	OID01414	dev_inhbc	1	1	0	0	0	0	0	0
Olink DEVELOPMENT(v.3511)	SPINK1	P00995	OID01415	dev_spink1	1	1	0	0	0	0	0	0
Olink DEVELOPMENT(v.3511)	CLEC11A	Q9Y240	OID01416	dev_clec11a	1	1	0	0	0	0	0	0
Olink DEVELOPMENT(v.3511)	PDGFRB	P09619	OID01417	dev_pdgfrb	1	1	1	1	0	0	0	0
Olink DEVELOPMENT(v.3511)	COCH	O43405	OID01418	dev_coch	1	0	0	0	0	0	0	0
Olink DEVELOPMENT(v.3511)	FCRL5	Q96RD9	OID01419	dev_fcrl5	1	0	0	0	0	0	0	0
Olink DEVELOPMENT(v.3511)	PILRA	Q9UKJ1	OID01420	dev_pilra	1	0	0	0	0	0	0	0
Olink DEVELOPMENT(v.3511)	B4GALT1	P15291	OID01421	dev_b4galt1	1	0	0	0	0	0	0	0
Olink DEVELOPMENT(v.3511)	CD300LG	Q6UXG3	OID01422	dev_cd300lg	1	0	0	0	0	0	0	0
Olink DEVELOPMENT(v.3511)	PARK7	Q99497	OID01423	dev_park7	1	0	0	0	0	0	0	0
Olink DEVELOPMENT(v.3511)	BLVRB	P30043	OID01424	dev_blvrb	1	0	0	0	0	0	0	0
Olink DEVELOPMENT(v.3511)	PLA2G4A	P47712	OID01425	dev_pla2g4a	1	0	0	0	0	0	0	0
Olink DEVELOPMENT(v.3511)	CD74	P04233	OID01426	dev_cd74	1	0	0	0	0	0	0	0
Olink DEVELOPMENT(v.3511)	CCL21	O00585	OID01427	dev_ccl21	1	1	1	1	0	0	0	0
Olink DEVELOPMENT(v.3511)	PTPRF	P10586	OID01428	dev_ptprf	1	0	0	0	0	0	0	0
Olink DEVELOPMENT(v.3511)	BCAM	P50895	OID01429	dev_bcam	1	0	0	0	0	0	0	0
Olink DEVELOPMENT(v.3511)	SIRPB1	O00241	OID01430	dev_sirpb1	1	0	0	0	0	0	0	0
Olink DEVELOPMENT(v.3511)	IGF2R	P11717	OID01431	dev_igf2r	0	0	0	0	0	0	0	0
Olink DEVELOPMENT(v.3511)	P4HB	P07237	OID01432	dev_p4hb	1	0	0	0	0	0	0	0
Olink DEVELOPMENT(v.3511)	FUCA1	P04066	OID01433	dev_fuca1	1	0	0	0	0	0	0	0
Olink DEVELOPMENT(v.3511)	ESAM	Q96AP7	OID01434	dev_esam	1	0	0	0	0	0	0	0
Olink DEVELOPMENT(v.3511)	ENPP2	Q13822	OID05025	dev_enpp2	1	0	0	0	0	0	0	0
Olink DEVELOPMENT(v.3511)	BST1	Q10588	OID01436	dev_bst1	1	0	0	0	0	0	0	0
Olink DEVELOPMENT(v.3511)	CST6	Q15828	OID01437	dev_cst6	1	0	0	0	0	0	0	0
Olink DEVELOPMENT(v.3511)	MYOC	Q99972	OID01438	dev_myoc	1	0	0	0	0	0	0	0
Olink DEVELOPMENT(v.3511)	SNAP29	O95721	OID01439	dev_snap29	1	1	0	0	0	0	0	0
Olink DEVELOPMENT(v.3511)	WFIKKN2	Q8TEU8	OID01440	dev_wfikkn2	1	0	0	0	0	0	0	0
Olink DEVELOPMENT(v.3511)	CDON	Q4KMG0	OID01441	dev_cdon	1	1	1	1	0	0	0	0
Olink DEVELOPMENT(v.3511)	CD177	Q8N6Q3	OID01442	dev_cd177	1	1	0	0	0	0	0	0
Olink DEVELOPMENT(v.3511)	NID2	Q14112	OID01443	dev_nid2	1	0	0	0	0	0	0	0
Olink DEVELOPMENT(v.3511)	DAG1	Q14118	OID01444	dev_dag1	1	0	0	0	0	0	0	0
Olink DEVELOPMENT(v.3511)	CD97	P48960	OID01445	dev_cd97	1	1	0	0	0	0	0	0
Olink DEVELOPMENT(v.3511)	PTPN6	P29350	OID01446	dev_ptpn6	1	0	0	0	0	0	0	0
Olink DEVELOPMENT(v.3511)	CD109	Q6YHK3	OID01447	dev_cd109	1	0	0	0	0	0	0	0
Olink DEVELOPMENT(v.3511)	VSIG4	Q9Y279	OID01448	dev_vsig4	1	1	0	0	0	0	0	0
Olink DEVELOPMENT(v.3511)	CRIM1	Q9NZV1	OID01449	dev_crim1	1	0	0	0	0	0	0	0
Olink DEVELOPMENT(v.3511)	CGA	P01215	OID01450	dev_cga	1	1	1	1	0	0	0	0
Olink DEVELOPMENT(v.3511)	CLEC14A	Q86T13	OID01451	dev_clec14a	1	0	0	0	0	0	0	0
Olink DEVELOPMENT(v.3511)	CA6	P23280	OID01452	dev_ca6	1	1	0	0	0	0	0	0
Olink DEVELOPMENT(v.3511)	MIF	P14174	OID01453	dev_mif	1	0	0	0	0	0	0	0
Olink DEVELOPMENT(v.3511)	CRELD2	Q6UXH1	OID01454	dev_creld2	1	0	0	0	0	0	0	0
Olink DEVELOPMENT(v.3511)	ITGA5	P08648	OID01455	dev_itga5	1	0	0	0	0	0	0	0
Olink DEVELOPMENT(v.3511)	PEAR1	Q5VY43	OID01456	dev_pear1	1	0	0	0	0	0	0	0
Olink DEVELOPMENT(v.3511)	MESDC2	Q14696	OID01457	dev_mesdc2	1	0	0	0	0	0	0	0
Olink DEVELOPMENT(v.3511)	CD99L2	Q8TCZ2	OID01458	dev_cd99l2	1	0	0	0	0	0	0	0
Olink DEVELOPMENT(v.3511)	SCARF1	Q14162	OID01459	dev_scarf1	1	0	0	0	0	0	0	0
Olink DEVELOPMENT(v.3511)	LGMN	Q99538	OID01460	dev_lgmn	1	0	0	0	0	0	0	0
Olink DEVELOPMENT(v.3511)	SEMA7A	O75326	OID01461	dev_sema7a	1	1	0	0	0	0	0	0
Olink DEVELOPMENT(v.3511)	COLEC12	Q5KU26	OID01462	dev_colec12	1	0	0	0	0	0	0	0
Olink DEVELOPMENT(v.3511)	GUSB	P08236	OID01463	dev_gusb	1	0	0	0	0	0	0	0
Olink DEVELOPMENT(v.3511)	FUT3/FUT5	Q11128,P21217	OID01492	dev_fut3.fut5	1	1	0	0	0	0	0	0
Olink DEVELOPMENT(v.3511)	STIP1	P31948	OID01465	dev_stip1	1	0	0	0	0	0	0	0
Olink DEVELOPMENT(v.3511)	B4GAT1	O43505	OID01466	dev_b4gat1	1	0	0	0	0	0	0	0
Olink DEVELOPMENT(v.3511)	CD69	Q07108	OID01467	dev_cd69	1	1	0	0	0	0	0	0
Olink DEVELOPMENT(v.3511)	CRHBP	P24387	OID01468	dev_crhbp	1	1	0	0	0	0	0	0
Olink DEVELOPMENT(v.3511)	MSMB	P08118	OID01469	dev_msmb	1	0	0	0	0	0	0	0
Olink DEVELOPMENT(v.3511)	SPINT1	O43278	OID01470	dev_spint1	1	0	0	0	0	0	0	0
Olink DEVELOPMENT(v.3511)	FSTL3	O95633	OID01471	dev_fstl3	1	0	0	0	0	0	0	0
Olink DEVELOPMENT(v.3511)	IL13RA1	P78552	OID01472	dev_il13ra1	1	0	0	0	0	0	0	0
Olink DEVELOPMENT(v.3511)	CD58	P19256	OID01473	dev_cd58	1	0	0	0	0	0	0	0
Olink DEVELOPMENT(v.3511)	SCGB3A1	Q96QR1	OID01474	dev_scgb3a1	1	1	0	0	0	0	0	0
Olink DEVELOPMENT(v.3511)	NOV	P48745	OID01475	dev_nov	1	0	0	0	0	0	0	0
Olink DEVELOPMENT(v.3511)	CNTN4	Q8IWV2	OID01476	dev_cntn4	1	0	0	0	0	0	0	0
Olink DEVELOPMENT(v.3511)	CA2	P00918	OID01477	dev_ca2	1	0	0	0	0	0	0	0
Olink DEVELOPMENT(v.3511)	XG	P55808	OID01478	dev_xg	1	0	0	0	0	0	0	0
Olink DEVELOPMENT(v.3511)	ARSA	P15289	OID01479	dev_arsa	1	0	0	0	0	0	0	0
Olink DEVELOPMENT(v.3511)	PPIB	P23284	OID01480	dev_ppib	1	0	0	0	0	0	0	0
Olink DEVELOPMENT(v.3511)	SPINK5	Q9NQ38	OID01481	dev_spink5	1	0	0	0	0	0	0	0
Olink DEVELOPMENT(v.3511)	OMD	Q99983	OID01482	dev_omd	1	0	0	0	0	0	0	0
Olink DEVELOPMENT(v.3511)	PEBP1	P30086	OID01483	dev_pebp1	1	0	0	0	0	0	0	0
Olink DEVELOPMENT(v.3511)	PAMR1	Q6UXH9	OID01484	dev_pamr1	1	1	0	0	0	0	0	0
Olink DEVELOPMENT(v.3511)	ROBO1	Q9Y6N7	OID01485	dev_robo1	1	1	1	1	0	0	0	0
Olink DEVELOPMENT(v.3511)	FCER2	P06734	OID01486	dev_fcer2	1	0	0	0	0	0	0	0
Olink DEVELOPMENT(v.3511)	LAMA4	Q16363	OID01487	dev_lama4	1	1	1	1	0	0	0	0
Olink DEVELOPMENT(v.3511)	LAIR1	Q6GTX8	OID01488	dev_lair1	1	0	0	0	0	0	0	0
Olink DEVELOPMENT(v.3511)	RELT	Q969Z4	OID01489	dev_relt	1	0	0	0	0	0	0	0
Olink DEVELOPMENT(v.3511)	TPP1	O14773	OID01490	dev_tpp1	0	0	0	0	0	0	0	0
Olink DEVELOPMENT(v.3511)	CD209	Q9NNX6	OID01491	dev_cd209	1	1	0	0	0	0	0	0
Olink IMMUNE RESPONSE(v.3202)	PPP1R9B	Q96SB3	OID00936	imr_ppp1r9b	1	0	0	0	0	0	0	0
Olink IMMUNE RESPONSE(v.3202)	GLB1	P16278	OID00937	imr_glb1	1	0	0	0	0	0	0	0
Olink IMMUNE RESPONSE(v.3202)	PSIP1	O75475	OID00938	imr_psip1	1	1	0	0	0	0	0	0
Olink IMMUNE RESPONSE(v.3202)	ZBTB16	Q05516	OID00939	imr_zbtb16	1	0	0	0	0	0	0	0
Olink IMMUNE RESPONSE(v.3202)	IRAK4	Q9NWZ3	OID00940	imr_irak4	1	0	0	0	0	0	0	0
Olink IMMUNE RESPONSE(v.3202)	TPSAB1	Q15661	OID00941	imr_tpsab1	1	0	0	0	0	0	0	0
Olink IMMUNE RESPONSE(v.3202)	HCLS1	P14317	OID00942	imr_hcls1	1	0	0	0	0	0	0	0
Olink IMMUNE RESPONSE(v.3202)	CNTNAP2	Q9UHC6	OID00943	imr_cntnap2	1	0	0	0	0	0	0	0
Olink IMMUNE RESPONSE(v.3202)	CLEC4G	Q6UXB4	OID00944	imr_clec4g	0	0	0	0	0	0	0	0
Olink IMMUNE RESPONSE(v.3202)	IRF9	Q00978	OID00945	imr_irf9	0	0	0	0	0	0	0	0
Olink IMMUNE RESPONSE(v.3202)	EDAR	Q9UNE0	OID00946	imr_edar	1	0	0	0	0	0	0	0
Olink IMMUNE RESPONSE(v.3202)	IL6	P05231	OID00947	imr_il6	1	0	0	0	0	0	0	0
Olink IMMUNE RESPONSE(v.3202)	DGKZ	Q13574	OID00948	imr_dgkz	1	0	0	0	0	0	0	0
Olink IMMUNE RESPONSE(v.3202)	CLEC4C	Q8WTT0	OID00949	imr_clec4c	1	0	0	0	0	0	0	0
Olink IMMUNE RESPONSE(v.3202)	IRAK1	P51617	OID00950	imr_irak1	1	0	0	0	0	0	0	0
Olink IMMUNE RESPONSE(v.3202)	CLEC4A	Q9UMR7	OID00951	imr_clec4a	1	1	0	0	0	0	0	0
Olink IMMUNE RESPONSE(v.3202)	PRDX1	Q06830	OID00952	imr_prdx1	1	0	0	0	0	0	0	0
Olink IMMUNE RESPONSE(v.3202)	PRDX3	P30048	OID00953	imr_prdx3	1	1	0	0	0	0	0	0
Olink IMMUNE RESPONSE(v.3202)	FGF2	P09038	OID00954	imr_fgf2	1	0	0	0	0	0	0	0
Olink IMMUNE RESPONSE(v.3202)	PRDX5	P30044	OID00955	imr_prdx5	1	0	0	0	0	0	0	0
Olink IMMUNE RESPONSE(v.3202)	DPP10	Q8N608	OID00956	imr_dpp10	0	0	0	0	0	0	0	0
Olink IMMUNE RESPONSE(v.3202)	TRIM5	Q9C035	OID00957	imr_trim5	0	0	0	0	0	0	0	0
Olink IMMUNE RESPONSE(v.3202)	DCTN1	Q14203	OID00958	imr_dctn1	1	0	0	0	0	0	0	0
Olink IMMUNE RESPONSE(v.3202)	ITGA6	P23229	OID00959	imr_itga6	1	0	0	0	0	0	0	0
Olink IMMUNE RESPONSE(v.3202)	CDSN	Q15517	OID00960	imr_cdsn	1	0	0	0	0	0	0	0
Olink IMMUNE RESPONSE(v.3202)	GALNT3	Q14435	OID00961	imr_galnt3	1	1	0	0	0	0	0	0
Olink IMMUNE RESPONSE(v.3202)	FXYD5	Q96DB9	OID00962	imr_fxyd5	1	0	0	0	0	0	0	0
Olink IMMUNE RESPONSE(v.3202)	TRAF2	Q12933	OID00963	imr_traf2	1	0	0	0	0	0	0	0
Olink IMMUNE RESPONSE(v.3202)	TRIM21	P19474	OID00964	imr_trim21	1	0	0	0	0	0	0	0
Olink IMMUNE RESPONSE(v.3202)	LILRB4	Q8NHJ6	OID00965	imr_lilrb4	1	0	0	0	0	0	0	0
Olink IMMUNE RESPONSE(v.3202)	NTF4	P34130	OID00966	imr_ntf4	0	0	0	0	0	0	0	0
Olink IMMUNE RESPONSE(v.3202)	KRT19	P08727	OID00967	imr_krt19	1	0	0	0	0	0	0	0
Olink IMMUNE RESPONSE(v.3202)	ITM2A	O43736	OID00968	imr_itm2a	1	0	0	0	0	0	0	0
Olink IMMUNE RESPONSE(v.3202)	HNMT	P50135	OID00969	imr_hnmt	1	0	0	0	0	0	0	0
Olink IMMUNE RESPONSE(v.3202)	CCL11	P51671	OID00970	imr_ccl11	1	0	0	0	0	0	0	0
Olink IMMUNE RESPONSE(v.3202)	MILR1	Q7Z6M3	OID00971	imr_milr1	1	0	0	0	0	0	0	0
Olink IMMUNE RESPONSE(v.3202)	EGLN1	Q9GZT9	OID00972	imr_egln1	0	0	0	0	0	0	0	0
Olink IMMUNE RESPONSE(v.3202)	NFATC3	Q12968	OID00973	imr_nfatc3	0	0	0	0	0	0	0	0
Olink IMMUNE RESPONSE(v.3202)	LY75	O60449	OID00974	imr_ly75	1	0	0	0	0	0	0	0
Olink IMMUNE RESPONSE(v.3202)	EIF5A	P63241	OID00975	imr_eif5a	0	0	0	0	0	0	0	0
Olink IMMUNE RESPONSE(v.3202)	EIF4G1	Q04637	OID00976	imr_eif4g1	1	0	0	0	0	0	0	0
Olink IMMUNE RESPONSE(v.3202)	CD28	P10747	OID00977	imr_cd28	0	0	0	0	0	0	0	0
Olink IMMUNE RESPONSE(v.3202)	PTH1R	Q03431	OID00978	imr_pth1r	0	0	0	0	0	0	0	0
Olink IMMUNE RESPONSE(v.3202)	BIRC2	Q13490	OID00979	imr_birc2	0	0	0	0	0	0	0	0
Olink IMMUNE RESPONSE(v.3202)	HSD11B1	P28845	OID00980	imr_hsd11b1	1	0	0	0	0	0	0	0
Olink IMMUNE RESPONSE(v.3202)	NF2	P35240	OID00981	imr_nf2	1	0	0	0	0	0	0	0
Olink IMMUNE RESPONSE(v.3202)	PLXNA4	Q9HCM2	OID00982	imr_plxna4	1	1	0	0	0	0	0	0
Olink IMMUNE RESPONSE(v.3202)	SH2B3	Q9UQQ2	OID00983	imr_sh2b3	1	0	0	0	0	0	0	0
Olink IMMUNE RESPONSE(v.3202)	FCRL3	Q96P31	OID00984	imr_fcrl3	1	0	0	0	0	0	0	0
Olink IMMUNE RESPONSE(v.3202)	CKAP4	Q07065	OID00985	imr_ckap4	1	0	0	0	0	0	0	0
Olink IMMUNE RESPONSE(v.3202)	JUN	P05412	OID00986	imr_jun	1	0	0	0	0	0	0	0
Olink IMMUNE RESPONSE(v.3202)	HEXIM1	O94992	OID00987	imr_hexim1	1	0	0	0	0	0	0	0
Olink IMMUNE RESPONSE(v.3202)	CLEC4D	Q8WXI8	OID00988	imr_clec4d	1	0	0	0	0	0	0	0
Olink IMMUNE RESPONSE(v.3202)	PRKCQ	Q04759	OID00989	imr_prkcq	0	0	0	0	0	0	0	0
Olink IMMUNE RESPONSE(v.3202)	MGMT	P16455	OID00990	imr_mgmt	1	0	0	0	0	0	0	0
Olink IMMUNE RESPONSE(v.3202)	TREM1	Q9NP99	OID00991	imr_trem1	1	0	0	0	0	0	0	0
Olink IMMUNE RESPONSE(v.3202)	CXADR	P78310	OID00992	imr_cxadr	1	1	0	0	0	0	0	0
Olink IMMUNE RESPONSE(v.3202)	IL10	P22301	OID00993	imr_il10	0	0	0	0	0	0	0	0
Olink IMMUNE RESPONSE(v.3202)	SRPK2	P78362	OID00994	imr_srpk2	1	0	0	0	0	0	0	0
Olink IMMUNE RESPONSE(v.3202)	KLRD1	Q13241	OID00995	imr_klrd1	1	1	0	0	0	0	0	0
Olink IMMUNE RESPONSE(v.3202)	BACH1	O14867	OID00996	imr_bach1	0	0	0	0	0	0	0	0
Olink IMMUNE RESPONSE(v.3202)	PIK3AP1	Q6ZUJ8	OID00997	imr_pik3ap1	1	0	0	0	0	0	0	0
Olink IMMUNE RESPONSE(v.3202)	SPRY2	O43597	OID00998	imr_spry2	1	0	0	0	0	0	0	0
Olink IMMUNE RESPONSE(v.3202)	STC1	P52823	OID00999	imr_stc1	1	0	0	0	0	0	0	0
Olink IMMUNE RESPONSE(v.3202)	ARNT	P27540	OID01000	imr_arnt	0	0	0	0	0	0	0	0
Olink IMMUNE RESPONSE(v.3202)	FAM3B	P58499	OID01001	imr_fam3b	1	1	0	0	0	0	0	0
Olink IMMUNE RESPONSE(v.3202)	SH2D1A	O60880	OID01002	imr_sh2d1a	1	0	0	0	0	0	0	0
Olink IMMUNE RESPONSE(v.3202)	ICA1	Q05084	OID01003	imr_ica1	1	0	0	0	0	0	0	0
Olink IMMUNE RESPONSE(v.3202)	DFFA	O00273	OID01004	imr_dffa	1	0	0	0	0	0	0	0
Olink IMMUNE RESPONSE(v.3202)	DCBLD2	Q96PD2	OID01005	imr_dcbld2	1	0	0	0	0	0	0	0
Olink IMMUNE RESPONSE(v.3202)	FCRL6	Q6DN72	OID01006	imr_fcrl6	1	0	0	0	0	0	0	0
Olink IMMUNE RESPONSE(v.3202)	NCR1	O76036	OID01007	imr_ncr1	1	0	0	0	0	0	0	0
Olink IMMUNE RESPONSE(v.3202)	CXCL12	P48061	OID01008	imr_cxcl12	0	0	0	0	0	0	0	0
Olink IMMUNE RESPONSE(v.3202)	AREG	P15514	OID01009	imr_areg	1	0	0	0	0	0	0	0
Olink IMMUNE RESPONSE(v.3202)	IFNLR1	Q8IU57	OID01010	imr_ifnlr1	1	1	0	0	0	0	0	0
Olink IMMUNE RESPONSE(v.3202)	DAPP1	Q9UN19	OID01011	imr_dapp1	1	0	0	0	0	0	0	0
Olink IMMUNE RESPONSE(v.3202)	PADI2	Q9Y2J8	OID01012	imr_padi2	0	0	0	0	0	0	0	0
Olink IMMUNE RESPONSE(v.3202)	SIT1	Q9Y3P8	OID01013	imr_sit1	1	0	0	0	0	0	0	0
Olink IMMUNE RESPONSE(v.3202)	MASP1	P48740	OID01014	imr_masp1	1	0	0	0	0	0	0	0
Olink IMMUNE RESPONSE(v.3202)	LAMP3	Q9UQV4	OID01015	imr_lamp3	1	0	0	0	0	0	0	0
Olink IMMUNE RESPONSE(v.3202)	CLEC7A	Q9BXN2	OID01016	imr_clec7a	1	0	0	0	0	0	0	0
Olink IMMUNE RESPONSE(v.3202)	CLEC6A	Q6EIG7	OID01017	imr_clec6a	1	0	0	0	0	0	0	0
Olink IMMUNE RESPONSE(v.3202)	DDX58	O95786	OID01018	imr_ddx58	1	0	0	0	0	0	0	0
Olink IMMUNE RESPONSE(v.3202)	IL12RB1	P42701	OID01019	imr_il12rb1	0	0	0	0	0	0	0	0
Olink IMMUNE RESPONSE(v.3202)	TANK	Q92844	OID01020	imr_tank	1	0	0	0	0	0	0	0
Olink IMMUNE RESPONSE(v.3202)	ITGA11	Q9UKX5	OID01021	imr_itga11	1	1	0	0	0	0	0	0
Olink IMMUNE RESPONSE(v.3202)	KPNA1	P52294	OID01022	imr_kpna1	0	0	0	0	0	0	0	0
Olink IMMUNE RESPONSE(v.3202)	LAG3	P18627	OID01023	imr_lag3	0	0	0	0	0	0	0	0
Olink IMMUNE RESPONSE(v.3202)	IL5	P05113	OID01024	imr_il5	1	0	0	0	0	0	0	0
Olink IMMUNE RESPONSE(v.3202)	CD83	Q01151	OID01025	imr_cd83	1	1	0	0	0	0	0	0
Olink IMMUNE RESPONSE(v.3202)	ITGB6	P18564	OID01026	imr_itgb6	1	1	1	1	0	0	0	0
Olink IMMUNE RESPONSE(v.3202)	BTN3A2	P78410	OID01027	imr_btn3a2	0	0	0	0	0	0	0	0
Olink METABOLISM(v.3402)	CLMP	Q9H6B4	OID01120	met_clmp	0	0	0	0	0	0	0	0
Olink METABOLISM(v.3402)	LRIG1	Q96JA1	OID01121	met_lrig1	0	0	0	0	0	0	0	0
Olink METABOLISM(v.3402)	NPTXR	O95502	OID01122	met_nptxr	0	0	0	0	0	0	0	0
Olink METABOLISM(v.3402)	AHCY	P23526	OID01123	met_ahcy	0	0	0	0	0	0	0	0
Olink METABOLISM(v.3402)	THOP1	P52888	OID01124	met_thop1	0	0	0	0	0	0	0	0
Olink METABOLISM(v.3402)	CTSO	P43234	OID01125	met_ctso	0	0	0	0	0	0	0	0
Olink METABOLISM(v.3402)	FCRL1	Q96LA6	OID01126	met_fcrl1	0	0	0	0	0	0	0	0
Olink METABOLISM(v.3402)	CD164	Q04900	OID01127	met_cd164	0	0	0	0	0	0	0	0
Olink METABOLISM(v.3402)	DDC	P20711	OID01128	met_ddc	0	0	0	0	0	0	0	0
Olink METABOLISM(v.3402)	ACP6	Q9NPH0	OID01129	met_acp6	0	0	0	0	0	0	0	0
Olink METABOLISM(v.3402)	TFF2	Q03403	OID01130	met_tff2	0	0	0	0	0	0	0	0
Olink METABOLISM(v.3402)	S100P	P25815	OID01131	met_s100p	0	0	0	0	0	0	0	0
Olink METABOLISM(v.3402)	ANGPT2	O15123	OID01132	met_angpt2	0	0	0	0	0	0	0	0
Olink METABOLISM(v.3402)	CD2AP	Q9Y5K6	OID01133	met_cd2ap	0	0	0	0	0	0	0	0
Olink METABOLISM(v.3402)	ANGPTL7	O43827	OID01134	met_angptl7	0	0	0	0	0	0	0	0
Olink METABOLISM(v.3402)	CLEC5A	Q9NY25	OID01135	met_clec5a	0	0	0	0	0	0	0	0
Olink METABOLISM(v.3402)	TINAGL1	Q9GZM7	OID01136	met_tinagl1	0	0	0	0	0	0	0	0
Olink METABOLISM(v.3402)	GLRX	P35754	OID01137	met_glrx	0	0	0	0	0	0	0	0
Olink METABOLISM(v.3402)	ENO2	P09104	OID01138	met_eno2	0	0	0	0	0	0	0	0
Olink METABOLISM(v.3402)	NADK	O95544	OID01139	met_nadk	0	0	0	0	0	0	0	0
Olink METABOLISM(v.3402)	GHRL	Q9UBU3	OID01140	met_ghrl	0	0	0	0	0	0	0	0
Olink METABOLISM(v.3402)	SERPINB8	P50452	OID01141	met_serpinb8	0	0	0	0	0	0	0	0
Olink METABOLISM(v.3402)	SERPINB6	P35237	OID01142	met_serpinb6	0	0	0	0	0	0	0	0
Olink METABOLISM(v.3402)	CDHR5	Q9HBB8	OID01143	met_cdhr5	0	0	0	0	0	0	0	0
Olink METABOLISM(v.3402)	CCDC80	Q76M96	OID01144	met_ccdc80	0	0	0	0	0	0	0	0
Olink METABOLISM(v.3402)	DIABLO	Q9NR28	OID01145	met_diablo	0	0	0	0	0	0	0	0
Olink METABOLISM(v.3402)	CA13	Q8N1Q1	OID01146	met_ca13	0	0	0	0	0	0	0	0
Olink METABOLISM(v.3402)	SEMA3F	Q13275	OID01147	met_sema3f	0	0	0	0	0	0	0	0
Olink METABOLISM(v.3402)	KLK10	O43240	OID01148	met_klk10	0	0	0	0	0	0	0	0
Olink METABOLISM(v.3402)	PILRB	Q9UKJ0	OID01149	met_pilrb	0	0	0	0	0	0	0	0
Olink METABOLISM(v.3402)	ANGPTL1	O95841	OID01150	met_angptl1	0	0	0	0	0	0	0	0
Olink METABOLISM(v.3402)	APLP1	P51693	OID01151	met_aplp1	0	0	0	0	0	0	0	0
Olink METABOLISM(v.3402)	ADGRG2	Q8IZP9	OID01152	met_adgrg2	0	0	0	0	0	0	0	0
Olink METABOLISM(v.3402)	TYMP	P19971	OID01153	met_tymp	0	0	0	0	0	0	0	0
Olink METABOLISM(v.3402)	GRAP2	O75791	OID01154	met_grap2	0	0	0	0	0	0	0	0
Olink METABOLISM(v.3402)	LILRA5	A6NI73	OID01155	met_lilra5	0	0	0	0	0	0	0	0
Olink METABOLISM(v.3402)	ALDH1A1	P00352	OID01156	met_aldh1a1	0	0	0	0	0	0	0	0
Olink METABOLISM(v.3402)	CD79B	P40259	OID01157	met_cd79b	0	0	0	0	0	0	0	0
Olink METABOLISM(v.3402)	ANXA4	P09525	OID01158	met_anxa4	0	0	0	0	0	0	0	0
Olink METABOLISM(v.3402)	ANXA11	P50995	OID01159	met_anxa11	0	0	0	0	0	0	0	0
Olink METABOLISM(v.3402)	SIGLEC7	Q9Y286	OID01160	met_siglec7	0	0	0	0	0	0	0	0
Olink METABOLISM(v.3402)	ITGB7	P26010	OID01161	met_itgb7	0	0	0	0	0	0	0	0
Olink METABOLISM(v.3402)	QDPR	P09417	OID01162	met_qdpr	0	0	0	0	0	0	0	0
Olink METABOLISM(v.3402)	SNAP23	O00161	OID01163	met_snap23	0	0	0	0	0	0	0	0
Olink METABOLISM(v.3402)	APEX1	P27695	OID01164	met_apex1	0	0	0	0	0	0	0	0
Olink METABOLISM(v.3402)	ENTPD5	O75356	OID01165	met_entpd5	0	0	0	0	0	0	0	0
Olink METABOLISM(v.3402)	CLSTN2	Q9H4D0	OID01166	met_clstn2	0	0	0	0	0	0	0	0
Olink METABOLISM(v.3402)	COMT	P21964	OID01167	met_comt	0	0	0	0	0	0	0	0
Olink METABOLISM(v.3402)	CLUL1	Q15846	OID01168	met_clul1	0	0	0	0	0	0	0	0
Olink METABOLISM(v.3402)	HDGF	P51858	OID01169	met_hdgf	0	0	0	0	0	0	0	0
Olink METABOLISM(v.3402)	CHRDL2	Q6WN34	OID01170	met_chrdl2	0	0	0	0	0	0	0	0
Olink METABOLISM(v.3402)	CTSH	P09668	OID01171	met_ctsh	0	0	0	0	0	0	0	0
Olink METABOLISM(v.3402)	NOMO1	Q15155	OID01172	met_nomo1	0	0	0	0	0	0	0	0
Olink METABOLISM(v.3402)	NQO2	P16083	OID01173	met_nqo2	0	0	0	0	0	0	0	0
Olink METABOLISM(v.3402)	SOST	Q9BQB4	OID01174	met_sost	0	0	0	0	0	0	0	0
Olink METABOLISM(v.3402)	FAM3C	Q92520	OID01175	met_fam3c	0	0	0	0	0	0	0	0
Olink METABOLISM(v.3402)	TXNDC5	Q8NBS9	OID01176	met_txndc5	0	0	0	0	0	0	0	0
Olink METABOLISM(v.3402)	PPP1R2	P41236	OID01177	met_ppp1r2	0	0	0	0	0	0	0	0
Olink METABOLISM(v.3402)	DPP7	Q9UHL4	OID01178	met_dpp7	0	0	0	0	0	0	0	0
Olink METABOLISM(v.3402)	LRP11	Q86VZ4	OID01179	met_lrp11	0	0	0	0	0	0	0	0
Olink METABOLISM(v.3402)	ADGRE2	Q9UHX3	OID01180	met_adgre2	0	0	0	0	0	0	0	0
Olink METABOLISM(v.3402)	ENPP7	Q6UWV6	OID01181	met_enpp7	0	0	0	0	0	0	0	0
Olink METABOLISM(v.3402)	SSC4D	Q8WTU2	OID01182	met_ssc4d	0	0	0	0	0	0	0	0
Olink METABOLISM(v.3402)	MCFD2	Q8NI22	OID01183	met_mcfd2	0	0	0	0	0	0	0	0
Olink METABOLISM(v.3402)	REG4	Q9BYZ8	OID01184	met_reg4	0	0	0	0	0	0	0	0
Olink METABOLISM(v.3402)	SUMF2	Q8NBJ7	OID01185	met_sumf2	0	0	0	0	0	0	0	0
Olink METABOLISM(v.3402)	CANT1	Q8WVQ1	OID01186	met_cant1	0	0	0	0	0	0	0	0
Olink METABOLISM(v.3402)	CD1C	P29017	OID01187	met_cd1c	0	0	0	0	0	0	0	0
Olink METABOLISM(v.3402)	GAL	P22466	OID01188	met_gal	0	0	0	0	0	0	0	0
Olink METABOLISM(v.3402)	CDH2	P19022	OID01189	met_cdh2	0	0	0	0	0	0	0	0
Olink METABOLISM(v.3402)	TYRO3	Q06418	OID01190	met_tyro3	0	0	0	0	0	0	0	0
Olink METABOLISM(v.3402)	CRKL	P46109	OID01191	met_crkl	0	0	0	0	0	0	0	0
Olink METABOLISM(v.3402)	IGFBPL1	Q8WX77	OID01192	met_igfbpl1	0	0	0	0	0	0	0	0
Olink METABOLISM(v.3402)	RTN4R	Q9BZR6	OID01193	met_rtn4r	0	0	0	0	0	0	0	0
Olink METABOLISM(v.3402)	VCAN	P13611	OID01194	met_vcan	0	0	0	0	0	0	0	0
Olink METABOLISM(v.3402)	FBP1	P09467	OID01195	met_fbp1	0	0	0	0	0	0	0	0
Olink METABOLISM(v.3402)	TSHB	P01222	OID01196	met_tshb	0	0	0	0	0	0	0	0
Olink METABOLISM(v.3402)	BAG6	P46379	OID01197	met_bag6	0	0	0	0	0	0	0	0
Olink METABOLISM(v.3402)	NECTIN2	Q92692	OID01198	met_nectin2	0	0	0	0	0	0	0	0
Olink METABOLISM(v.3402)	ARG1	P05089	OID01199	met_arg1	0	0	0	0	0	0	0	0
Olink METABOLISM(v.3402)	USP8	P40818	OID01200	met_usp8	0	0	0	0	0	0	0	0
Olink METABOLISM(v.3402)	FKBP4	Q02790	OID01201	met_fkbp4	0	0	0	0	0	0	0	0
Olink METABOLISM(v.3402)	SDC4	P31431	OID01202	met_sdc4	0	0	0	0	0	0	0	0
Olink METABOLISM(v.3402)	PAG1	Q9NWQ8	OID01203	met_pag1	0	0	0	0	0	0	0	0
Olink METABOLISM(v.3402)	KYAT1	Q16773	OID01204	met_kyat1	0	0	0	0	0	0	0	0
Olink METABOLISM(v.3402)	DAB2	P98082	OID01205	met_dab2	0	0	0	0	0	0	0	0
Olink METABOLISM(v.3402)	NPDC1	Q9NQX5	OID01206	met_npdc1	0	0	0	0	0	0	0	0
Olink METABOLISM(v.3402)	METRNL	Q641Q3	OID01207	met_metrnl	0	0	0	0	0	0	0	0
Olink METABOLISM(v.3402)	MEP1B	Q16820	OID01208	met_mep1b	0	0	0	0	0	0	0	0
Olink METABOLISM(v.3402)	ROR1	Q01973	OID01209	met_ror1	0	0	0	0	0	0	0	0
Olink METABOLISM(v.3402)	NT-proBNP		OID01214	met_nt.probnp	0	0	0	0	0	0	0	0
Olink METABOLISM(v.3402)	RNASE3	P12724	OID01211	met_rnase3	0	0	0	0	0	0	0	0
Olink NEURO EXPLORATORY(v.3901)	IFNL1	Q8IU54	OID05127	neurexp_ifnl1	0	0	0	0	0	0	0	0
Olink NEURO EXPLORATORY(v.3901)	EIF4B	P23588	OID05128	neurexp_eif4b	1	0	0	0	0	0	0	0
Olink NEURO EXPLORATORY(v.3901)	CRADD	P78560	OID05129	neurexp_cradd	1	0	0	0	0	0	0	0
Olink NEURO EXPLORATORY(v.3901)	TDGF1	P13385	OID05131	neurexp_tdgf1	1	0	0	0	0	0	0	0
Olink NEURO EXPLORATORY(v.3901)	ECE1	P42892	OID05132	neurexp_ece1	0	0	0	0	0	0	0	0
Olink NEURO EXPLORATORY(v.3901)	CETN2	P41208	OID05133	neurexp_cetn2	1	0	0	0	0	0	0	0
Olink NEURO EXPLORATORY(v.3901)	CDH15	P55291	OID05134	neurexp_cdh15	1	1	0	0	0	0	0	0
Olink NEURO EXPLORATORY(v.3901)	SMOC1	Q9H4F8	OID05135	neurexp_smoc1	1	0	0	0	0	0	0	0
Olink NEURO EXPLORATORY(v.3901)	FOLR2	P14207	OID05136	neurexp_folr2	1	0	0	0	0	0	0	0
Olink NEURO EXPLORATORY(v.3901)	KLB	Q86Z14	OID05137	neurexp_klb	1	0	0	0	0	0	0	0
Olink NEURO EXPLORATORY(v.3901)	CDH17	Q12864	OID05138	neurexp_cdh17	1	1	0	0	0	0	0	0
Olink NEURO EXPLORATORY(v.3901)	GPNMB	Q14956	OID05139	neurexp_gpnmb	1	1	0	0	0	0	0	0
Olink NEURO EXPLORATORY(v.3901)	BST2	Q10589	OID05140	neurexp_bst2	1	0	0	0	0	0	0	0
Olink NEURO EXPLORATORY(v.3901)	PTPN1	P18031	OID05141	neurexp_ptpn1	1	0	0	0	0	0	0	0
Olink NEURO EXPLORATORY(v.3901)	SRP14	P37108	OID05142	neurexp_srp14	1	0	0	0	0	0	0	0
Olink NEURO EXPLORATORY(v.3901)	ATP6V1F	Q16864	OID05143	neurexp_atp6v1f	1	0	0	0	0	0	0	0
Olink NEURO EXPLORATORY(v.3901)	RBKS	Q9H477	OID05144	neurexp_rbks	1	0	0	0	0	0	0	0
Olink NEURO EXPLORATORY(v.3901)	FKBP7	Q9Y680	OID05146	neurexp_fkbp7	0	0	0	0	0	0	0	0
Olink NEURO EXPLORATORY(v.3901)	ANXA10	Q9UJ72	OID05147	neurexp_anxa10	1	0	0	0	0	0	0	0
Olink NEURO EXPLORATORY(v.3901)	GSTP1	P09211	OID05148	neurexp_gstp1	0	0	0	0	0	0	0	0
Olink NEURO EXPLORATORY(v.3901)	KIR2DL3	P43628	OID05149	neurexp_kir2dl3	1	1	0	0	0	0	0	0
Olink NEURO EXPLORATORY(v.3901)	RPS6KB1	P23443	OID05150	neurexp_rps6kb1	1	1	0	0	0	0	0	0
Olink NEURO EXPLORATORY(v.3901)	EREG	O14944	OID05151	neurexp_ereg	0	0	0	0	0	0	0	0
Olink NEURO EXPLORATORY(v.3901)	CD302	Q8IX05	OID05152	neurexp_cd302	1	1	0	0	0	0	0	0
Olink NEURO EXPLORATORY(v.3901)	IMPA1	P29218	OID05153	neurexp_impa1	1	0	0	0	0	0	0	0
Olink NEURO EXPLORATORY(v.3901)	CRIP2	P52943	OID05154	neurexp_crip2	1	1	1	1	0	0	0	0
Olink NEURO EXPLORATORY(v.3901)	SCGB1A1	P11684	OID05155	neurexp_scgb1a1	1	1	1	1	0	0	0	0
Olink NEURO EXPLORATORY(v.3901)	CTF1	Q16619	OID05156	neurexp_ctf1	0	0	0	0	0	0	0	0
Olink NEURO EXPLORATORY(v.3901)	FHIT	P49789	OID05157	neurexp_fhit	1	0	0	0	0	0	0	0
Olink NEURO EXPLORATORY(v.3901)	CLSTN1	O94985	OID05158	neurexp_clstn1	0	0	0	0	0	0	0	0
Olink NEURO EXPLORATORY(v.3901)	HSP90B1	P14625	OID05159	neurexp_hsp90b1	1	0	0	0	0	0	0	0
Olink NEURO EXPLORATORY(v.3901)	LEPR	P48357	OID05160	neurexp_lepr	1	0	0	0	0	0	0	0
Olink NEURO EXPLORATORY(v.3901)	CD33	P20138	OID05161	neurexp_cd33	1	0	0	0	0	0	0	0
Olink NEURO EXPLORATORY(v.3901)	ADAM15	Q13444	OID05162	neurexp_adam15	1	0	0	0	0	0	0	0
Olink NEURO EXPLORATORY(v.3901)	NDRG1	Q92597	OID05163	neurexp_ndrg1	0	0	0	0	0	0	0	0
Olink NEURO EXPLORATORY(v.3901)	CEACAM3	P40198	OID05164	neurexp_ceacam3	0	0	0	0	0	0	0	0
Olink NEURO EXPLORATORY(v.3901)	GBP2	P32456	OID05165	neurexp_gbp2	0	0	0	0	0	0	0	0
Olink NEURO EXPLORATORY(v.3901)	FGFR2	P21802	OID05166	neurexp_fgfr2	1	0	0	0	0	0	0	0
Olink NEURO EXPLORATORY(v.3901)	NXPH1	P58417	OID05167	neurexp_nxph1	1	0	0	0	0	0	0	0
Olink NEURO EXPLORATORY(v.3901)	NAA10	P41227	OID05168	neurexp_naa10	1	0	0	0	0	0	0	0
Olink NEURO EXPLORATORY(v.3901)	IL15	P40933	OID05169	neurexp_il15	1	0	0	0	0	0	0	0
Olink NEURO EXPLORATORY(v.3901)	DSG3	P32926	OID05170	neurexp_dsg3	1	0	0	0	0	0	0	0
Olink NEURO EXPLORATORY(v.3901)	SFRP1	Q8N474	OID05171	neurexp_sfrp1	1	0	0	0	0	0	0	0
Olink NEURO EXPLORATORY(v.3901)	IFI30	P13284	OID05174	neurexp_ifi30	1	0	0	0	0	0	0	0
Olink NEURO EXPLORATORY(v.3901)	FCAR	P24071	OID05175	neurexp_fcar	1	0	0	0	0	0	0	0
Olink NEURO EXPLORATORY(v.3901)	PRTFDC1	Q9NRG1	OID05176	neurexp_prtfdc1	1	0	0	0	0	0	0	0
Olink NEURO EXPLORATORY(v.3901)	PLA2G10	O15496	OID05177	neurexp_pla2g10	1	0	0	0	0	0	0	0
Olink NEURO EXPLORATORY(v.3901)	IKZF2	Q9UKS7	OID05178	neurexp_ikzf2	1	0	0	0	0	0	0	0
Olink NEURO EXPLORATORY(v.3901)	UBE2F	Q969M7	OID05179	neurexp_ube2f	0	0	0	0	0	0	0	0
Olink NEURO EXPLORATORY(v.3901)	DPEP2	Q9H4A9	OID05180	neurexp_dpep2	1	0	0	0	0	0	0	0
Olink NEURO EXPLORATORY(v.3901)	TBCB	Q99426	OID05181	neurexp_tbcb	1	0	0	0	0	0	0	0
Olink NEURO EXPLORATORY(v.3901)	NPM1	P06748	OID05182	neurexp_npm1	1	0	0	0	0	0	0	0
Olink NEURO EXPLORATORY(v.3901)	ASGR1	P07306	OID05183	neurexp_asgr1	1	1	0	0	0	0	0	0
Olink NEURO EXPLORATORY(v.3901)	EPHA10	Q5JZY3	OID05184	neurexp_epha10	1	0	0	0	0	0	0	0
Olink NEURO EXPLORATORY(v.3901)	COL4A3BP	Q9Y5P4	OID05185	neurexp_col4a3bp	1	0	0	0	0	0	0	0
Olink NEURO EXPLORATORY(v.3901)	PSG1	P11464	OID05186	neurexp_psg1	1	0	0	0	0	0	0	0
Olink NEURO EXPLORATORY(v.3901)	PSME1	Q06323	OID05187	neurexp_psme1	1	0	0	0	0	0	0	0
Olink NEURO EXPLORATORY(v.3901)	KIRREL2	Q6UWL6	OID05188	neurexp_kirrel2	1	1	1	1	0	0	0	0
Olink NEURO EXPLORATORY(v.3901)	PAEP	P09466	OID05189	neurexp_paep	1	1	1	1	0	0	0	0
Olink NEURO EXPLORATORY(v.3901)	CCL27	Q9Y4X3	OID05190	neurexp_ccl27	1	0	0	0	0	0	0	0
Olink NEURO EXPLORATORY(v.3901)	MAD1L1	Q9Y6D9	OID05191	neurexp_mad1l1	1	0	0	0	0	0	0	0
Olink NEURO EXPLORATORY(v.3901)	AKT1S1	Q96B36	OID05192	neurexp_akt1s1	1	0	0	0	0	0	0	0
Olink NEURO EXPLORATORY(v.3901)	PTS	Q03393	OID05193	neurexp_pts	1	0	0	0	0	0	0	0
Olink NEURO EXPLORATORY(v.3901)	IL32	P24001	OID05194	neurexp_il32	1	0	0	0	0	0	0	0
Olink NEURO EXPLORATORY(v.3901)	FUT8	Q9BYC5	OID05195	neurexp_fut8	1	0	0	0	0	0	0	0
Olink NEURO EXPLORATORY(v.3901)	TPPP3	Q9BW30	OID05196	neurexp_tppp3	0	0	0	0	0	0	0	0
Olink NEURO EXPLORATORY(v.3901)	PFDN2	Q9UHV9	OID05197	neurexp_pfdn2	0	0	0	0	0	0	0	0
Olink NEURO EXPLORATORY(v.3901)	CARHSP1	Q9Y2V2	OID05198	neurexp_carhsp1	0	0	0	0	0	0	0	0
Olink NEURO EXPLORATORY(v.3901)	VSTM1	Q6UX27	OID05199	neurexp_vstm1	1	0	0	0	0	0	0	0
Olink NEURO EXPLORATORY(v.3901)	DEFB4A	O15263	OID05200	neurexp_defb4a	1	0	0	0	0	0	0	0
Olink NEURO EXPLORATORY(v.3901)	ABHD14B	Q96IU4	OID05201	neurexp_abhd14b	1	0	0	0	0	0	0	0
Olink NEURO EXPLORATORY(v.3901)	AARSD1	Q9BTE6	OID05202	neurexp_aarsd1	1	0	0	0	0	0	0	0
Olink NEURO EXPLORATORY(v.3901)	PHOSPHO1	Q8TCT1	OID05203	neurexp_phospho1	1	0	0	0	0	0	0	0
Olink NEURO EXPLORATORY(v.3901)	DUSP3	P51452	OID05204	neurexp_dusp3	0	0	0	0	0	0	0	0
Olink NEURO EXPLORATORY(v.3901)	TNFRSF13C	Q96RJ3	OID05205	neurexp_tnfrsf13c	1	0	0	0	0	0	0	0
Olink NEURO EXPLORATORY(v.3901)	NEFL	P07196	OID05206	neurexp_nefl	1	1	1	1	0	0	0	0
Olink NEURO EXPLORATORY(v.3901)	HMOX2	P30519	OID05207	neurexp_hmox2	1	0	0	0	0	0	0	0
Olink NEURO EXPLORATORY(v.3901)	RNF31	Q96EP0	OID05208	neurexp_rnf31	1	0	0	0	0	0	0	0
Olink NEURO EXPLORATORY(v.3901)	DPEP1	P16444	OID05209	neurexp_dpep1	1	0	0	0	0	0	0	0
Olink NEURO EXPLORATORY(v.3901)	SNCG	O76070	OID05210	neurexp_sncg	1	1	0	0	0	0	0	0
Olink NEURO EXPLORATORY(v.3901)	IL3RA	P26951	OID05211	neurexp_il3ra	1	1	0	0	0	0	0	0
Olink NEURO EXPLORATORY(v.3901)	AOC1	P19801	OID05212	neurexp_aoc1	1	0	0	0	0	0	0	0
Olink NEURO EXPLORATORY(v.3901)	KIF1BP	Q96EK5	OID05213	neurexp_kif1bp	1	0	0	0	0	0	0	0
Olink NEURO EXPLORATORY(v.3901)	PPP3R1	P63098	OID05214	neurexp_ppp3r1	1	0	0	0	0	0	0	0
Olink NEURO EXPLORATORY(v.3901)	ILKAP	Q9H0C8	OID05215	neurexp_ilkap	0	0	0	0	0	0	0	0
Olink NEURO EXPLORATORY(v.3901)	ISLR2	Q6UXK2	OID05216	neurexp_islr2	1	1	0	0	0	0	0	0
Olink NEURO EXPLORATORY(v.3901)	ING1	Q9UK53	OID05217	neurexp_ing1	0	0	0	0	0	0	0	0
Olink NEURO EXPLORATORY(v.3901)	PMVK	Q15126	OID05218	neurexp_pmvk	1	0	0	0	0	0	0	0
Olink NEURO EXPLORATORY(v.3901)	WWP2	O00308	OID05219	neurexp_wwp2	1	0	0	0	0	0	0	0
Olink NEURO EXPLORATORY(v.3901)	FKBP5	Q13451	OID05220	neurexp_fkbp5	1	0	0	0	0	0	0	0
Olink NEURO EXPLORATORY(v.3901)	GGT5	P36269	OID05221	neurexp_ggt5	0	0	0	0	0	0	0	0
Olink NEURO EXPLORATORY(v.3901)	CD63	P08962	OID05222	neurexp_cd63	1	0	0	0	0	0	0	0
Olink NEUROLOGY(v.8011)	NMNAT1	Q9HAN9	OID00287	neuro_nmnat1	1	0	0	0	0	0	0	0
Olink NEUROLOGY(v.8011)	NRP2	O60462	OID00288	neuro_nrp2	1	0	0	0	0	0	0	0
Olink NEUROLOGY(v.8011)	MAPT	P10636	OID05024	neuro_mapt	1	1	0	0	0	0	0	0
Olink NEUROLOGY(v.8011)	CADM3	Q8N126	OID00290	neuro_cadm3	1	0	0	0	0	0	0	0
Olink NEUROLOGY(v.8011)	GDNF	P39905	OID00291	neuro_gdnf	0	0	0	0	0	0	0	0
Olink NEUROLOGY(v.8011)	UNC5C	O95185	OID00292	neuro_unc5c	1	0	0	0	0	0	0	0
Olink NEUROLOGY(v.8011)	VWC2	Q2TAL6	OID00293	neuro_vwc2	1	0	0	0	0	0	0	0
Olink NEUROLOGY(v.8011)	Siglec-9	Q9Y336	OID00294	neuro_siglec.9	1	0	0	0	0	0	0	0
Olink NEUROLOGY(v.8011)	CLM-6	Q08708	OID00295	neuro_clm.6	1	0	0	0	0	0	0	0
Olink NEUROLOGY(v.8011)	EZR	P15311	OID00296	neuro_ezr	1	0	0	0	0	0	0	0
Olink NEUROLOGY(v.8011)	SMOC2	Q9H3U7	OID00297	neuro_smoc2	1	0	0	0	0	0	0	0
Olink NEUROLOGY(v.8011)	NBL1	P41271	OID00298	neuro_nbl1	0	0	0	0	0	0	0	0
Olink NEUROLOGY(v.8011)	EFNA4	P52798	OID00299	neuro_efna4	1	1	0	0	0	0	0	0
Olink NEUROLOGY(v.8011)	SCARB2	Q14108	OID00300	neuro_scarb2	1	0	0	0	0	0	0	0
Olink NEUROLOGY(v.8011)	NCAN	O14594	OID00301	neuro_ncan	1	1	1	1	0	0	0	0
Olink NEUROLOGY(v.8011)	PRTG	Q2VWP7	OID00302	neuro_prtg	0	0	0	0	0	0	0	0
Olink NEUROLOGY(v.8011)	ROBO2	Q9HCK4	OID00303	neuro_robo2	1	0	0	0	0	0	0	0
Olink NEUROLOGY(v.8011)	CRTAM	O95727	OID00304	neuro_crtam	1	0	0	0	0	0	0	0
Olink NEUROLOGY(v.8011)	RGMA	Q96B86	OID00305	neuro_rgma	1	0	0	0	0	0	0	0
Olink NEUROLOGY(v.8011)	PLXNB3	Q9ULL4	OID00306	neuro_plxnb3	1	1	0	0	0	0	0	0
Olink NEUROLOGY(v.8011)	CPA2	P48052	OID00307	neuro_cpa2	1	1	0	0	0	0	0	0
Olink NEUROLOGY(v.8011)	CD38	P28907	OID00308	neuro_cd38	1	0	0	0	0	0	0	0
Olink NEUROLOGY(v.8011)	SMPD1	P17405	OID00309	neuro_smpd1	1	0	0	0	0	0	0	0
Olink NEUROLOGY(v.8011)	MSR1	P21757	OID00310	neuro_msr1	1	0	0	0	0	0	0	0
Olink NEUROLOGY(v.8011)	Alpha-2-MRAP	P30533	OID00311	neuro_alpha.2.mrap	1	0	0	0	0	0	0	0
Olink NEUROLOGY(v.8011)	sFRP-3	Q92765	OID00312	neuro_sfrp.3	1	0	0	0	0	0	0	0
Olink NEUROLOGY(v.8011)	EPHB6	O15197	OID00313	neuro_ephb6	1	0	0	0	0	0	0	0
Olink NEUROLOGY(v.8011)	RGMB	Q6NW40	OID00314	neuro_rgmb	1	0	0	0	0	0	0	0
Olink NEUROLOGY(v.8011)	SIGLEC1	Q9BZZ2	OID00315	neuro_siglec1	1	0	0	0	0	0	0	0
Olink NEUROLOGY(v.8011)	CNTN5	O94779	OID00316	neuro_cntn5	1	0	0	0	0	0	0	0
Olink NEUROLOGY(v.8011)	ADAM 22	Q9P0K1	OID00317	neuro_adam.22	1	1	0	0	0	0	0	0
Olink NEUROLOGY(v.8011)	CLEC1B	Q9P126	OID00318	neuro_clec1b	1	0	0	0	0	0	0	0
Olink NEUROLOGY(v.8011)	ADAM 23	O75077	OID00319	neuro_adam.23	1	0	0	0	0	0	0	0
Olink NEUROLOGY(v.8011)	MATN3	O15232	OID00320	neuro_matn3	1	1	1	1	0	0	0	0
Olink NEUROLOGY(v.8011)	RSPO1	Q2MKA7	OID00321	neuro_rspo1	1	0	0	0	0	0	0	0
Olink NEUROLOGY(v.8011)	HAGH	Q16775	OID00322	neuro_hagh	1	0	0	0	0	0	0	0
Olink NEUROLOGY(v.8011)	LXN	Q9BS40	OID00323	neuro_lxn	1	0	0	0	0	0	0	0
Olink NEUROLOGY(v.8011)	gal-8	O00214	OID00324	neuro_gal.8	1	0	0	0	0	0	0	0
Olink NEUROLOGY(v.8011)	BCAN	Q96GW7	OID00325	neuro_bcan	1	0	0	0	0	0	0	0
Olink NEUROLOGY(v.8011)	LAYN	Q6UX15	OID00326	neuro_layn	1	0	0	0	0	0	0	0
Olink NEUROLOGY(v.8011)	NEP	P08473	OID00327	neuro_nep	1	0	0	0	0	0	0	0
Olink NEUROLOGY(v.8011)	GDF-8	O14793	OID00328	neuro_gdf.8	1	1	1	1	0	0	0	0
Olink NEUROLOGY(v.8011)	THY 1	P04216	OID00329	neuro_thy.1	1	0	0	0	0	0	0	0
Olink NEUROLOGY(v.8011)	WFIKKN1	Q96NZ8	OID00330	neuro_wfikkn1	1	0	0	0	0	0	0	0
Olink NEUROLOGY(v.8011)	TMPRSS5	Q9H3S3	OID00331	neuro_tmprss5	1	0	0	0	0	0	0	0
Olink NEUROLOGY(v.8011)	CDH3	P22223	OID00332	neuro_cdh3	1	0	0	0	0	0	0	0
Olink NEUROLOGY(v.8011)	GFR-alpha-1	P56159	OID00333	neuro_gfr.alpha.1	1	0	0	0	0	0	0	0
Olink NEUROLOGY(v.8011)	GM-CSF-R-alpha	P15509	OID00334	neuro_gm.csf.r.alpha	1	1	0	0	0	0	0	0
Olink NEUROLOGY(v.8011)	Beta-NGF	P01138	OID00335	neuro_beta.ngf	0	0	0	0	0	0	0	0
Olink NEUROLOGY(v.8011)	SCARA5	Q6ZMJ2	OID00336	neuro_scara5	1	0	0	0	0	0	0	0
Olink NEUROLOGY(v.8011)	CD200	P41217	OID00337	neuro_cd200	1	0	0	0	0	0	0	0
Olink NEUROLOGY(v.8011)	NTRK2	Q16620	OID00338	neuro_ntrk2	1	0	0	0	0	0	0	0
Olink NEUROLOGY(v.8011)	GZMA	P12544	OID00339	neuro_gzma	1	0	0	0	0	0	0	0
Olink NEUROLOGY(v.8011)	G-CSF	P09919	OID00340	neuro_g.csf	1	1	1	1	0	0	0	0
Olink NEUROLOGY(v.8011)	DRAXIN	Q8NBI3	OID00341	neuro_draxin	1	1	0	0	0	0	0	0
Olink NEUROLOGY(v.8011)	SCARF2	Q96GP6	OID00342	neuro_scarf2	1	1	1	1	0	0	0	0
Olink NEUROLOGY(v.8011)	GDNFR-alpha-3	O60609	OID00343	neuro_gdnfr.alpha.3	1	1	1	1	0	0	0	0
Olink NEUROLOGY(v.8011)	PVR	P15151	OID00344	neuro_pvr	1	0	0	0	0	0	0	0
Olink NEUROLOGY(v.8011)	TNFRSF12A	Q9NP84	OID00345	neuro_tnfrsf12a	1	1	0	0	0	0	0	0
Olink NEUROLOGY(v.8011)	SKR3	P37023	OID00346	neuro_skr3	1	0	0	0	0	0	0	0
Olink NEUROLOGY(v.8011)	FLRT2	O43155	OID00347	neuro_flrt2	0	0	0	0	0	0	0	0
Olink NEUROLOGY(v.8011)	CPM	P14384	OID00348	neuro_cpm	1	0	0	0	0	0	0	0
Olink NEUROLOGY(v.8011)	CLEC10A	Q8IUN9	OID00349	neuro_clec10a	1	1	0	0	0	0	0	0
Olink NEUROLOGY(v.8011)	GCP5	P78333	OID00350	neuro_gcp5	1	0	0	0	0	0	0	0
Olink NEUROLOGY(v.8011)	BMP-4	P12644	OID00351	neuro_bmp.4	1	1	0	0	0	0	0	0
Olink NEUROLOGY(v.8011)	FcRL2	Q96LA5	OID00352	neuro_fcrl2	1	1	0	0	0	0	0	0
Olink NEUROLOGY(v.8011)	MDGA1	Q8NFP4	OID00353	neuro_mdga1	1	1	0	0	0	0	0	0
Olink NEUROLOGY(v.8011)	IL-5R-alpha	Q01344	OID00354	neuro_il.5r.alpha	1	0	0	0	0	0	0	0
Olink NEUROLOGY(v.8011)	PDGF-R-alpha	P16234	OID00355	neuro_pdgf.r.alpha	1	0	0	0	0	0	0	0
Olink NEUROLOGY(v.8011)	CTSC	P53634	OID00356	neuro_ctsc	1	0	0	0	0	0	0	0
Olink NEUROLOGY(v.8011)	CDH6	P55285	OID00357	neuro_cdh6	1	0	0	0	0	0	0	0
Olink NEUROLOGY(v.8011)	DDR1	Q08345	OID00358	neuro_ddr1	1	1	0	0	0	0	0	0
Olink NEUROLOGY(v.8011)	JAM-B	P57087	OID00359	neuro_jam.b	1	0	0	0	0	0	0	0
Olink NEUROLOGY(v.8011)	CTSS	P25774	OID00360	neuro_ctss	1	0	0	0	0	0	0	0
Olink NEUROLOGY(v.8011)	N-CDase	Q9NR71	OID00361	neuro_n.cdase	1	0	0	0	0	0	0	0
Olink NEUROLOGY(v.8011)	NAAA	Q02083	OID00362	neuro_naaa	0	0	0	0	0	0	0	0
Olink NEUROLOGY(v.8011)	N2DL-2	Q9BZM5	OID00363	neuro_n2dl.2	1	1	0	0	0	0	0	0
Olink NEUROLOGY(v.8011)	PLXNB1	O43157	OID00364	neuro_plxnb1	1	1	0	0	0	0	0	0
Olink NEUROLOGY(v.8011)	TNFRSF21	O75509	OID00365	neuro_tnfrsf21	1	1	0	0	0	0	0	0
Olink NEUROLOGY(v.8011)	CLM-1	Q8TDQ1	OID00366	neuro_clm.1	1	0	0	0	0	0	0	0
Olink NEUROLOGY(v.8011)	SPOCK1	Q08629	OID00367	neuro_spock1	1	0	0	0	0	0	0	0
Olink NEUROLOGY(v.8011)	IL12	P29460,P29459	OID00368	neuro_il12	1	0	0	0	0	0	0	0
Olink NEUROLOGY(v.8011)	Dkk-4	Q9UBT3	OID00369	neuro_dkk.4	0	0	0	0	0	0	0	0
Olink NEUROLOGY(v.8011)	EDA2R	Q9HAV5	OID00370	neuro_eda2r	1	1	1	1	0	0	0	0
Olink NEUROLOGY(v.8011)	LAT	O43561	OID00371	neuro_lat	1	0	0	0	0	0	0	0
Olink NEUROLOGY(v.8011)	NTRK3	Q16288	OID00372	neuro_ntrk3	1	0	0	0	0	0	0	0
Olink NEUROLOGY(v.8011)	LAIR-2	Q6ISS4	OID00373	neuro_lair.2	1	1	0	0	0	0	0	0
Olink NEUROLOGY(v.8011)	MANF	P55145	OID00374	neuro_manf	1	0	0	0	0	0	0	0
Olink NEUROLOGY(v.8011)	TN-R	Q92752	OID00375	neuro_tn.r	1	0	0	0	0	0	0	0
Olink NEUROLOGY(v.8011)	CD200R1	Q8TD46	OID00376	neuro_cd200r1	1	0	0	0	0	0	0	0
Olink NEUROLOGY(v.8011)	Nr-CAM	Q92823	OID00377	neuro_nr.cam	1	1	0	0	0	0	0	0
Olink NEUROLOGY(v.8011)	KYNU	Q16719	OID00378	neuro_kynu	1	0	0	0	0	0	0	0
Olink ONCOLOGY II(v.7002)	TXLNA	P40222	OID00655	oncii_txlna	1	0	0	0	0	0	1	0
Olink ONCOLOGY II(v.7002)	VEGFA	P15692	OID00656	oncii_vegfa	1	0	0	0	0	0	1	0
Olink ONCOLOGY II(v.7002)	CPE	P16870	OID00657	oncii_cpe	1	0	0	0	0	0	1	1
Olink ONCOLOGY II(v.7002)	KLK13	Q9UKR3	OID00658	oncii_klk13	1	0	0	0	0	0	1	1
Olink ONCOLOGY II(v.7002)	CEACAM1	P13688	OID00659	oncii_ceacam1	1	0	0	0	0	0	1	1
Olink ONCOLOGY II(v.7002)	MSLN	Q13421	OID00660	oncii_msln	1	0	0	0	0	0	1	1
Olink ONCOLOGY II(v.7002)	TNFSF13	O75888	OID00661	oncii_tnfsf13	1	1	0	0	0	0	1	1
Olink ONCOLOGY II(v.7002)	EGF	P01133	OID00662	oncii_egf	1	0	0	0	0	0	1	1
Olink ONCOLOGY II(v.7002)	TNFRSF6B	O95407	OID00663	oncii_tnfrsf6b	1	0	0	0	0	0	1	0
Olink ONCOLOGY II(v.7002)	SYND1	P18827	OID00664	oncii_synd1	1	0	0	0	0	0	1	0
Olink ONCOLOGY II(v.7002)	TGFR-2	P37173	OID00665	oncii_tgfr.2	1	0	0	0	0	0	1	1
Olink ONCOLOGY II(v.7002)	IL6	P05231	OID00666	oncii_il6	1	0	0	0	0	0	1	0
Olink ONCOLOGY II(v.7002)	CD48	P09326	OID00667	oncii_cd48	1	0	0	0	0	0	1	0
Olink ONCOLOGY II(v.7002)	SCAMP3	O14828	OID00668	oncii_scamp3	1	0	0	0	0	0	1	0
Olink ONCOLOGY II(v.7002)	LY9	Q9HBG7	OID00669	oncii_ly9	1	0	0	0	0	0	1	0
Olink ONCOLOGY II(v.7002)	IFN-gamma-R1	P15260	OID00670	oncii_ifn.gamma.r1	1	0	0	0	0	0	1	0
Olink ONCOLOGY II(v.7002)	ITGAV	P06756	OID00671	oncii_itgav	1	1	0	0	0	0	1	1
Olink ONCOLOGY II(v.7002)	TRAIL	P50591	OID00672	oncii_trail	1	0	0	0	0	0	1	0
Olink ONCOLOGY II(v.7002)	hK11	Q9UBX7	OID00673	oncii_hk11	1	0	0	0	0	0	1	0
Olink ONCOLOGY II(v.7002)	GPC1	P35052	OID00674	oncii_gpc1	1	0	0	0	0	0	1	1
Olink ONCOLOGY II(v.7002)	TFPI-2	P48307	OID00675	oncii_tfpi.2	1	0	0	0	0	0	1	0
Olink ONCOLOGY II(v.7002)	hK8	O60259	OID00676	oncii_hk8	1	0	0	0	0	0	1	1
Olink ONCOLOGY II(v.7002)	VEGFR-2	P35968	OID00677	oncii_vegfr.2	1	0	0	0	0	0	1	1
Olink ONCOLOGY II(v.7002)	LYPD3	O95274	OID00678	oncii_lypd3	1	1	0	0	0	0	1	1
Olink ONCOLOGY II(v.7002)	PODXL	O00592	OID00679	oncii_podxl	1	0	0	0	0	0	1	1
Olink ONCOLOGY II(v.7002)	S100A4	P26447	OID00680	oncii_s100a4	1	1	0	0	0	0	1	1
Olink ONCOLOGY II(v.7002)	IGF1R	P08069	OID00681	oncii_igf1r	1	0	0	0	0	0	1	0
Olink ONCOLOGY II(v.7002)	ERBB2	P04626	OID00682	oncii_erbb2	1	0	0	0	0	0	1	0
Olink ONCOLOGY II(v.7002)	ERBB3	P21860	OID00683	oncii_erbb3	1	0	0	0	0	0	1	0
Olink ONCOLOGY II(v.7002)	SCF	P21583	OID00684	oncii_scf	1	1	1	1	0	0	1	1
Olink ONCOLOGY II(v.7002)	SPARC	P09486	OID00685	oncii_sparc	1	1	0	0	0	0	1	1
Olink ONCOLOGY II(v.7002)	GZMH	P20718	OID00686	oncii_gzmh	1	0	0	0	0	0	1	1
Olink ONCOLOGY II(v.7002)	TGF-alpha	P01135	OID00687	oncii_tgf.alpha	1	0	0	0	0	0	1	0
Olink ONCOLOGY II(v.7002)	FURIN	P09958	OID00688	oncii_furin	1	1	0	0	0	0	1	1
Olink ONCOLOGY II(v.7002)	CYR61	O00622	OID00689	oncii_cyr61	1	1	0	0	0	0	1	1
Olink ONCOLOGY II(v.7002)	hK14	Q9P0G3	OID00690	oncii_hk14	1	1	1	1	0	0	1	1
Olink ONCOLOGY II(v.7002)	FADD	Q13158	OID00691	oncii_fadd	1	0	0	0	0	0	1	0
Olink ONCOLOGY II(v.7002)	MetAP 2	P50579	OID00692	oncii_metap.2	1	0	0	0	0	0	1	1
Olink ONCOLOGY II(v.7002)	PVRL4	Q96NY8	OID00693	oncii_pvrl4	1	0	0	0	0	0	1	1
Olink ONCOLOGY II(v.7002)	FASLG	P48023	OID00694	oncii_faslg	1	1	0	0	0	0	1	1
Olink ONCOLOGY II(v.7002)	EPHA2	P29317	OID00695	oncii_epha2	1	0	0	0	0	0	1	0
Olink ONCOLOGY II(v.7002)	ITGB5	P18084	OID00696	oncii_itgb5	1	1	1	1	0	0	1	1
Olink ONCOLOGY II(v.7002)	Gal-1	P09382	OID00697	oncii_gal.1	1	0	0	0	0	0	1	0
Olink ONCOLOGY II(v.7002)	SEZ6L	Q9BYH1	OID00698	oncii_sez6l	1	0	0	0	0	0	1	1
Olink ONCOLOGY II(v.7002)	GPNMB	Q14956	OID00749	oncii_gpnmb	1	0	0	0	0	0	1	1
Olink ONCOLOGY II(v.7002)	CAIX	Q16790	OID00700	oncii_caix	1	0	0	0	0	0	1	0
Olink ONCOLOGY II(v.7002)	MIA	Q16674	OID00701	oncii_mia	1	0	0	0	0	0	1	0
Olink ONCOLOGY II(v.7002)	CTSV	O60911	OID00702	oncii_ctsv	1	1	1	1	0	0	1	1
Olink ONCOLOGY II(v.7002)	CD27	P26842	OID00703	oncii_cd27	1	0	0	0	0	0	1	0
Olink ONCOLOGY II(v.7002)	XPNPEP2	O43895	OID00704	oncii_xpnpep2	1	0	0	0	0	0	1	0
Olink ONCOLOGY II(v.7002)	ERBB4	Q15303	OID00705	oncii_erbb4	1	1	1	1	0	0	1	1
Olink ONCOLOGY II(v.7002)	HGF	P14210	OID00706	oncii_hgf	1	0	0	0	0	0	1	1
Olink ONCOLOGY II(v.7002)	ADAM 8	P78325	OID00707	oncii_adam.8	1	0	0	0	0	0	1	0
Olink ONCOLOGY II(v.7002)	5'-NT	P21589	OID00708	oncii_5.nt	1	1	1	1	0	0	1	1
Olink ONCOLOGY II(v.7002)	CDKN1A	P38936	OID00709	oncii_cdkn1a	1	0	0	0	0	0	1	1
Olink ONCOLOGY II(v.7002)	DLL1	O00548	OID00710	oncii_dll1	1	0	0	0	0	0	1	0
Olink ONCOLOGY II(v.7002)	MK	P21741	OID00711	oncii_mk	1	1	0	0	0	0	1	0
Olink ONCOLOGY II(v.7002)	ABL1	P00519	OID00712	oncii_abl1	1	0	0	0	0	0	1	0
Olink ONCOLOGY II(v.7002)	FGF-BP1	Q14512	OID00713	oncii_fgf.bp1	1	0	0	0	0	0	1	1
Olink ONCOLOGY II(v.7002)	TLR3	O15455	OID00714	oncii_tlr3	1	0	0	0	0	0	1	0
Olink ONCOLOGY II(v.7002)	LYN	P07948	OID00715	oncii_lyn	1	0	0	0	0	0	1	1
Olink ONCOLOGY II(v.7002)	RET	P07949	OID00716	oncii_ret	1	1	1	1	0	0	1	1
Olink ONCOLOGY II(v.7002)	VIM	P08670	OID00717	oncii_vim	1	0	0	0	0	0	1	0
Olink ONCOLOGY II(v.7002)	TNFRSF19	Q9NS68	OID00718	oncii_tnfrsf19	1	0	0	0	0	0	1	1
Olink ONCOLOGY II(v.7002)	CRNN	Q9UBG3	OID00719	oncii_crnn	1	0	0	0	0	0	1	1
Olink ONCOLOGY II(v.7002)	TCL1A	P56279	OID00720	oncii_tcl1a	1	0	0	0	0	0	1	1
Olink ONCOLOGY II(v.7002)	CD160	O95971	OID00721	oncii_cd160	1	0	0	0	0	0	1	0
Olink ONCOLOGY II(v.7002)	TNFRSF4	P43489	OID00722	oncii_tnfrsf4	1	0	0	0	0	0	1	0
Olink ONCOLOGY II(v.7002)	MIC-A/B	Q29983,Q29980	OID00723	oncii_mic.a.b	1	0	0	0	0	0	1	1
Olink ONCOLOGY II(v.7002)	WISP-1	O95388	OID00724	oncii_wisp.1	1	0	0	0	0	0	1	1
Olink ONCOLOGY II(v.7002)	CXL17	Q6UXB2	OID00725	oncii_cxl17	1	1	1	1	0	0	1	1
Olink ONCOLOGY II(v.7002)	PPY	P01298	OID00726	oncii_ppy	1	1	1	1	0	0	1	1
Olink ONCOLOGY II(v.7002)	S100A11	P31949	OID00727	oncii_s100a11	1	0	0	0	0	0	1	0
Olink ONCOLOGY II(v.7002)	AREG	P15514	OID00728	oncii_areg	1	0	0	0	0	0	1	0
Olink ONCOLOGY II(v.7002)	ESM-1	Q9NQ30	OID00729	oncii_esm.1	1	1	0	0	0	0	1	0
Olink ONCOLOGY II(v.7002)	CD207	Q9UJ71	OID00730	oncii_cd207	1	1	0	0	0	0	1	1
Olink ONCOLOGY II(v.7002)	ICOSLG	O75144	OID00731	oncii_icoslg	1	1	0	0	0	0	1	1
Olink ONCOLOGY II(v.7002)	WFDC2	Q14508	OID00732	oncii_wfdc2	1	1	0	0	0	0	1	0
Olink ONCOLOGY II(v.7002)	CXCL13	O43927	OID00733	oncii_cxcl13	0	0	0	0	0	0	1	1
Olink ONCOLOGY II(v.7002)	MAD homolog 5	Q99717	OID00734	oncii_mad.homolog.5	0	0	0	0	0	0	1	1
Olink ONCOLOGY II(v.7002)	ADAM-TS 15	Q8TE58	OID00735	oncii_adam.ts.15	1	1	1	1	0	0	1	1
Olink ONCOLOGY II(v.7002)	CD70	P32970	OID00736	oncii_cd70	1	0	0	0	0	0	1	0
Olink ONCOLOGY II(v.7002)	RSPO3	Q9BXY4	OID00737	oncii_rspo3	1	0	0	0	0	0	1	0
Olink ONCOLOGY II(v.7002)	FR-gamma	P41439	OID00738	oncii_fr.gamma	1	1	0	0	0	0	1	1
Olink ONCOLOGY II(v.7002)	CEACAM5	P06731	OID00739	oncii_ceacam5	0	0	0	0	0	0	1	1
Olink ONCOLOGY II(v.7002)	VEGFR-3	P35916	OID00740	oncii_vegfr.3	1	0	0	0	0	0	1	1
Olink ONCOLOGY II(v.7002)	MUC-16	Q8WXI7	OID00741	oncii_muc.16	1	0	0	0	0	0	1	1
Olink ONCOLOGY II(v.7002)	WIF-1	Q9Y5W5	OID00742	oncii_wif.1	1	1	1	1	0	0	1	1
Olink ONCOLOGY II(v.7002)	GZMB	P10144	OID00743	oncii_gzmb	1	0	0	0	0	0	1	0
Olink ONCOLOGY II(v.7002)	FCRLB	Q6BAA4	OID00744	oncii_fcrlb	0	0	0	0	0	0	1	1
Olink ONCOLOGY II(v.7002)	ANXA1	P04083	OID00745	oncii_anxa1	0	0	0	0	0	0	1	1
Olink ONCOLOGY II(v.7002)	FR-alpha	P15328	OID00746	oncii_fr.alpha	1	0	0	0	0	0	1	0
Olink ORGAN DAMAGE(v.3301)	CLSPN	Q9HAW4	OID01028	ordam_clspn	0	0	0	0	0	0	0	0
Olink ORGAN DAMAGE(v.3301)	DSG4	Q86SJ6	OID01029	ordam_dsg4	1	1	0	0	0	0	0	0
Olink ORGAN DAMAGE(v.3301)	LRP1	Q07954	OID01030	ordam_lrp1	1	0	0	0	0	0	0	0
Olink ORGAN DAMAGE(v.3301)	CLEC1A	Q8NC01	OID01031	ordam_clec1a	1	1	1	1	0	0	0	0
Olink ORGAN DAMAGE(v.3301)	PXN	P49023	OID01032	ordam_pxn	1	1	0	0	0	0	0	0
Olink ORGAN DAMAGE(v.3301)	SMAD1	Q15797	OID01033	ordam_smad1	1	0	0	0	0	0	0	0
Olink ORGAN DAMAGE(v.3301)	ALDH3A1	P30838	OID01034	ordam_aldh3a1	0	0	0	0	0	0	0	0
Olink ORGAN DAMAGE(v.3301)	CSNK1D	P48730	OID01035	ordam_csnk1d	0	0	0	0	0	0	0	0
Olink ORGAN DAMAGE(v.3301)	TOP2B	Q02880	OID01036	ordam_top2b	1	0	0	0	0	0	0	0
Olink ORGAN DAMAGE(v.3301)	AMN	Q9BXJ7	OID01037	ordam_amn	1	0	0	0	0	0	0	0
Olink ORGAN DAMAGE(v.3301)	PGF	P49763-3	OID01493	ordam_pgf	1	1	0	0	0	0	0	0
Olink ORGAN DAMAGE(v.3301)	MVK	Q03426	OID01039	ordam_mvk	1	1	0	0	0	0	0	0
Olink ORGAN DAMAGE(v.3301)	ADGRG1	Q9Y653	OID01040	ordam_adgrg1	1	1	0	0	0	0	0	0
Olink ORGAN DAMAGE(v.3301)	TIGAR	Q9NQ88	OID01041	ordam_tigar	0	0	0	0	0	0	0	0
Olink ORGAN DAMAGE(v.3301)	ENAH	Q8N8S7	OID01042	ordam_enah	1	0	0	0	0	0	0	0
Olink ORGAN DAMAGE(v.3301)	EPO	P01588	OID01043	ordam_epo	0	0	0	0	0	0	0	0
Olink ORGAN DAMAGE(v.3301)	PDGFC	Q9NRA1	OID01044	ordam_pdgfc	1	0	0	0	0	0	0	0
Olink ORGAN DAMAGE(v.3301)	AGR2	O95994	OID01045	ordam_agr2	1	0	0	0	0	0	0	0
Olink ORGAN DAMAGE(v.3301)	PRKAB1	Q9Y478	OID01046	ordam_prkab1	0	0	0	0	0	0	0	0
Olink ORGAN DAMAGE(v.3301)	DPP6	P42658	OID01047	ordam_dpp6	1	1	0	0	0	0	0	0
Olink ORGAN DAMAGE(v.3301)	AIFM1	O95831	OID01048	ordam_aifm1	1	0	0	0	0	0	0	0
Olink ORGAN DAMAGE(v.3301)	BAMBI	Q13145	OID01049	ordam_bambi	0	0	0	0	0	0	0	0
Olink ORGAN DAMAGE(v.3301)	CAPG	P40121	OID01050	ordam_capg	1	0	0	0	0	0	0	0
Olink ORGAN DAMAGE(v.3301)	BID	P55957	OID01051	ordam_bid	1	0	0	0	0	0	0	0
Olink ORGAN DAMAGE(v.3301)	NUCB2	P80303	OID01052	ordam_nucb2	1	0	0	0	0	0	0	0
Olink ORGAN DAMAGE(v.3301)	NOS3	P29474	OID01053	ordam_nos3	0	0	0	0	0	0	0	0
Olink ORGAN DAMAGE(v.3301)	TNNI3	P19429	OID01054	ordam_tnni3	1	0	0	0	0	0	0	0
Olink ORGAN DAMAGE(v.3301)	CES2	O00748	OID01055	ordam_ces2	1	0	0	0	0	0	0	0
Olink ORGAN DAMAGE(v.3301)	INPPL1	O15357	OID01056	ordam_inppl1	1	0	0	0	0	0	0	0
Olink ORGAN DAMAGE(v.3301)	SIRT5	Q9NXA8	OID01057	ordam_sirt5	0	0	0	0	0	0	0	0
Olink ORGAN DAMAGE(v.3301)	ST3GAL1	Q11201	OID01058	ordam_st3gal1	1	1	0	0	0	0	0	0
Olink ORGAN DAMAGE(v.3301)	FES	P07332	OID01059	ordam_fes	1	0	0	0	0	0	0	0
Olink ORGAN DAMAGE(v.3301)	VEGFC	P49767	OID01060	ordam_vegfc	1	0	0	0	0	0	0	0
Olink ORGAN DAMAGE(v.3301)	CA14	Q9ULX7	OID01061	ordam_ca14	1	1	0	0	0	0	0	0
Olink ORGAN DAMAGE(v.3301)	RCOR1	Q9UKL0	OID01062	ordam_rcor1	0	0	0	0	0	0	0	0
Olink ORGAN DAMAGE(v.3301)	LTA4H	P09960	OID01063	ordam_lta4h	1	0	0	0	0	0	0	0
Olink ORGAN DAMAGE(v.3301)	EDIL3	O43854	OID01064	ordam_edil3	1	1	1	1	0	0	0	0
Olink ORGAN DAMAGE(v.3301)	FOXO1	Q12778	OID01065	ordam_foxo1	1	1	0	0	0	0	0	0
Olink ORGAN DAMAGE(v.3301)	CA12	O43570	OID01066	ordam_ca12	1	0	0	0	0	0	0	0
Olink ORGAN DAMAGE(v.3301)	PLIN1	O60240	OID01067	ordam_plin1	1	0	0	0	0	0	0	0
Olink ORGAN DAMAGE(v.3301)	PRKRA	O75569	OID01068	ordam_prkra	0	0	0	0	0	0	0	0
Olink ORGAN DAMAGE(v.3301)	PPM1B	O75688	OID01069	ordam_ppm1b	0	0	0	0	0	0	0	0
Olink ORGAN DAMAGE(v.3301)	YES1	P07947	OID01070	ordam_yes1	1	0	0	0	0	0	0	0
Olink ORGAN DAMAGE(v.3301)	ENTPD2	Q9Y5L3	OID01071	ordam_entpd2	1	0	0	0	0	0	0	0
Olink ORGAN DAMAGE(v.3301)	PDP1	Q9P0J1	OID01072	ordam_pdp1	0	0	0	0	0	0	0	0
Olink ORGAN DAMAGE(v.3301)	VASH1	Q7L8A9	OID01073	ordam_vash1	1	0	0	0	0	0	0	0
Olink ORGAN DAMAGE(v.3301)	LAT2	Q9GZY6	OID01074	ordam_lat2	1	0	0	0	0	0	0	0
Olink ORGAN DAMAGE(v.3301)	KIM1	Q96D42	OID01075	ordam_kim1	1	0	0	0	0	0	0	0
Olink ORGAN DAMAGE(v.3301)	STX8	Q9UNK0	OID01076	ordam_stx8	1	0	0	0	0	0	0	0
Olink ORGAN DAMAGE(v.3301)	ERBB2IP	Q96RT1	OID01077	ordam_erbb2ip	1	0	0	0	0	0	0	0
Olink ORGAN DAMAGE(v.3301)	RASA1	P20936	OID01078	ordam_rasa1	0	0	0	0	0	0	0	0
Olink ORGAN DAMAGE(v.3301)	MAEA	Q7L5Y9	OID01079	ordam_maea	0	0	0	0	0	0	0	0
Olink ORGAN DAMAGE(v.3301)	GALNT10	Q86SR1	OID01080	ordam_galnt10	1	0	0	0	0	0	0	0
Olink ORGAN DAMAGE(v.3301)	BTC	P35070	OID01081	ordam_btc	0	0	0	0	0	0	0	0
Olink ORGAN DAMAGE(v.3301)	PON2	Q15165	OID01082	ordam_pon2	1	1	0	0	0	0	0	0
Olink ORGAN DAMAGE(v.3301)	MAGED1	Q9Y5V3	OID01083	ordam_maged1	0	0	0	0	0	0	0	0
Olink ORGAN DAMAGE(v.3301)	NPPC	P23582	OID01084	ordam_nppc	1	1	0	0	0	0	0	0
Olink ORGAN DAMAGE(v.3301)	BANK1	Q8NDB2	OID01085	ordam_bank1	1	0	0	0	0	0	0	0
Olink ORGAN DAMAGE(v.3301)	PLXDC1	Q8IUK5	OID01086	ordam_plxdc1	1	1	0	0	0	0	0	0
Olink ORGAN DAMAGE(v.3301)	NBN	O60934	OID01087	ordam_nbn	0	0	0	0	0	0	0	0
Olink ORGAN DAMAGE(v.3301)	MAX	P61244	OID01088	ordam_max	1	1	0	0	0	0	0	0
Olink ORGAN DAMAGE(v.3301)	ENTPD6	O75354	OID01089	ordam_entpd6	1	0	0	0	0	0	0	0
Olink ORGAN DAMAGE(v.3301)	MAP4K5	Q9Y4K4	OID01090	ordam_map4k5	1	0	0	0	0	0	0	0
Olink ORGAN DAMAGE(v.3301)	ITGB1BP1	O14713	OID01091	ordam_itgb1bp1	1	0	0	0	0	0	0	0
Olink ORGAN DAMAGE(v.3301)	NUB1	Q9Y5A7	OID01092	ordam_nub1	1	0	0	0	0	0	0	0
Olink ORGAN DAMAGE(v.3301)	RARRES1	P49788	OID01093	ordam_rarres1	1	0	0	0	0	0	0	0
Olink ORGAN DAMAGE(v.3301)	RASSF2	P50749	OID01094	ordam_rassf2	0	0	0	0	0	0	0	0
Olink ORGAN DAMAGE(v.3301)	CALCA	P01258	OID01095	ordam_calca	0	0	0	0	0	0	0	0
Olink ORGAN DAMAGE(v.3301)	CRH	P06850	OID01096	ordam_crh	1	1	0	0	0	0	0	0
Olink ORGAN DAMAGE(v.3301)	METAP1	P53582	OID01097	ordam_metap1	0	0	0	0	0	0	0	0
Olink ORGAN DAMAGE(v.3301)	PDCD1	Q15116	OID01098	ordam_pdcd1	0	0	0	0	0	0	0	0
Olink ORGAN DAMAGE(v.3301)	PTN	P21246	OID01099	ordam_ptn	1	1	1	1	0	0	0	0
Olink ORGAN DAMAGE(v.3301)	SERPINA9	Q86WD7	OID01100	ordam_serpina9	1	1	0	0	0	0	0	0
Olink ORGAN DAMAGE(v.3301)	ATP6AP2	O75787	OID01101	ordam_atp6ap2	0	0	0	0	0	0	0	0
Olink ORGAN DAMAGE(v.3301)	NCF2	P19878	OID01102	ordam_ncf2	1	0	0	0	0	0	0	0
Olink ORGAN DAMAGE(v.3301)	FGR	P09769	OID01103	ordam_fgr	0	0	0	0	0	0	0	0
Olink ORGAN DAMAGE(v.3301)	PSMA1	P25786	OID01104	ordam_psma1	1	0	0	0	0	0	0	0
Olink ORGAN DAMAGE(v.3301)	HPGDS	O60760	OID01105	ordam_hpgds	0	0	0	0	0	0	0	0
Olink ORGAN DAMAGE(v.3301)	STXBP3	O00186	OID01106	ordam_stxbp3	0	0	0	0	0	0	0	0
Olink ORGAN DAMAGE(v.3301)	FKBP1B	P68106	OID01107	ordam_fkbp1b	1	0	0	0	0	0	0	0
Olink ORGAN DAMAGE(v.3301)	CNTN2	Q02246	OID01108	ordam_cntn2	1	1	0	0	0	0	0	0
Olink ORGAN DAMAGE(v.3301)	WAS	P42768	OID01109	ordam_was	1	0	0	0	0	0	0	0
Olink ORGAN DAMAGE(v.3301)	PTPRJ	Q12913	OID01110	ordam_ptprj	1	0	0	0	0	0	0	0
Olink ORGAN DAMAGE(v.3301)	RRM2B	Q7LG56	OID01111	ordam_rrm2b	0	0	0	0	0	0	0	0
Olink ORGAN DAMAGE(v.3301)	PTK7	Q13308	OID01112	ordam_ptk7	1	1	0	0	0	0	0	0
Olink ORGAN DAMAGE(v.3301)	PVALB	P20472	OID01113	ordam_pvalb	1	1	1	1	0	0	0	0
Olink ORGAN DAMAGE(v.3301)	EGFL7	Q9UHF1	OID01114	ordam_egfl7	1	0	0	0	0	0	0	0
Olink ORGAN DAMAGE(v.3301)	FABP9	Q0Z7S8	OID01115	ordam_fabp9	1	1	0	0	0	0	0	0
Olink ORGAN DAMAGE(v.3301)	TMPRSS15	P98073	OID01116	ordam_tmprss15	1	0	0	0	0	0	0	0
Olink ORGAN DAMAGE(v.3301)	LHB	P01229	OID01117	ordam_lhb	1	0	0	0	0	0	0	0
Olink ORGAN DAMAGE(v.3301)	FOSB	P53539	OID01118	ordam_fosb	0	0	0	0	0	0	0	0
Olink ORGAN DAMAGE(v.3301)	CALR	P27797	OID01119	ordam_calr	1	0	0	0	0	0	0	0
Olink INFLAMMATION(v.3001)	IL8	P10145	OID00471	il8	0	0	0	0	1	1	1	0
Olink INFLAMMATION(v.3001)	VEGFA	P15692	OID00472	vegfa	0	0	0	0	1	1	1	1
Olink INFLAMMATION(v.3001)	BDNF	P23560	OID00473	bdnf	0	0	0	0	0	0	0	0
Olink INFLAMMATION(v.3001)	MCP-3	P80098	OID00474	mcp.3	0	0	0	0	1	1	1	0
Olink INFLAMMATION(v.3001)	GDNF	P39905	OID00475	gdnf	0	0	0	0	1	0	1	0
Olink INFLAMMATION(v.3001)	CDCP1	Q9H5V8	OID00476	cdcp1	0	0	0	0	1	1	1	1
Olink INFLAMMATION(v.3001)	CD244	Q9BZW8	OID00477	cd244	0	0	0	0	1	1	1	0
Olink INFLAMMATION(v.3001)	IL7	P13232	OID00478	il7	0	0	0	0	1	0	1	1
Olink INFLAMMATION(v.3001)	OPG	O00300	OID00479	opg	0	0	0	0	1	1	1	1
Olink INFLAMMATION(v.3001)	LAP TGF-beta-1	P01137	OID00480	lap.tgf.beta.1	0	0	0	0	1	1	1	1
Olink INFLAMMATION(v.3001)	uPA	P00749	OID00481	upa	0	0	0	0	1	0	1	0
Olink INFLAMMATION(v.3001)	IL6	P05231	OID00482	il6	0	0	0	0	1	0	1	0
Olink INFLAMMATION(v.3001)	IL-17C	Q9P0M4	OID00483	il.17c	0	0	0	0	1	1	0	0
Olink INFLAMMATION(v.3001)	MCP-1	P13500	OID00484	mcp.1	0	0	0	0	1	0	1	0
Olink INFLAMMATION(v.3001)	IL-17A	Q16552	OID00485	il.17a	0	0	0	0	1	1	1	1
Olink INFLAMMATION(v.3001)	CXCL11	O14625	OID00486	cxcl11	0	0	0	0	1	0	1	0
Olink INFLAMMATION(v.3001)	AXIN1	O15169	OID00487	axin1	0	0	0	0	1	1	1	0
Olink INFLAMMATION(v.3001)	TRAIL	P50591	OID00488	trail	0	0	0	0	1	1	1	1
Olink INFLAMMATION(v.3001)	IL-20RA	Q9UHF4	OID00489	il.20ra	0	0	0	0	1	0	0	0
Olink INFLAMMATION(v.3001)	CXCL9	Q07325	OID00490	cxcl9	0	0	0	0	1	1	1	1
Olink INFLAMMATION(v.3001)	CST5	P28325	OID00491	cst5	0	0	0	0	1	1	1	1
Olink INFLAMMATION(v.3001)	IL-2RB	P14784	OID00492	il.2rb	0	0	0	0	1	1	1	0
Olink INFLAMMATION(v.3001)	IL-1 alpha	P01583	OID00493	il.1.alpha	0	0	0	0	1	1	0	0
Olink INFLAMMATION(v.3001)	OSM	P13725	OID00494	osm	0	0	0	0	1	0	1	1
Olink INFLAMMATION(v.3001)	IL2	P60568	OID00495	il2	0	0	0	0	1	0	1	0
Olink INFLAMMATION(v.3001)	CXCL1	P09341	OID00496	cxcl1	0	0	0	0	1	0	1	0
Olink INFLAMMATION(v.3001)	TSLP	Q969D9	OID00497	tslp	0	0	0	0	1	1	0	0
Olink INFLAMMATION(v.3001)	CCL4	P13236	OID00498	ccl4	0	0	0	0	1	0	1	0
Olink INFLAMMATION(v.3001)	CD6	Q8WWJ7	OID00499	cd6	0	0	0	0	1	0	1	0
Olink INFLAMMATION(v.3001)	SCF	P21583	OID00500	scf	0	0	0	0	1	1	1	0
Olink INFLAMMATION(v.3001)	IL18	Q14116	OID00501	il18	0	0	0	0	1	1	1	0
Olink INFLAMMATION(v.3001)	SLAMF1	Q13291	OID00502	slamf1	0	0	0	0	1	1	1	0
Olink INFLAMMATION(v.3001)	TGF-alpha	P01135	OID00503	tgf.alpha	0	0	0	0	1	1	1	1
Olink INFLAMMATION(v.3001)	MCP-4	Q99616	OID00504	mcp.4	0	0	0	0	1	1	1	1
Olink INFLAMMATION(v.3001)	CCL11	P51671	OID00505	ccl11	0	0	0	0	1	0	1	0
Olink INFLAMMATION(v.3001)	TNFSF14	O43557	OID00506	tnfsf14	0	0	0	0	1	0	1	0
Olink INFLAMMATION(v.3001)	FGF-23	Q9GZV9	OID00507	fgf.23	0	0	0	0	1	1	1	0
Olink INFLAMMATION(v.3001)	IL-10RA	Q13651	OID00508	il.10ra	0	0	0	0	1	0	1	1
Olink INFLAMMATION(v.3001)	FGF-5	Q8NF90	OID00509	fgf.5	0	0	0	0	1	0	1	0
Olink INFLAMMATION(v.3001)	MMP-1	P03956	OID00510	mmp.1	0	0	0	0	1	1	1	0
Olink INFLAMMATION(v.3001)	LIF-R	P42702	OID00511	lif.r	0	0	0	0	1	0	1	1
Olink INFLAMMATION(v.3001)	FGF-21	Q9NSA1	OID00512	fgf.21	0	0	0	0	1	0	1	1
Olink INFLAMMATION(v.3001)	CCL19	Q99731	OID00513	ccl19	0	0	0	0	1	0	1	1
Olink INFLAMMATION(v.3001)	IL-15RA	Q13261	OID00514	il.15ra	0	0	0	0	1	1	1	1
Olink INFLAMMATION(v.3001)	IL-10RB	Q08334	OID00515	il.10rb	0	0	0	0	1	0	1	0
Olink INFLAMMATION(v.3001)	IL-22 RA1	Q8N6P7	OID00516	il.22.ra1	0	0	0	0	1	0	1	0
Olink INFLAMMATION(v.3001)	IL-18R1	Q13478	OID00517	il.18r1	0	0	0	0	1	1	1	1
Olink INFLAMMATION(v.3001)	PD-L1	Q9NZQ7	OID00518	pd.l1	0	0	0	0	1	1	1	1
Olink INFLAMMATION(v.3001)	Beta-NGF	P01138	OID00519	beta.ngf	0	0	0	0	1	0	1	1
Olink INFLAMMATION(v.3001)	CXCL5	P42830	OID00520	cxcl5	0	0	0	0	1	0	1	0
Olink INFLAMMATION(v.3001)	TRANCE	O14788	OID00521	trance	0	0	0	0	1	1	1	0
Olink INFLAMMATION(v.3001)	HGF	P14210	OID00522	hgf	0	0	0	0	1	1	1	1
Olink INFLAMMATION(v.3001)	IL-12B	P29460	OID00523	il.12b	0	0	0	0	1	0	1	1
Olink INFLAMMATION(v.3001)	IL-24	Q13007	OID00524	il.24	0	0	0	0	1	1	0	0
Olink INFLAMMATION(v.3001)	IL13	P35225	OID00525	il13	0	0	0	0	1	1	0	0
Olink INFLAMMATION(v.3001)	ARTN	Q5T4W7	OID00526	artn	0	0	0	0	1	1	1	1
Olink INFLAMMATION(v.3001)	MMP-10	P09238	OID00527	mmp.10	0	0	0	0	1	1	1	1
Olink INFLAMMATION(v.3001)	IL10	P22301	OID00528	il10	0	0	0	0	1	1	1	1
Olink INFLAMMATION(v.3001)	TNF	P01375	OID00529	tnf	0	0	0	0	1	1	0	0
Olink INFLAMMATION(v.3001)	CCL23	P55773	OID00530	ccl23	0	0	0	0	1	1	1	1
Olink INFLAMMATION(v.3001)	CD5	P06127	OID00531	cd5	0	0	0	0	1	1	1	1
Olink INFLAMMATION(v.3001)	CCL3	P10147	OID00532	ccl3	0	0	0	0	1	0	1	1
Olink INFLAMMATION(v.3001)	Flt3L	P49771	OID00533	flt3l	0	0	0	0	1	1	1	1
Olink INFLAMMATION(v.3001)	CXCL6	P80162	OID00534	cxcl6	0	0	0	0	1	0	1	0
Olink INFLAMMATION(v.3001)	CXCL10	P02778	OID00535	cxcl10	0	0	0	0	1	0	1	0
Olink INFLAMMATION(v.3001)	4E-BP1	Q13541	OID00536	x4e.bp1	0	0	0	0	1	0	1	0
Olink INFLAMMATION(v.3001)	IL-20	Q9NYY1	OID00537	il.20	0	0	0	0	1	0	1	0
Olink INFLAMMATION(v.3001)	SIRT2	Q8IXJ6	OID00538	sirt2	0	0	0	0	1	1	1	0
Olink INFLAMMATION(v.3001)	CCL28	Q9NRJ3	OID00539	ccl28	0	0	0	0	1	1	1	1
Olink INFLAMMATION(v.3001)	DNER	Q8NFT8	OID01213	dner	0	0	0	0	1	0	1	0
Olink INFLAMMATION(v.3001)	EN-RAGE	P80511	OID00541	en.rage	0	0	0	0	1	1	1	1
Olink INFLAMMATION(v.3001)	CD40	P25942	OID00542	cd40	0	0	0	0	1	1	1	1
Olink INFLAMMATION(v.3001)	IL33	O95760	OID00543	il33	0	0	0	0	1	1	1	1
Olink INFLAMMATION(v.3001)	IFN-gamma	P01579	OID00544	ifn.gamma	0	0	0	0	1	0	1	0
Olink INFLAMMATION(v.3001)	FGF-19	O95750	OID00545	fgf.19	0	0	0	0	1	0	1	0
Olink INFLAMMATION(v.3001)	IL4	P05112	OID00546	il4	0	0	0	0	1	1	1	0
Olink INFLAMMATION(v.3001)	LIF	P15018	OID00547	lif	0	0	0	0	1	0	1	1
Olink INFLAMMATION(v.3001)	NRTN	Q99748	OID00548	nrtn	0	0	0	0	1	1	0	0
Olink INFLAMMATION(v.3001)	MCP-2	P80075	OID00549	mcp.2	0	0	0	0	1	0	1	0
Olink INFLAMMATION(v.3001)	CASP-8	Q14790	OID00550	casp.8	0	0	0	0	1	1	1	1
Olink INFLAMMATION(v.3001)	CCL25	O15444	OID00551	ccl25	0	0	0	0	1	1	1	1
Olink INFLAMMATION(v.3001)	CX3CL1	P78423	OID00552	cx3cl1	0	0	0	0	1	1	1	0
Olink INFLAMMATION(v.3001)	TNFRSF9	Q07011	OID00553	tnfrsf9	0	0	0	0	1	0	1	0
Olink INFLAMMATION(v.3001)	NT-3	P20783	OID00554	nt.3	0	0	0	0	1	1	1	1
Olink INFLAMMATION(v.3001)	TWEAK	O43508	OID00555	tweak	0	0	0	0	1	1	1	1
Olink INFLAMMATION(v.3001)	CCL20	P78556	OID00556	ccl20	0	0	0	0	1	1	1	0
Olink INFLAMMATION(v.3001)	ST1A1	P50225	OID00557	st1a1	0	0	0	0	1	0	1	1
Olink INFLAMMATION(v.3001)	STAMPB	O95630	OID00558	stampb	0	0	0	0	1	0	1	0
Olink INFLAMMATION(v.3001)	IL5	P05113	OID00559	il5	0	0	0	0	1	1	1	0
Olink INFLAMMATION(v.3001)	ADA	P00813	OID00560	ada	0	0	0	0	1	1	1	1
Olink INFLAMMATION(v.3001)	TNFB	P01374	OID00561	tnfb	0	0	0	0	1	1	1	0
Olink INFLAMMATION(v.3001)	CSF-1	P09603	OID00562	csf.1	0	0	0	0	1	1	1	0
Olink CARDIOVASCULAR II(v.5001)	BMP-6	P22004	OID00379	bmp.6	0	0	0	0	1	0	1	0
Olink CARDIOVASCULAR II(v.5001)	ANG-1	Q15389	OID00380	ang.1	0	0	0	0	1	0	1	0
Olink CARDIOVASCULAR II(v.5001)	ADM	P35318	OID00381	adm	0	0	0	0	1	1	1	0
Olink CARDIOVASCULAR II(v.5001)	CD40-L	P29965	OID00382	cd40.l	0	0	0	0	1	1	1	0
Olink CARDIOVASCULAR II(v.5001)	SLAMF7	Q9NQ25	OID00383	slamf7	0	0	0	0	1	1	1	1
Olink CARDIOVASCULAR II(v.5001)	PGF	P49763	OID00384	pgf	0	0	0	0	1	1	1	1
Olink CARDIOVASCULAR II(v.5001)	ADAM-TS13	Q76LX8	OID00385	adam.ts13	0	0	0	0	1	1	1	0
Olink CARDIOVASCULAR II(v.5001)	BOC	Q9BWV1	OID00386	boc	0	0	0	0	1	1	1	1
Olink CARDIOVASCULAR II(v.5001)	IL-4RA	P24394	OID00387	il.4ra	0	0	0	0	1	1	1	1
Olink CARDIOVASCULAR II(v.5001)	SRC	P12931	OID00388	src	0	0	0	0	1	1	1	0
Olink CARDIOVASCULAR II(v.5001)	IL-1ra	P18510	OID00389	il.1ra	0	0	0	0	1	1	1	1
Olink CARDIOVASCULAR II(v.5001)	IL6	P05231	OID00390	il6	0	0	0	0	1	0	1	0
Olink CARDIOVASCULAR II(v.5001)	TNFRSF10A	O00220	OID00391	tnfrsf10a	0	0	0	0	1	0	1	0
Olink CARDIOVASCULAR II(v.5001)	STK4	Q13043	OID00392	stk4	0	0	0	0	1	0	1	1
Olink CARDIOVASCULAR II(v.5001)	IDUA	P35475	OID00393	idua	0	0	0	0	1	1	1	0
Olink CARDIOVASCULAR II(v.5001)	TNFRSF11A	Q9Y6Q6	OID00394	tnfrsf11a	0	0	0	0	1	0	1	0
Olink CARDIOVASCULAR II(v.5001)	PAR-1	P25116	OID00395	par.1	0	0	0	0	1	0	1	0
Olink CARDIOVASCULAR II(v.5001)	TRAIL-R2	O14763	OID00396	trail.r2	0	0	0	0	1	0	1	0
Olink CARDIOVASCULAR II(v.5001)	PRSS27	Q9BQR3	OID00397	prss27	0	0	0	0	1	1	1	1
Olink CARDIOVASCULAR II(v.5001)	TIE2	Q02763	OID00398	tie2	0	0	0	0	1	1	1	1
Olink CARDIOVASCULAR II(v.5001)	TF	P13726	OID00399	tf	0	0	0	0	1	1	1	1
Olink CARDIOVASCULAR II(v.5001)	IL1RL2	Q9HB29	OID00400	il1rl2	0	0	0	0	1	1	1	1
Olink CARDIOVASCULAR II(v.5001)	PDGF subunit B	P01127	OID00401	pdgf.subunit.b	0	0	0	0	1	0	1	0
Olink CARDIOVASCULAR II(v.5001)	IL-27	Q8NEV9,Q14213	OID00402	il.27	0	0	0	0	1	1	1	0
Olink CARDIOVASCULAR II(v.5001)	IL-17D	Q8TAD2	OID00403	il.17d	0	0	0	0	1	1	1	1
Olink CARDIOVASCULAR II(v.5001)	CXCL1	P09341	OID00404	cxcl1	0	0	0	0	1	0	1	0
Olink CARDIOVASCULAR II(v.5001)	LOX-1	P78380	OID00405	lox.1	0	0	0	0	1	0	1	0
Olink CARDIOVASCULAR II(v.5001)	Gal-9	O00182	OID00406	gal.9	0	0	0	0	1	0	1	0
Olink CARDIOVASCULAR II(v.5001)	GIF	P27352	OID00407	gif	0	0	0	0	1	1	1	1
Olink CARDIOVASCULAR II(v.5001)	SCF	P21583	OID00408	scf	0	0	0	0	1	1	1	0
Olink CARDIOVASCULAR II(v.5001)	IL18	Q14116	OID00409	il18	0	0	0	0	1	1	1	0
Olink CARDIOVASCULAR II(v.5001)	FGF-21	Q9NSA1	OID00410	fgf.21	0	0	0	0	1	0	1	1
Olink CARDIOVASCULAR II(v.5001)	PIgR	P01833	OID00411	pigr	0	0	0	0	1	1	1	1
Olink CARDIOVASCULAR II(v.5001)	RAGE	Q15109	OID00412	rage	0	0	0	0	1	1	1	1
Olink CARDIOVASCULAR II(v.5001)	SOD2	P04179	OID00413	sod2	0	0	0	0	1	1	1	1
Olink CARDIOVASCULAR II(v.5001)	CTRC	Q99895	OID00414	ctrc	0	0	0	0	1	0	1	1
Olink CARDIOVASCULAR II(v.5001)	FGF-23	Q9GZV9	OID00415	fgf.23	0	0	0	0	1	1	1	0
Olink CARDIOVASCULAR II(v.5001)	SPON2	Q9BUD6	OID00416	spon2	0	0	0	0	1	1	1	0
Olink CARDIOVASCULAR II(v.5001)	GH	P01241	OID00417	gh	0	0	0	0	1	1	1	0
Olink CARDIOVASCULAR II(v.5001)	FS	P19883	OID00418	fs	0	0	0	0	1	0	1	0
Olink CARDIOVASCULAR II(v.5001)	GLO1	Q04760	OID00419	glo1	0	0	0	0	1	0	1	0
Olink CARDIOVASCULAR II(v.5001)	CD84	Q9UIB8	OID00420	cd84	0	0	0	0	1	0	1	1
Olink CARDIOVASCULAR II(v.5001)	PAPPA	Q13219	OID00421	pappa	0	0	0	0	1	0	1	0
Olink CARDIOVASCULAR II(v.5001)	SERPINA12	Q8IW75	OID00422	serpina12	0	0	0	0	1	1	1	1
Olink CARDIOVASCULAR II(v.5001)	REN	P00797	OID00423	ren	0	0	0	0	1	1	1	0
Olink CARDIOVASCULAR II(v.5001)	DECR1	Q16698	OID00424	decr1	0	0	0	0	1	1	1	1
Olink CARDIOVASCULAR II(v.5001)	MERTK	Q12866	OID00425	mertk	0	0	0	0	1	0	1	1
Olink CARDIOVASCULAR II(v.5001)	KIM1	Q96D42	OID00426	kim1	0	0	0	0	1	1	1	1
Olink CARDIOVASCULAR II(v.5001)	THBS2	P35442	OID00427	thbs2	0	0	0	0	1	1	1	1
Olink CARDIOVASCULAR II(v.5001)	TM	P07204	OID00428	tm	0	0	0	0	1	0	1	0
Olink CARDIOVASCULAR II(v.5001)	VSIG2	Q96IQ7	OID00429	vsig2	0	0	0	0	1	0	1	1
Olink CARDIOVASCULAR II(v.5001)	AMBP	P02760	OID00430	ambp	0	0	0	0	1	1	1	0
Olink CARDIOVASCULAR II(v.5001)	PRELP	P51888	OID00431	prelp	0	0	0	0	1	1	1	1
Olink CARDIOVASCULAR II(v.5001)	HO-1	P09601	OID00432	ho.1	0	0	0	0	1	1	1	1
Olink CARDIOVASCULAR II(v.5001)	XCL1	P47992	OID00433	xcl1	0	0	0	0	1	1	1	0
Olink CARDIOVASCULAR II(v.5001)	IL16	Q14005	OID00434	il16	0	0	0	0	1	1	1	0
Olink CARDIOVASCULAR II(v.5001)	SORT1	Q99523	OID00435	sort1	0	0	0	0	1	1	1	1
Olink CARDIOVASCULAR II(v.5001)	CEACAM8	P31997	OID00436	ceacam8	0	0	0	0	1	0	1	0
Olink CARDIOVASCULAR II(v.5001)	PTX3	P26022	OID00437	ptx3	0	0	0	0	1	1	1	1
Olink CARDIOVASCULAR II(v.5001)	PSGL-1	Q14242	OID00438	psgl.1	0	0	0	0	1	0	1	0
Olink CARDIOVASCULAR II(v.5001)	CCL17	Q92583	OID00439	ccl17	0	0	0	0	1	0	1	1
Olink CARDIOVASCULAR II(v.5001)	CCL3	P10147	OID00440	ccl3	0	0	0	0	1	0	1	1
Olink CARDIOVASCULAR II(v.5001)	MMP7	P09237	OID00441	mmp7	0	0	0	0	1	1	1	0
Olink CARDIOVASCULAR II(v.5001)	IgG Fc receptor II-b	P31994	OID00442	igg.fc.receptor.ii.b	0	0	0	0	1	0	1	0
Olink CARDIOVASCULAR II(v.5001)	ITGB1BP2	Q9UKP3	OID00443	itgb1bp2	0	0	0	0	1	0	1	0
Olink CARDIOVASCULAR II(v.5001)	DCN	P07585	OID00444	dcn	0	0	0	0	1	1	1	1
Olink CARDIOVASCULAR II(v.5001)	Dkk-1	O94907	OID00445	dkk.1	0	0	0	0	1	0	1	0
Olink CARDIOVASCULAR II(v.5001)	LPL	P06858	OID00446	lpl	0	0	0	0	1	1	1	0
Olink CARDIOVASCULAR II(v.5001)	PRSS8	Q16651	OID00447	prss8	0	0	0	0	1	1	1	1
Olink CARDIOVASCULAR II(v.5001)	AGRP	O00253	OID00448	agrp	0	0	0	0	1	1	1	1
Olink CARDIOVASCULAR II(v.5001)	HB-EGF	Q99075	OID00449	hb.egf	0	0	0	0	1	1	1	1
Olink CARDIOVASCULAR II(v.5001)	GDF-2	Q9UK05	OID00450	gdf.2	0	0	0	0	1	1	1	1
Olink CARDIOVASCULAR II(v.5001)	FABP2	P12104	OID00451	fabp2	0	0	0	0	1	1	1	1
Olink CARDIOVASCULAR II(v.5001)	THPO	P40225	OID00452	thpo	0	0	0	0	1	1	1	1
Olink CARDIOVASCULAR II(v.5001)	MARCO	Q9UEW3	OID00453	marco	0	0	0	0	1	0	1	0
Olink CARDIOVASCULAR II(v.5001)	GT	P51161	OID00454	gt	0	0	0	0	1	1	1	0
Olink CARDIOVASCULAR II(v.5001)	BNP	P16860	OID00455	bnp	0	0	0	0	1	0	1	0
Olink CARDIOVASCULAR II(v.5001)	MMP12	P39900	OID00456	mmp12	0	0	0	0	1	1	1	1
Olink CARDIOVASCULAR II(v.5001)	ACE2	Q9BYF1	OID00457	ace2	0	0	0	0	1	0	1	1
Olink CARDIOVASCULAR II(v.5001)	PD-L2	Q9BQ51	OID00458	pd.l2	0	0	0	0	1	0	1	0
Olink CARDIOVASCULAR II(v.5001)	CTSL1	P07711	OID00459	ctsl1	0	0	0	0	1	0	1	0
Olink CARDIOVASCULAR II(v.5001)	hOSCAR	Q8IYS5	OID00460	hoscar	0	0	0	0	1	1	1	1
Olink CARDIOVASCULAR II(v.5001)	TNFRSF13B	O14836	OID00461	tnfrsf13b	0	0	0	0	1	1	1	1
Olink CARDIOVASCULAR II(v.5001)	TGM2	P21980	OID00462	tgm2	0	0	0	0	1	0	1	1
Olink CARDIOVASCULAR II(v.5001)	LEP	P41159	OID00463	lep	0	0	0	0	1	1	1	0
Olink CARDIOVASCULAR II(v.5001)	CA5A	P35218	OID00464	ca5a	0	0	0	0	1	0	1	0
Olink CARDIOVASCULAR II(v.5001)	HSP 27	P04792	OID00465	hsp.27	0	0	0	0	1	0	1	1
Olink CARDIOVASCULAR II(v.5001)	CD4	P01730	OID00466	cd4	0	0	0	0	1	0	1	0
Olink CARDIOVASCULAR II(v.5001)	NEMO	Q9Y6K9	OID00467	nemo	0	0	0	0	1	0	1	0
Olink CARDIOVASCULAR II(v.5001)	VEGFD	O43915	OID00468	vegfd	0	0	0	0	1	1	1	1
Olink CARDIOVASCULAR II(v.5001)	PARP-1	P09874	OID00469	parp.1	0	0	0	0	1	0	1	0
Olink CARDIOVASCULAR II(v.5001)	HAOX1	Q9UJM8	OID00470	haox1	0	0	0	0	1	0	1	1
Olink CARDIOVASCULAR III(v.6001)	TNFRSF14	Q92956	OID00563	tnfrsf14	0	0	0	0	1	0	1	0
Olink CARDIOVASCULAR III(v.6001)	LDL receptor	P01130	OID00564	ldl.receptor	0	0	0	0	1	1	1	1
Olink CARDIOVASCULAR III(v.6001)	ITGB2	P05107	OID00565	itgb2	0	0	0	0	1	0	1	0
Olink CARDIOVASCULAR III(v.6001)	IL-17RA	Q96F46	OID00566	il.17ra	0	0	0	0	1	1	1	0
Olink CARDIOVASCULAR III(v.6001)	TNF-R2	P20333	OID00567	tnf.r2	0	0	0	0	1	0	1	0
Olink CARDIOVASCULAR III(v.6001)	MMP-9	P14780	OID00568	mmp.9	0	0	0	0	1	1	1	0
Olink CARDIOVASCULAR III(v.6001)	EPHB4	P54760	OID00569	ephb4	0	0	0	0	1	0	1	0
Olink CARDIOVASCULAR III(v.6001)	IL2-RA	P01589	OID00570	il2.ra	0	0	0	0	1	1	1	1
Olink CARDIOVASCULAR III(v.6001)	OPG	O00300	OID00571	opg	0	0	0	0	1	1	1	1
Olink CARDIOVASCULAR III(v.6001)	ALCAM	Q13740	OID00572	alcam	0	0	0	0	1	0	1	0
Olink CARDIOVASCULAR III(v.6001)	TFF3	Q07654	OID00573	tff3	0	0	0	0	1	1	1	0
Olink CARDIOVASCULAR III(v.6001)	SELP	P16109	OID00574	selp	0	0	0	0	1	0	1	0
Olink CARDIOVASCULAR III(v.6001)	CSTB	P04080	OID00575	cstb	0	0	0	0	1	0	1	1
Olink CARDIOVASCULAR III(v.6001)	MCP-1	P13500	OID00576	mcp.1	0	0	0	0	1	0	1	0
Olink CARDIOVASCULAR III(v.6001)	CD163	Q86VB7	OID00577	cd163	0	0	0	0	1	0	1	1
Olink CARDIOVASCULAR III(v.6001)	Gal-3	P17931	OID00578	gal.3	0	0	0	0	1	0	1	0
Olink CARDIOVASCULAR III(v.6001)	GRN	P28799	OID00579	grn	0	0	0	0	1	1	1	0
Olink CARDIOVASCULAR III(v.6001)	MEPE	Q9NQ76	OID00580	mepe	0	0	0	0	1	1	1	1
Olink CARDIOVASCULAR III(v.6001)	BLM hydrolase	Q13867	OID00581	blm.hydrolase	0	0	0	0	1	1	1	0
Olink CARDIOVASCULAR III(v.6001)	PLC	P98160	OID00582	plc	0	0	0	0	1	1	1	0
Olink CARDIOVASCULAR III(v.6001)	LTBR	P36941	OID00583	ltbr	0	0	0	0	1	0	1	0
Olink CARDIOVASCULAR III(v.6001)	Notch 3	Q9UM47	OID00584	notch.3	0	0	0	0	1	1	1	0
Olink CARDIOVASCULAR III(v.6001)	TIMP4	Q99727	OID00585	timp4	0	0	0	0	1	1	1	1
Olink CARDIOVASCULAR III(v.6001)	CNTN1	Q12860	OID00586	cntn1	0	0	0	0	1	1	1	0
Olink CARDIOVASCULAR III(v.6001)	CDH5	P33151	OID00587	cdh5	0	0	0	0	1	0	1	0
Olink CARDIOVASCULAR III(v.6001)	TLT-2	Q5T2D2	OID00588	tlt.2	0	0	0	0	1	1	1	0
Olink CARDIOVASCULAR III(v.6001)	FABP4	P15090	OID00589	fabp4	0	0	0	0	1	1	1	0
Olink CARDIOVASCULAR III(v.6001)	TFPI	P10646	OID00590	tfpi	0	0	0	0	1	1	1	1
Olink CARDIOVASCULAR III(v.6001)	PAI	P05121	OID00591	pai	0	0	0	0	1	0	1	0
Olink CARDIOVASCULAR III(v.6001)	CCL24	O00175	OID00592	ccl24	0	0	0	0	1	1	1	0
Olink CARDIOVASCULAR III(v.6001)	TR	P02786	OID00593	tr	0	0	0	0	1	0	1	0
Olink CARDIOVASCULAR III(v.6001)	TNFRSF10C	O14798	OID00594	tnfrsf10c	0	0	0	0	1	1	1	1
Olink CARDIOVASCULAR III(v.6001)	GDF-15	Q99988	OID00595	gdf.15	0	0	0	0	1	1	1	1
Olink CARDIOVASCULAR III(v.6001)	SELE	P16581	OID00596	sele	0	0	0	0	1	0	1	1
Olink CARDIOVASCULAR III(v.6001)	AZU1	P20160	OID00597	azu1	0	0	0	0	1	0	1	1
Olink CARDIOVASCULAR III(v.6001)	DLK-1	P80370	OID00598	dlk.1	0	0	0	0	1	1	1	1
Olink CARDIOVASCULAR III(v.6001)	SPON1	Q9HCB6	OID00599	spon1	0	0	0	0	1	0	1	1
Olink CARDIOVASCULAR III(v.6001)	MPO	P05164	OID00600	mpo	0	0	0	0	1	1	1	1
Olink CARDIOVASCULAR III(v.6001)	CXCL16	Q9H2A7	OID00601	cxcl16	0	0	0	0	1	1	1	0
Olink CARDIOVASCULAR III(v.6001)	IL-6RA	P08887	OID00602	il.6ra	0	0	0	0	1	0	1	0
Olink CARDIOVASCULAR III(v.6001)	RETN	Q9HD89	OID00603	retn	0	0	0	0	1	0	1	0
Olink CARDIOVASCULAR III(v.6001)	IGFBP-1	P08833	OID00604	igfbp.1	0	0	0	0	1	1	1	0
Olink CARDIOVASCULAR III(v.6001)	CHIT1	Q13231	OID00605	chit1	0	0	0	0	1	1	1	1
Olink CARDIOVASCULAR III(v.6001)	TR-AP	P13686	OID00606	tr.ap	0	0	0	0	1	0	1	0
Olink CARDIOVASCULAR III(v.6001)	CCL22	O00626	OID00607	ccl22	0	0	0	0	0	0	0	0
Olink CARDIOVASCULAR III(v.6001)	PSP-D	P35247	OID00608	psp.d	0	0	0	0	1	1	1	1
Olink CARDIOVASCULAR III(v.6001)	PI3	P19957	OID00609	pi3	0	0	0	0	1	0	1	0
Olink CARDIOVASCULAR III(v.6001)	Ep-CAM	P16422	OID00610	ep.cam	0	0	0	0	1	1	1	1
Olink CARDIOVASCULAR III(v.6001)	AP-N	P15144	OID00611	ap.n	0	0	0	0	1	1	1	0
Olink CARDIOVASCULAR III(v.6001)	AXL	P30530	OID00612	axl	0	0	0	0	1	0	1	1
Olink CARDIOVASCULAR III(v.6001)	IL-1RT1	P14778	OID00613	il.1rt1	0	0	0	0	1	0	1	0
Olink CARDIOVASCULAR III(v.6001)	MMP-2	P08253	OID00614	mmp.2	0	0	0	0	1	0	1	0
Olink CARDIOVASCULAR III(v.6001)	FAS	P25445	OID00615	fas	0	0	0	0	1	0	1	0
Olink CARDIOVASCULAR III(v.6001)	MB	P02144	OID00616	mb	0	0	0	0	1	1	1	1
Olink CARDIOVASCULAR III(v.6001)	TNFSF13B	Q9Y275	OID00617	tnfsf13b	0	0	0	0	1	1	1	1
Olink CARDIOVASCULAR III(v.6001)	PRTN3	P24158	OID00618	prtn3	0	0	0	0	1	1	1	0
Olink CARDIOVASCULAR III(v.6001)	PCSK9	Q8NBP7	OID00619	pcsk9	0	0	0	0	1	0	1	0
Olink CARDIOVASCULAR III(v.6001)	U-PAR	Q03405	OID00620	u.par	0	0	0	0	1	0	1	1
Olink CARDIOVASCULAR III(v.6001)	OPN	P10451	OID00621	opn	0	0	0	0	1	0	1	0
Olink CARDIOVASCULAR III(v.6001)	CTSD	P07339	OID00622	ctsd	0	0	0	0	1	0	1	0
Olink CARDIOVASCULAR III(v.6001)	PGLYRP1	O75594	OID00623	pglyrp1	0	0	0	0	1	0	1	0
Olink CARDIOVASCULAR III(v.6001)	CPA1	P15085	OID00624	cpa1	0	0	0	0	1	0	1	0
Olink CARDIOVASCULAR III(v.6001)	JAM-A	Q9Y624	OID00625	jam.a	0	0	0	0	1	1	1	0
Olink CARDIOVASCULAR III(v.6001)	Gal-4	P56470	OID00626	gal.4	0	0	0	0	1	0	1	0
Olink CARDIOVASCULAR III(v.6001)	IL-1RT2	P27930	OID00627	il.1rt2	0	0	0	0	1	1	1	1
Olink CARDIOVASCULAR III(v.6001)	SHPS-1	P78324	OID00628	shps.1	0	0	0	0	1	1	1	0
Olink CARDIOVASCULAR III(v.6001)	CCL15	Q16663	OID00629	ccl15	0	0	0	0	1	1	1	1
Olink CARDIOVASCULAR III(v.6001)	CASP-3	P42574	OID00630	casp.3	0	0	0	0	1	1	1	0
Olink CARDIOVASCULAR III(v.6001)	uPA	P00749	OID00631	upa	0	0	0	0	1	0	1	0
Olink CARDIOVASCULAR III(v.6001)	CPB1	P15086	OID00632	cpb1	0	0	0	0	1	1	1	1
Olink CARDIOVASCULAR III(v.6001)	CHI3L1	P36222	OID00633	chi3l1	0	0	0	0	1	1	1	1
Olink CARDIOVASCULAR III(v.6001)	ST2	Q01638	OID00634	st2	0	0	0	0	1	1	1	0
Olink CARDIOVASCULAR III(v.6001)	t-PA	P00750	OID00635	t.pa	0	0	0	0	1	1	1	1
Olink CARDIOVASCULAR III(v.6001)	SCGB3A2	Q96PL1	OID00636	scgb3a2	0	0	0	0	1	1	1	1
Olink CARDIOVASCULAR III(v.6001)	EGFR	P00533	OID00637	egfr	0	0	0	0	1	1	1	1
Olink CARDIOVASCULAR III(v.6001)	IGFBP-7	Q16270	OID00638	igfbp.7	0	0	0	0	1	1	1	0
Olink CARDIOVASCULAR III(v.6001)	CD93	Q9NPY3	OID00639	cd93	0	0	0	0	1	1	1	1
Olink CARDIOVASCULAR III(v.6001)	IL-18BP	O95998	OID00640	il.18bp	0	0	0	0	1	0	1	0
Olink CARDIOVASCULAR III(v.6001)	COL1A1	P02452	OID00641	col1a1	0	0	0	0	1	1	1	0
Olink CARDIOVASCULAR III(v.6001)	PON3	Q15166	OID00642	pon3	0	0	0	0	1	1	1	1
Olink CARDIOVASCULAR III(v.6001)	CTSZ	Q9UBR2	OID00643	ctsz	0	0	0	0	1	0	1	0
Olink CARDIOVASCULAR III(v.6001)	MMP-3	P08254	OID00644	mmp.3	0	0	0	0	1	0	1	0
Olink CARDIOVASCULAR III(v.6001)	RARRES2	Q99969	OID00645	rarres2	0	0	0	0	1	0	1	1
Olink CARDIOVASCULAR III(v.6001)	ICAM-2	P13598	OID00646	icam.2	0	0	0	0	1	0	1	0
Olink CARDIOVASCULAR III(v.6001)	KLK6	Q92876	OID00647	klk6	0	0	0	0	1	0	1	0
Olink CARDIOVASCULAR III(v.6001)	PDGF subunit A	P04085	OID00648	pdgf.subunit.a	0	0	0	0	1	1	1	0
Olink CARDIOVASCULAR III(v.6001)	TNF-R1	P19438	OID00649	tnf.r1	0	0	0	0	1	0	1	0
Olink CARDIOVASCULAR III(v.6001)	IGFBP-2	P18065	OID00650	igfbp.2	0	0	0	0	1	1	1	1
Olink CARDIOVASCULAR III(v.6001)	vWF	P04275	OID00651	vwf	0	0	0	0	1	0	1	0
Olink CARDIOVASCULAR III(v.6001)	PECAM-1	P16284	OID00652	pecam.1	0	0	0	0	1	0	1	0
Olink CARDIOVASCULAR III(v.6001)	NT-proBNP		OID00653	nt.probnp	0	0	0	0	1	1	1	1
Olink CARDIOVASCULAR III(v.6001)	CCL16	O15467	OID00654	ccl16	0	0	0	0	1	0	1	0

## Sheet: DNA Methylation
Paper	Marker	chr	pos	pass_qc	selected	available_core	selected_core
Hannum	cg20822990	1	17338766	1	1	1	1
Hannum	cg22512670	1	26855765	1	1	0	0
Hannum	cg25410668	1	28241577	1	1	1	1
Hannum	cg04400972	1	117665053	1	0	0	0
Hannum	cg16054275	1	169556022	1	1	0	0
Hannum	cg10501210	1	207997020	1	1	1	1
Hannum	cg09809672	1	236557682	1	1	1	1
Hannum	ch.2.30415474F	2	30561970	0	0	0	0
Hannum	cg22158769	2	39187539	1	1	1	1
Hannum	cg02085953	2	97202260	1	1	1	1
Hannum	cg06639320	2	106015739	1	1	0	0
Hannum	cg22454769	2	106015767	1	0	1	1
Hannum	cg24079702	2	106015771	0	0	0	0
Hannum	cg23606718	2	131513927	1	1	1	1
Hannum	cg22016779	2	230452311	1	0	0	0
Hannum	cg04474832	3	52008487	1	1	1	1
Hannum	cg03607117	3	53080440	1	1	1	1
Hannum	cg07553761	3	160167977	1	1	1	1
Hannum	cg00481951	3	187387650	1	0	0	0
Hannum	cg25478614	3	187387866	1	1	0	0
Hannum	cg25428494	4	84255411	0	0	0	0
Hannum	cg02650266	4	147558239	1	1	1	1
Hannum	cg08234504	5	139013317	1	1	0	0
Hannum	cg23500537	5	140419819	1	1	0	0
Hannum	cg20052760	6	10510789	1	1	1	1
Hannum	cg16867657	6	11044877	1	1	1	1
Hannum	cg22736354	6	18122719	1	1	1	1
Hannum	cg06493994	6	25652602	1	1	0	0
Hannum	cg06685111	6	30295466	1	1	1	1
Hannum	cg00486113	6	31105711	1	1	0	0
Hannum	cg13001142	6	147528521	1	1	1	1
Hannum	cg20426994	7	130418324	1	0	0	0
Hannum	cg14361627	7	130419116	0	0	0	0
Hannum	cg08097417	7	130419133	1	1	1	1
Hannum	cg07955995	7	130419159	1	1	0	0
Hannum	cg22285878	7	130419173	0	0	0	0
Hannum	cg03473532	7	131008743	1	1	1	1
Hannum	cg08540945	7	152591698	1	1	1	1
Hannum	cg07927379	7	156433108	0	0	0	0
Hannum	cg16419235	8	57360613	1	1	0	0
Hannum	cg07583137	8	82644012	1	0	0	0
Hannum	cg22796704	10	49673534	1	0	1	0
Hannum	cg19935065	10	98062687	1	1	1	1
Hannum	cg23091758	11	9025767	1	1	1	1
Hannum	cg23744638	11	10323902	1	1	0	0
Hannum	cg04940570	11	12696758	1	0	0	0
Hannum	cg11067179	11	66083541	1	1	0	0
Hannum	cg22213242	11	66083573	1	0	0	0
Hannum	cg06419846	11	66083697	1	1	1	1
Hannum	cg02046143	11	133797911	1	1	1	1
Hannum	cg00748589	12	11653486	1	1	0	0
Hannum	cg19722847	12	30849114	1	1	1	1
Hannum	cg18473521	12	54448265	0	0	0	0
Hannum	cg01528542	12	81468232	1	1	0	0
Hannum	ch.13.39564907R	13	40666907	0	0	0	0
Hannum	cg03032497	14	61108227	1	1	1	1
Hannum	cg04875128	15	31775895	1	1	1	1
Hannum	cg21296230	15	33010536	1	1	1	1
Hannum	cg09651136	15	72525012	0	0	0	0
Hannum	cg03399905	15	79576060	1	1	0	0
Hannum	cg04416734	16	30075192	1	1	0	0
Hannum	cg07082267	16	85429035	1	1	1	1
Hannum	cg14692377	17	28562685	1	1	0	0
Hannum	cg06874016	17	40177415	1	1	0	0
Hannum	cg21139312	17	55663225	0	0	0	0
Hannum	cg02867102	17	62398693	1	0	0	0
Hannum	cg19283806	18	66389420	1	1	1	1
Hannum	cg14556683	19	15342982	1	0	0	0
Hannum	cg07547549	20	44658225	1	1	1	1
Hannum	cg05442902	22	21369010	1	1	1	1
Hannum	cg08415592	22	36648973	1	1	0	0
Horvath	cg00075967	15	72282407	1	0	0	0
Horvath	cg00374717	17	63814740	1	0	0	0
Horvath	cg00864867	12	78609399	1	1	0	0
Horvath	cg00945507	7	54795171	1	0	0	0
Horvath	cg01027739	9	130882559	1	1	0	0
Horvath	cg01353448	7	31693437	1	1	1	1
Horvath	cg01584473	7	100450087	1	0	0	0
Horvath	cg01644850	19	62885043	1	0	0	0
Horvath	cg01656216	10	31313716	1	0	0	0
Horvath	cg01873645	9	73716469	1	0	0	0
Horvath	cg01968178	2	86418549	1	1	0	0
Horvath	cg02085507	19	6690192	1	1	0	0
Horvath	cg02154074	2	74609742	1	1	1	1
Horvath	cg02217159	6	63054656	1	1	0	0
Horvath	cg02331561	16	2331082	1	0	0	0
Horvath	cg02332492	9	138960499	1	1	0	0
Horvath	cg02364642	12	56292025	1	0	0	0
Horvath	cg02388150	8	41284856	1	1	0	0
Horvath	cg02479575	19	4720653	1	0	0	0
Horvath	cg02489552	19	14982531	1	0	0	0
Horvath	cg02580606	17	36780252	1	0	0	0
Horvath	cg02654291	9	85761834	0	0	0	0
Horvath	cg02827112	4	95348426	1	1	0	0
Horvath	cg02972551	2	86521579	0	0	0	0
Horvath	cg03103192	4	52612028	1	1	0	0
Horvath	cg03167275	21	17807964	1	1	1	1
Horvath	cg03270204	6	30959617	1	0	0	0
Horvath	cg03565323	17	16413591	1	0	0	0
Horvath	cg03588357	14	90789926	1	0	0	0
Horvath	cg03760483	17	6840021	1	1	0	0
Horvath	cg04084157	7	100595769	1	1	1	1
Horvath	cg04126866	10	85922743	1	0	0	0
Horvath	cg04528819	7	130068855	1	1	1	1
Horvath	cg04836038	13	98537383	1	1	1	1
Horvath	cg05250458	19	9334565	1	1	1	1
Horvath	cg05294243	19	56260918	1	1	1	1
Horvath	cg05365729	8	23318018	1	0	0	0
Horvath	cg05675373	1	110555780	1	1	1	1
Horvath	cg05755779	8	120148806	1	0	0	0
Horvath	cg05921699	19	47072565	1	1	0	0
Horvath	cg05960024	4	56070777	1	0	0	0
Horvath	cg06121469	15	42743390	1	0	1	0
Horvath	cg06144905	17	24393906	1	1	1	1
Horvath	cg06361108	16	2418782	1	0	0	0
Horvath	cg06462291	12	102759609	1	1	1	1
Horvath	cg06493994	6	25760581	1	1	1	1
Horvath	cg06557358	17	29931115	1	1	0	0
Horvath	cg06738602	14	51850384	1	0	0	0
Horvath	cg06810647	16	1605095	1	0	0	0
Horvath	cg06952310	19	19188990	1	0	0	0
Horvath	cg06993413	15	63597257	1	1	0	0
Horvath	cg07285276	9	133602836	1	0	0	0
Horvath	cg07291563	19	53641253	1	1	0	0
Horvath	cg07337598	1	149220567	1	0	0	0
Horvath	cg07455279	19	59297515	1	1	0	0
Horvath	cg07595943	16	82782402	1	0	0	0
Horvath	cg08030082	2	25245343	1	0	0	0
Horvath	cg08090772	8	67507194	1	1	0	0
Horvath	cg08124722	17	29621827	1	0	0	0
Horvath	cg08251036	2	134725393	1	0	0	0
Horvath	cg08370996	15	94675035	1	1	0	0
Horvath	cg08413469	1	68735528	1	1	1	1
Horvath	cg08434234	7	137181713	1	0	0	0
Horvath	cg08771731	5	17269434	1	0	0	0
Horvath	cg08965235	11	65081734	1	1	1	1
Horvath	cg09019938	10	52504504	1	0	0	0
Horvath	cg09118625	1	68285559	1	1	0	0
Horvath	cg09191327	9	132529929	1	1	0	0
Horvath	cg09418283	12	78608849	1	1	0	0
Horvath	cg09509673	17	38087223	1	0	0	0
Horvath	cg09785172	4	6322559	0	0	0	0
Horvath	cg09869858	12	46406683	0	0	0	0
Horvath	cg09885951	1	212843092	1	0	0	0
Horvath	cg10281002	12	113330782	1	0	0	0
Horvath	cg10376763	2	217432608	1	0	0	0
Horvath	cg10377274	11	125122098	1	1	0	0
Horvath	cg10486998	18	73090775	1	0	0	0
Horvath	cg10523019	2	227408702	1	1	1	1
Horvath	cg10920957	16	86192974	1	1	0	0
Horvath	cg11932564	22	40652092	1	0	0	0
Horvath	cg12351433	2	48836461	1	1	0	0
Horvath	cg12373771	22	15981381	1	1	0	0
Horvath	cg12768605	19	49016791	1	0	0	0
Horvath	cg12830694	19	43439636	1	0	0	0
Horvath	cg12946225	19	3524751	1	1	0	0
Horvath	cg13038560	2	200527358	1	0	0	0
Horvath	cg13216057	11	11987219	1	0	0	0
Horvath	cg13319175	1	19619151	1	0	0	0
Horvath	cg13460409	21	37301440	1	0	0	0
Horvath	cg13682722	14	89868321	0	0	0	0
Horvath	cg13836627	15	27901015	1	1	1	1
Horvath	cg13854874	21	36679395	1	0	0	0
Horvath	cg13899108	19	18205322	1	0	0	0
Horvath	cg13975369	7	129867789	1	1	1	1
Horvath	cg14258236	6	29431309	1	1	0	0
Horvath	cg14308452	19	5735184	1	0	0	0
Horvath	cg14329157	2	228444379	0	0	0	0
Horvath	cg14424579	2	27127813	1	0	0	0
Horvath	cg14501253	8	12853385	1	0	0	0
Horvath	cg14658362	8	30361203	1	0	0	0
Horvath	cg14723032	17	6401296	1	0	0	0
Horvath	cg14894144	18	19524552	1	0	0	0
Horvath	cg14992253	1	32460154	1	1	1	1
Horvath	cg15341340	19	12853237	1	0	0	0
Horvath	cg15381769	6	128883665	1	0	0	0
Horvath	cg15547534	7	99872346	1	0	0	0
Horvath	cg15661409	14	57030729	1	0	0	0
Horvath	cg15974053	19	54031601	1	0	0	0
Horvath	cg15988232	3	47596131	1	1	0	0
Horvath	cg16150435	6	31188508	1	0	0	0
Horvath	cg16241714	8	48813064	1	0	0	0
Horvath	cg16494477	5	170779856	0	0	0	0
Horvath	cg16547529	11	74818329	1	0	0	0
Horvath	cg16579101	12	6547419	1	0	0	0
Horvath	cg17063929	11	88864447	1	1	0	0
Horvath	cg17099569	2	121266336	1	0	0	0
Horvath	cg17285325	22	49315209	1	1	1	1
Horvath	cg17408647	7	43735574	0	0	0	0
Horvath	cg17655614	16	67328445	1	1	0	0
Horvath	cg17729667	20	25514382	1	1	1	1
Horvath	cg17853587	4	119173834	1	0	1	1
Horvath	cg17960516	4	3434802	1	1	0	0
Horvath	cg18055007	6	31806205	1	0	0	0
Horvath	cg18180783	10	75072326	1	0	0	0
Horvath	cg18440048	22	22423826	1	1	1	1
Horvath	cg18573383	12	73889668	1	1	1	1
Horvath	cg18983672	1	47653843	1	1	1	1
Horvath	cg18984151	3	47530480	1	1	0	0
Horvath	cg19008809	3	53055722	1	1	0	0
Horvath	cg19167673	22	37970781	0	0	0	0
Horvath	cg19273182	2	60836921	0	0	0	0
Horvath	cg19305227	15	43331627	1	0	0	0
Horvath	cg19346193	10	127503180	1	0	0	0
Horvath	cg19478743	17	4589396	1	0	0	0
Horvath	cg19514928	1	95356224	1	1	0	0
Horvath	cg19692710	11	73339568	1	1	0	0
Horvath	cg19945840	1	1157899	0	0	0	0
Horvath	cg20295671	22	20420486	1	0	0	0
Horvath	cg20305610	4	95592325	1	1	0	0
Horvath	cg20524216	3	47530104	1	1	0	0
Horvath	cg20692569	7	72486417	1	0	0	0
Horvath	cg20761322	15	76210619	1	0	0	0
Horvath	cg20795863	2	233604363	1	0	0	0
Horvath	cg20828084	15	78857906	1	0	0	0
Horvath	cg20914508	3	116825023	1	0	0	0
Horvath	cg20947775	4	83939264	1	0	1	1
Horvath	cg20999813	16	83291515	1	1	0	0
Horvath	cg21096399	11	118693355	1	0	0	0
Horvath	cg21378206	2	113533514	1	1	0	0
Horvath	cg21460081	17	44011011	1	0	0	0
Horvath	cg21801378	15	70399179	1	1	1	1
Horvath	cg21870884	1	199109052	1	0	1	1
Horvath	cg22006386	19	43519218	1	1	0	0
Horvath	cg22289837	8	86537530	1	1	0	0
Horvath	cg22432269	15	20444138	1	0	0	0
Horvath	cg22449114	20	538243	1	0	0	0
Horvath	cg22679120	7	2319928	1	0	0	0
Horvath	cg22736354	6	18230698	1	1	1	1
Horvath	cg22809047	2	100984693	1	1	1	1
Horvath	cg22901840	1	68285365	1	1	1	1
Horvath	cg22920873	7	138675693	1	0	0	0
Horvath	cg23517605	6	3173364	1	1	1	1
Horvath	cg23662675	20	45419003	1	0	0	0
Horvath	cg23941599	5	114908695	1	0	0	0
Horvath	cg24116886	20	85877	1	0	0	0
Horvath	cg24126851	11	6634719	1	0	0	0
Horvath	cg24254120	13	33290869	1	1	0	0
Horvath	cg24262469	3	157874388	1	0	0	0
Horvath	cg24450312	1	204747781	1	0	0	0
Horvath	cg24580001	11	63863108	1	1	0	0
Horvath	cg24834740	20	36867966	1	0	0	0
Horvath	cg25070637	8	97575044	1	0	0	0
Horvath	cg25148589	4	158361386	1	0	0	0
Horvath	cg25505610	11	32561760	1	0	0	0
Horvath	cg25552492	8	22069944	1	0	0	0
Horvath	cg25683012	12	55316380	1	1	0	0
Horvath	cg25771195	16	56721315	1	0	1	1
Horvath	cg25781123	3	9379598	1	1	0	0
Horvath	cg26003813	16	23597303	1	0	0	0
Horvath	cg26005082	19	4720660	1	1	0	0
Horvath	cg26045434	8	22043806	1	0	0	0
Horvath	cg26297688	12	105873223	1	0	0	0
Horvath	cg26372517	1	35811746	1	0	0	0
Horvath	cg26453588	22	41835965	1	1	0	0
Horvath	cg26620959	6	153000182	1	0	0	0
Horvath	cg26842024	19	16297122	1	1	0	0
Horvath	cg26845300	6	158163821	1	1	1	1
Horvath	cg27092035	5	175725486	1	0	0	0
Horvath	cg27169020	15	81745233	1	1	0	0
Horvath	cg27319898	7	88226939	0	0	0	0
Horvath	cg27377450	19	7352301	1	0	0	0
Horvath	cg27413543	4	84031172	0	0	0	0
Horvath	cg27494383	15	39593160	1	1	0	0
Horvath	cg00091693	17	36295128	1	1	0	0
Horvath	cg00168942	10	35934436	1	0	0	0
Horvath	cg00431549	12	14930292	1	1	0	0
Horvath	cg00436603	10	135190730	1	0	0	0
Horvath	cg01027805	14	20636703	1	1	0	0
Horvath	cg01234063	11	125731217	1	0	0	0
Horvath	cg01262913	21	37502356	1	1	0	0
Horvath	cg01407797	22	27498514	1	1	0	0
Horvath	cg01459453	1	167865836	1	1	1	1
Horvath	cg01485645	17	34115725	1	1	0	0
Horvath	cg01511567	11	56860207	1	1	0	0
Horvath	cg01560871	10	72215430	1	1	1	1
Horvath	cg01570885	6	3794271	1	1	0	0
Horvath	cg01820374	12	6752344	1	1	0	0
Horvath	cg02047577	20	62058146	1	0	1	1
Horvath	cg02071305	15	38973265	1	1	1	1
Horvath	cg02275294	1	177529085	1	0	0	0
Horvath	cg02335441	3	132228638	1	1	0	0
Horvath	cg03019000	3	51679391	1	0	0	0
Horvath	cg03286783	15	42368265	1	0	1	1
Horvath	cg03330058	3	128875093	1	1	0	0
Horvath	cg03578041	15	68934361	1	1	0	0
Horvath	cg03682823	7	94124889	1	1	0	0
Horvath	cg03891319	3	51991878	1	1	1	1
Horvath	cg03947362	2	200528399	1	0	0	0
Horvath	cg04005032	3	31997771	1	0	0	0
Horvath	cg04094160	9	37455712	1	0	0	0
Horvath	cg04121983	17	71022680	1	1	0	0
Horvath	cg04268405	10	73393227	1	0	0	0
Horvath	cg04431054	5	126880923	0	0	0	0
Horvath	cg04452713	6	56815646	1	1	0	0
Horvath	cg04474832	3	51983527	1	1	0	0
Horvath	cg04999691	7	149657983	1	1	0	0
Horvath	cg05442902	22	19699010	1	1	1	1
Horvath	cg05590257	17	17050295	0	0	0	0
Horvath	cg05847778	2	170044413	1	0	0	0
Horvath	cg05903609	17	1534638	1	0	0	0
Horvath	cg06044899	4	91979252	1	1	0	0
Horvath	cg06117855	3	45042792	0	0	0	0
Horvath	cg06513075	11	34083290	1	0	0	0
Horvath	cg06688848	16	55777598	1	0	0	0
Horvath	cg06836772	1	56882991	1	1	1	1
Horvath	cg06926735	20	48166074	1	1	0	0
Horvath	cg07158339	9	70840057	1	0	0	0
Horvath	cg07388493	1	39264046	1	1	1	1
Horvath	cg07408456	19	15451532	1	1	0	0
Horvath	cg07498421	12	92595354	1	0	0	0
Horvath	cg07663789	5	32747186	1	0	1	1
Horvath	cg07730301	11	67534528	1	0	0	0
Horvath	cg07770222	8	144191481	1	0	0	0
Horvath	cg07849904	22	26527796	1	0	0	0
Horvath	cg08186124	3	45858680	1	1	0	0
Horvath	cg08331960	16	2016598	1	1	0	0
Horvath	cg09133026	14	74457858	1	1	0	0
Horvath	cg09441152	18	75813281	1	0	0	0
Horvath	cg09646392	13	107719053	1	0	0	0
Horvath	cg09722397	17	70367538	1	0	1	0
Horvath	cg09722555	9	34652282	1	0	0	0
Horvath	cg09809672	1	234624305	1	1	1	1
Horvath	cg10045881	1	111571814	1	0	0	0
Horvath	cg10266490	1	54786297	1	0	0	0
Horvath	cg10345936	5	150708005	1	1	0	0
Horvath	cg10865119	6	169932037	1	1	1	1
Horvath	cg10940099	6	109810631	1	0	0	0
Horvath	cg11025793	19	13123015	1	0	0	0
Horvath	cg11299964	9	127509604	1	1	1	1
Horvath	cg11314684	1	242072911	1	1	1	1
Horvath	cg11388238	2	201083343	1	0	0	0
Horvath	cg11653266	17	71412934	1	0	0	0
Horvath	cg12413566	3	39210370	1	1	0	0
Horvath	cg12616277	3	139636453	1	0	0	0
Horvath	cg12941369	3	33814393	1	1	0	0
Horvath	cg12985418	18	17574536	1	1	0	0
Horvath	cg13129046	10	71059702	1	1	0	0
Horvath	cg13269407	22	44828771	1	1	0	0
Horvath	cg13302154	12	14930699	1	1	1	1
Horvath	cg13547237	11	65444453	1	0	0	0
Horvath	cg13828047	15	72969183	1	1	0	0
Horvath	cg13931228	7	24578943	1	0	0	0
Horvath	cg14060828	19	54618088	1	0	0	0
Horvath	cg14163776	3	196645869	1	1	0	0
Horvath	cg14175438	7	120823965	1	1	0	0
Horvath	cg14408969	8	42515275	1	0	0	0
Horvath	cg14409958	8	120720833	1	0	0	0
Horvath	cg14423778	3	153468123	1	1	1	1
Horvath	cg14597908	20	56848355	1	0	0	0
Horvath	cg14654875	16	3433998	1	1	0	0
Horvath	cg14727952	11	101723568	1	0	1	1
Horvath	cg15185286	6	143423368	1	0	0	0
Horvath	cg15262928	1	200191195	1	0	0	0
Horvath	cg15703512	16	21920066	1	1	0	0
Horvath	cg15804973	6	137156206	1	1	1	1
Horvath	cg16034652	14	92868062	1	1	0	0
Horvath	cg16168311	1	154828571	1	0	0	0
Horvath	cg16358826	4	46691021	1	1	0	0
Horvath	cg16408394	9	136358896	1	1	0	0
Horvath	cg16419345	17	71487684	1	0	0	0
Horvath	cg16744741	4	82345049	1	0	0	0
Horvath	cg16899442	16	716459	1	0	0	0
Horvath	cg16984944	3	101462115	1	0	0	0
Horvath	cg17274064	21	38955762	1	0	1	1
Horvath	cg17324128	10	44775506	1	0	1	1
Horvath	cg17338403	15	90196840	1	0	0	0
Horvath	cg17589341	18	41558077	1	1	0	0
Horvath	cg17686885	17	50332768	1	0	0	0
Horvath	cg18031008	1	148532935	1	0	0	0
Horvath	cg18139769	7	94124891	1	0	0	0
Horvath	cg18328933	3	51983578	1	1	0	0
Horvath	cg18956095	8	124356292	1	0	0	0
Horvath	cg19044674	1	43005215	1	0	0	0
Horvath	cg19046959	1	36338443	0	0	0	0
Horvath	cg19420968	1	31857551	1	1	0	0
Horvath	cg19569684	5	138754318	0	0	0	0
Horvath	cg19706682	16	82736832	1	0	0	0
Horvath	cg19722847	12	30740381	1	1	1	1
Horvath	cg19724470	9	5440936	1	0	0	0
Horvath	cg19761273	17	77825385	1	1	1	1
Horvath	cg19853760	22	36401623	1	0	0	0
Horvath	cg20100381	16	65421909	1	1	0	0
Horvath	cg20240860	11	44043999	1	0	0	0
Horvath	cg21211748	1	23730622	1	1	0	0
Horvath	cg21305265	8	25372488	1	1	1	1
Horvath	cg21370143	11	47330784	1	1	0	0
Horvath	cg21395782	19	19487814	1	0	0	0
Horvath	cg21950518	5	55326503	1	1	1	1
Horvath	cg22171829	7	95063456	1	0	0	0
Horvath	cg22190114	19	61151046	1	0	0	0
Horvath	cg22197830	5	134237683	1	0	0	0
Horvath	cg22568540	19	63556658	1	1	0	0
Horvath	cg22613010	3	185561866	1	1	1	1
Horvath	cg22637507	11	43858983	1	0	0	0
Horvath	cg22947000	16	79829782	1	1	1	1
Horvath	cg23092072	4	88146730	1	0	0	0
Horvath	cg23124451	22	37878077	1	1	1	1
Horvath	cg23180365	3	33113631	1	1	1	1
Horvath	cg23786576	1	46906183	1	1	1	1
Horvath	cg24058132	14	87529619	1	1	0	0
Horvath	cg24081819	8	27404857	1	1	1	1
Horvath	cg24471894	9	2828508	0	0	0	0
Horvath	cg24888049	15	89227671	1	0	1	1
Horvath	cg24899750	20	16658314	1	1	1	1
Horvath	cg25101936	11	113434374	1	1	0	0
Horvath	cg25159610	5	57792559	1	0	0	0
Horvath	cg25166896	22	18389063	1	0	0	0
Horvath	cg25411725	3	38281676	1	0	0	0
Horvath	cg25564800	3	123716824	1	1	0	0
Horvath	cg25657834	2	11727816	1	0	0	0
Horvath	cg25809905	17	39823254	1	1	0	0
Horvath	cg25928579	17	44047533	1	0	0	0
Horvath	cg26043391	1	222368797	1	1	0	0
Horvath	cg26162695	17	12862038	1	1	0	0
Horvath	cg26394940	22	44828125	1	0	0	0
Horvath	cg26456957	19	60321175	1	0	0	0
Horvath	cg26614073	3	47492823	1	0	0	0
Horvath	cg26723847	11	133600862	1	0	0	0
Horvath	cg26824091	6	38778415	1	0	0	0
Horvath	cg27015931	16	21919905	1	1	1	1
Horvath	cg27016307	19	54350725	0	0	0	0
Horvath	cg27202708	1	221633332	1	0	0	0
Horvath	cg27544190	21	32707305	1	1	1	1

## Sheet: NMR Metabolomics
variable_name	description	pass_qc	selected	available_core	selected_core
xxl.vldl.p	Concentration of chylomicrons and extremely large VLDL particles	0	0	0	0
xxl.vldl.l	Total lipids in chylomicrons and extremely large VLDL	0	0	0	0
xxl.vldl.pl	Phospholipids in chylomicrons and extremely large VLDL	0	0	0	0
xxl.vldl.c	Total cholesterol in chylomicrons and extremely large VLDL	0	0	0	0
xxl.vldl.ce	Cholesterol esters in chylomicrons and extremely large VLDL	0	0	0	0
xxl.vldl.fc	Free cholesterol in chylomicrons and extremely large VLDL	0	0	0	0
xxl.vldl.tg	Triglycerides in chylomicrons and extremely large VLDL	0	0	0	0
xl.vldl.p	Concentration of very large VLDL particles	0	0	0	0
xl.vldl.l	Total lipids in very large VLDL	0	0	0	0
xl.vldl.pl	Phospholipids in very large VLDL	0	0	0	0
xl.vldl.c	Total cholesterol in very large VLDL	0	0	0	0
xl.vldl.ce	Cholesterol esters in very large VLDL	0	0	0	0
xl.vldl.fc	Free cholesterol in very large VLDL	0	0	0	0
xl.vldl.tg	Triglycerides in very large VLDL	0	0	0	0
l.vldl.p	Concentration of large VLDL particles	0	0	0	0
l.vldl.l	Total lipids in large VLDL	0	0	0	0
l.vldl.pl	Phospholipids in large VLDL	0	0	0	0
l.vldl.c	Total cholesterol in large VLDL	0	0	0	0
l.vldl.ce	Cholesterol esters in large VLDL	0	0	0	0
l.vldl.fc	Free cholesterol in large VLDL	0	0	0	0
l.vldl.tg	Triglycerides in large VLDL	0	0	0	0
m.vldl.p	Concentration of medium VLDL particles	1	1	0	0
m.vldl.l	Total lipids in medium VLDL	1	1	1	1
m.vldl.pl	Phospholipids in medium VLDL	0	0	0	0
m.vldl.c	Total cholesterol in medium VLDL	1	1	0	0
m.vldl.ce	Cholesterol esters in medium VLDL	1	1	1	1
m.vldl.fc	Free cholesterol in medium VLDL	1	1	0	0
m.vldl.tg	Triglycerides in medium VLDL	0	0	0	0
s.vldl.p	Concentration of small VLDL particles	1	1	0	0
s.vldl.l	Total lipids in small VLDL	1	1	1	1
s.vldl.pl	Phospholipids in small VLDL	0	0	0	0
s.vldl.c	Total cholesterol in small VLDL	1	1	0	0
s.vldl.ce	Cholesterol esters in small VLDL	1	1	0	0
s.vldl.fc	Free cholesterol in small VLDL	1	1	0	0
s.vldl.tg	Triglycerides in small VLDL	0	0	0	0
xs.vldl.p	Concentration of very small VLDL particles	1	1	0	0
xs.vldl.l	Total lipids in very small VLDL	1	0	0	0
xs.vldl.pl	Phospholipids in very small VLDL	1	1	1	1
xs.vldl.c	Total cholesterol in very small VLDL	1	0	0	0
xs.vldl.ce	Cholesterol esters in very small VLDL	1	1	0	0
xs.vldl.fc	Free cholesterol in very small VLDL	1	1	1	1
xs.vldl.tg	Triglycerides in very small VLDL	0	0	0	0
idl.p	Concentration of IDL particles	1	1	1	1
idl.l	Total lipids in IDL	1	1	1	1
idl.pl	Phospholipids in IDL	1	1	0	0
idl.c	Total cholesterol in IDL	1	1	0	0
idl.ce	Cholesterol esters in IDL	1	1	0	0
idl.fc	Free cholesterol in IDL	1	1	1	1
idl.tg	Triglycerides in IDL	0	0	0	0
l.ldl.p	Concentration of large LDL particles	1	1	0	0
l.ldl.l	Total lipids in large LDL	1	1	0	0
l.ldl.pl	Phospholipids in large LDL	1	1	1	1
l.ldl.c	Total cholesterol in large LDL	1	1	1	1
l.ldl.ce	Cholesterol esters in large LDL	1	1	1	1
l.ldl.fc	Free cholesterol in large LDL	1	1	1	1
l.ldl.tg	Triglycerides in large LDL	0	0	0	0
m.ldl.p	Concentration of medium LDL particles	1	1	1	1
m.ldl.l	Total lipids in medium LDL	1	1	0	0
m.ldl.pl	Phospholipids in medium LDL	1	1	1	1
m.ldl.c	Total cholesterol in medium LDL	1	1	0	0
m.ldl.ce	Cholesterol esters in medium LDL	1	1	0	0
m.ldl.fc	Free cholesterol in medium LDL	1	1	0	0
m.ldl.tg	Triglycerides in medium LDL	0	0	0	0
s.ldl.p	Concentration of small LDL particles	1	1	0	0
s.ldl.l	Total lipids in small LDL	1	0	0	0
s.ldl.pl	Phospholipids in small LDL	1	1	1	1
s.ldl.c	Total cholesterol in small LDL	1	1	0	0
s.ldl.ce	Cholesterol esters in small LDL	1	1	0	0
s.ldl.fc	Free cholesterol in small LDL	1	1	1	1
s.ldl.tg	Triglycerides in small LDL	0	0	0	0
xl.hdl.p	Concentration of very large HDL particles	0	0	0	0
xl.hdl.l	Total lipids in very large HDL	0	0	0	0
xl.hdl.pl	Phospholipids in very large HDL	0	0	0	0
xl.hdl.c	Total cholesterol in very large HDL	0	0	0	0
xl.hdl.ce	Cholesterol esters in very large HDL	0	0	0	0
xl.hdl.fc	Free cholesterol in very large HDL	0	0	0	0
xl.hdl.tg	Triglycerides in very large HDL	0	0	0	0
l.hdl.p	Concentration of large HDL particles	0	0	0	0
l.hdl.l	Total lipids in large HDL	0	0	0	0
l.hdl.pl	Phospholipids in large HDL	0	0	0	0
l.hdl.c	Total cholesterol in large HDL	0	0	0	0
l.hdl.ce	Cholesterol esters in large HDL	0	0	0	0
l.hdl.fc	Free cholesterol in large HDL	0	0	0	0
l.hdl.tg	Triglycerides in large HDL	0	0	0	0
m.hdl.p	Concentration of medium HDL particles	1	1	1	1
m.hdl.l	Total lipids in medium HDL	1	1	0	0
m.hdl.pl	Phospholipids in medium HDL	1	1	1	1
m.hdl.c	Total cholesterol in medium HDL	1	1	1	0
m.hdl.ce	Cholesterol esters in medium HDL	1	1	1	1
m.hdl.fc	Free cholesterol in medium HDL	1	1	0	0
m.hdl.tg	Triglycerides in medium HDL	0	0	0	0
s.hdl.p	Concentration of small HDL particles	1	1	0	0
s.hdl.l	Total lipids in small HDL	1	0	0	0
s.hdl.pl	Phospholipids in small HDL	1	1	0	0
s.hdl.c	Total cholesterol in small HDL	1	1	0	0
s.hdl.ce	Cholesterol esters in small HDL	1	1	0	0
s.hdl.fc	Free cholesterol in small HDL	1	1	0	0
s.hdl.tg	Triglycerides in small HDL	0	0	0	0
xxl.vldl.pl_.	Phospholipids to total lipds ratio in chylomicrons and extremely large VLDL	0	0	0	0
xxl.vldl.c_.	Total cholesterol to total lipids ratio in chylomicrons and extremely large VLDL	0	0	0	0
xxl.vldl.ce_.	Cholesterol esters to total lipids ratio in chylomicrons and extremely large VLDL	0	0	0	0
xxl.vldl.fc_.	Free cholesterol to total lipids ratio in chylomicrons and extremely large VLDL	0	0	0	0
xxl.vldl.tg_.	Triglycerides to total lipids ratio in chylomicrons and extremely large VLDL	0	0	0	0
xl.vldl.pl_.	Phospholipids to total lipds ratio in very large VLDL	0	0	0	0
xl.vldl.c_.	Total cholesterol to total lipids ratio in very large VLDL	0	0	0	0
xl.vldl.ce_.	Cholesterol esters to total lipids ratio in very large VLDL	0	0	0	0
xl.vldl.fc_.	Free cholesterol to total lipids ratio in very large VLDL	0	0	0	0
xl.vldl.tg_.	Triglycerides to total lipids ratio in very large VLDL	0	0	0	0
l.vldl.pl_.	Phospholipids to total lipds ratio in large VLDL	0	0	0	0
l.vldl.c_.	Total cholesterol to total lipids ratio in large VLDL	0	0	0	0
l.vldl.ce_.	Cholesterol esters to total lipids ratio in large VLDL	0	0	0	0
l.vldl.fc_.	Free cholesterol to total lipids ratio in large VLDL	0	0	0	0
l.vldl.tg_.	Triglycerides to total lipids ratio in large VLDL	0	0	0	0
m.vldl.pl_.	Phospholipids to total lipds ratio in medium VLDL	0	0	0	0
m.vldl.c_.	Total cholesterol to total lipids ratio in medium VLDL	0	0	0	0
m.vldl.ce_.	Cholesterol esters to total lipids ratio in medium VLDL	0	0	0	0
m.vldl.fc_.	Free cholesterol to total lipids ratio in medium VLDL	0	0	0	0
m.vldl.tg_.	Triglycerides to total lipids ratio in medium VLDL	0	0	0	0
s.vldl.pl_.	Phospholipids to total lipds ratio in small VLDL	0	0	0	0
s.vldl.c_.	Total cholesterol to total lipids ratio in small VLDL	0	0	0	0
s.vldl.ce_.	Cholesterol esters to total lipids ratio in small VLDL	0	0	0	0
s.vldl.fc_.	Free cholesterol to total lipids ratio in small VLDL	0	0	0	0
s.vldl.tg_.	Triglycerides to total lipids ratio in small VLDL	1	1	0	0
xs.vldl.pl_.	Phospholipids to total lipds ratio in very small VLDL	0	0	0	0
xs.vldl.c_.	Total cholesterol to total lipids ratio in very small VLDL	0	0	0	0
xs.vldl.ce_.	Cholesterol esters to total lipids ratio in very small VLDL	1	1	1	1
xs.vldl.fc_.	Free cholesterol to total lipids ratio in very small VLDL	1	1	1	1
xs.vldl.tg_.	Triglycerides to total lipids ratio in very small VLDL	0	0	0	0
idl.pl_.	Phospholipids to total lipds ratio in IDL	0	0	0	0
idl.c_.	Total cholesterol to total lipids ratio in IDL	0	0	0	0
idl.ce_.	Cholesterol esters to total lipids ratio in IDL	0	0	0	0
idl.fc_.	Free cholesterol to total lipids ratio in IDL	0	0	0	0
idl.tg_.	Triglycerides to total lipids ratio in IDL	0	0	0	0
l.ldl.pl_.	Phospholipids to total lipds ratio in large LDL	0	0	0	0
l.ldl.c_.	Total cholesterol to total lipids ratio in large LDL	0	0	0	0
l.ldl.ce_.	Cholesterol esters to total lipids ratio in large LDL	0	0	0	0
l.ldl.fc_.	Free cholesterol to total lipids ratio in large LDL	0	0	0	0
l.ldl.tg_.	Triglycerides to total lipids ratio in large LDL	0	0	0	0
m.ldl.pl_.	Phospholipids to total lipds ratio in medium LDL	0	0	0	0
m.ldl.c_.	Total cholesterol to total lipids ratio in medium LDL	0	0	0	0
m.ldl.ce_.	Cholesterol esters to total lipids ratio in medium LDL	0	0	0	0
m.ldl.fc_.	Free cholesterol to total lipids ratio in medium LDL	0	0	0	0
m.ldl.tg_.	Triglycerides to total lipids ratio in medium LDL	0	0	0	0
s.ldl.pl_.	Phospholipids to total lipds ratio in small LDL	1	1	0	0
s.ldl.c_.	Total cholesterol to total lipids ratio in small LDL	0	0	0	0
s.ldl.ce_.	Cholesterol esters to total lipids ratio in small LDL	1	1	1	1
s.ldl.fc_.	Free cholesterol to total lipids ratio in small LDL	0	0	0	0
s.ldl.tg_.	Triglycerides to total lipids ratio in small LDL	0	0	0	0
xl.hdl.pl_.	Phospholipids to total lipds ratio in very large HDL	0	0	0	0
xl.hdl.c_.	Total cholesterol to total lipids ratio in very large HDL	0	0	0	0
xl.hdl.ce_.	Cholesterol esters to total lipids ratio in very large HDL	0	0	0	0
xl.hdl.fc_.	Free cholesterol to total lipids ratio in very large HDL	0	0	0	0
xl.hdl.tg_.	Triglycerides to total lipids ratio in very large HDL	0	0	0	0
l.hdl.pl_.	Phospholipids to total lipds ratio in large HDL	0	0	0	0
l.hdl.c_.	Total cholesterol to total lipids ratio in large HDL	0	0	0	0
l.hdl.ce_.	Cholesterol esters to total lipids ratio in large HDL	0	0	0	0
l.hdl.fc_.	Free cholesterol to total lipids ratio in large HDL	0	0	0	0
l.hdl.tg_.	Triglycerides to total lipids ratio in large HDL	0	0	0	0
m.hdl.pl_.	Phospholipids to total lipds ratio in medium HDL	1	1	0	0
m.hdl.c_.	Total cholesterol to total lipids ratio in medium HDL	0	0	0	0
m.hdl.ce_.	Cholesterol esters to total lipids ratio in medium HDL	0	0	0	0
m.hdl.fc_.	Free cholesterol to total lipids ratio in medium HDL	0	0	0	0
m.hdl.tg_.	Triglycerides to total lipids ratio in medium HDL	0	0	0	0
s.hdl.pl_.	Phospholipids to total lipds ratio in small HDL	1	1	1	1
s.hdl.c_.	Total cholesterol to total lipids ratio in small HDL	1	1	0	0
s.hdl.ce_.	Cholesterol esters to total lipids ratio in small HDL	1	1	1	1
s.hdl.fc_.	Free cholesterol to total lipids ratio in small HDL	0	0	0	0
s.hdl.tg_.	Triglycerides to total lipids ratio in small HDL	0	0	0	0
vldl.d	Mean diameter for VLDL particles	1	1	1	1
ldl.d	Mean diameter for LDL particles	0	0	0	0
hdl.d	Mean diameter for HDL particles	1	1	0	0
serum.c	Serum total cholesterol	1	1	1	1
vldl.c	Total cholesterol in VLDL	1	1	1	1
remnant.c	Remnant cholesterol (non-HDL, non-LDL -cholesterol)	1	1	0	0
ldl.c	Total cholesterol in LDL	1	1	0	0
hdl.c	Total cholesterol in HDL	1	0	0	0
hdl2.c	Total cholesterol in HDL2	1	1	0	0
hdl3.c	Total cholesterol in HDL3	1	1	1	1
estc	Esteri ed cholesterol	1	1	1	1
freec	Free cholesterol	0	0	0	0
serum.tg	Serum total triglycerides	0	0	0	0
vldl.tg	Triglycerides in VLDL	0	0	0	0
ldl.tg	Triglycerides in LDL	0	0	0	0
hdl.tg	Triglycerides in HDL	0	0	0	0
totpg	Total phosphoglycerides	1	1	1	1
tg.pg	Ratio of triglycerides to phosphoglycerides	0	0	0	0
pc	Phosphatidylcholine and other cholines	1	1	1	1
sm	Sphingomyelins	1	1	0	0
totcho	Total cholines	1	1	1	1
apoa1	Apolipoprotein A-I	1	1	1	1
apob	Apolipoprotein B	0	0	0	0
apob.apoa1	Ratio of apolipoprotein B to apolipoprotein A-I	1	1	1	1
totfa	Total fatty acids	0	0	0	0
unsat	Estimated degree of unsaturation	0	0	0	0
dha	22:6, docosahexaenoic acid	0	0	0	0
la	18:2, linoleic acid	0	0	0	0
faw3	Omega-3 fatty acids	0	0	0	0
faw6	Omega-6 fatty acids	0	0	0	0
pufa	Polyunsaturated fatty acids	0	0	0	0
mufa	Monounsaturated fatty acids; 16:1, 18:1	0	0	0	0
sfa	Saturated fatty acids	0	0	0	0
dha.fa	Ratio of 22:6 docosahexaenoic acid to total fatty acids	0	0	0	0
la.fa	Ratio of 18:2 linoleic acid to total fatty acids	1	1	1	1
faw3.fa	Ratio of omega-3 fatty acids to total fatty acids	0	0	0	0
faw6.fa	Ratio of omega-6 fatty acids to total fatty acids	0	0	0	0
pufa.fa	Ratio of polyunsaturated fatty acids to total fatty acids	0	0	0	0
mufa.fa	Ratio of monounsaturated fatty acids to total fatty acids	1	1	1	1
sfa.fa	Ratio of saturated fatty acids to total fatty acids	0	0	0	0
glc	Glucose	0	0	0	0
lac	Lactate	0	0	0	0
cit	Citrate	0	0	0	0
ala	Alanine	1	1	1	1
gln	Glutamine	1	1	1	1
his	Histidine	1	1	1	1
ile	Isoleucine	0	0	0	0
leu	Leucine	0	0	0	0
val	Valine	1	1	1	1
phe	Phenylalanine	1	1	1	1
tyr	Tyrosine	1	1	1	1
ace	Acetate	0	0	0	0
acace	Acetoacetate	0	0	0	0
bohbut	3-hydroxybutyrate	0	0	0	0
crea	Creatinine	0	0	0	0
alb	Albumin	1	1	1	1
gp	Glycoprotein acetylation	0	0	0	0

## Sheet: Clinomics
description	variable_name	pass_qc	selected	available_core	selected_core
albumin	albumin	1	1	1	1
calcium	calcium	1	1	1	1
diastolic blood pressure	dbp	1	1	1	1
Forced expiratory volume in one second	fev1	1	1	1	1
glucose	glucose	1	1	1	1
glucose	glucose	1	1	1	1
LDL Cholesterol	ldl	1	0	0	0
Systolic Blood Pressure	sbp	1	1	1	1
Total Cholesterol	tot_chol	1	1	1	1
Triglycerides	triglyc	1	1	1	1
Uric Acid	uric	1	1	1	1
weight	weight	1	1	0	0
HDL Cholesterol	hdl	1	1	1	1

## Sheet: DEXA
variable_name	full.name	description	pass_qc	selected	available_core	selected_core
head_area	head area	head area	1	1	0	0
head_bmc	head bone mineral content	head bone mineral content	1	1	1	1
head_bmd	head bone mineral density	head bone mineral density	1	1	1	1
larm_area	left arm area	left arm area	1	1	0	0
larm_bmc	left arm bone mineral content	left arm bone mineral content	1	1	1	1
larm_bmd	left arm bone mineral density	left arm bone mineral density	1	1	1	1
larm_fatpc	left arm fat percentage	left arm fat percentage	1	1	1	1
leg_arm_fat_ratio	leg fat to arm fat ratio	leg fat to arm fat ratio	1	1	1	1
leg_arm_fatpc_ratio	leg fat to arm fat ratio percentage	leg fat to arm fat ratio percentage	1	1	0	0
lleg_fatpc	left leg fat percentage	left leg fat percentage	1	1	1	1
lleg_lean	left leg lean	left leg lean mass	1	1	0	0
rarm_area	right arm area	right arm area	1	1	1	1
rarm_bmc	right arm bone mineral content	right arm bone mineral content	1	1	1	1
rarm_bmd	right arm bone mineral density	right arm bone mineral density	1	1	1	1
rarm_fatpc	right arm fat percentage	right arm fat percentage	1	1	1	1
rarm_totalgm	right arm total mass	right arm total mass	1	1	1	1
rleg_area	right leg area	right leg area	1	1	0	0
rleg_fatpc	right leg fat percentage	right leg fat mass percentage	1	1	1	1
rleg_lean	right leg lean	right leg lean mass	1	1	1	1
tot_fatpc	total fat percentage	total fat percentage	1	1	1	1
tot_lean	total lean mass	total lean mass	1	1	1	1
trunk_fatpc	trunk fat percentage	fat percentage of the trunk of the body	1	1	1	1
trunk_lean	trunk lean mass	trunk lean mass	1	1	1	1
larm_totalgm	left arm total mass	left arm total mass	1	1	1	1
lleg_area	left leg area	left leg area	1	1	1	1
trunk_totalgm	trunk total mass	trunk total mass	1	1	0	0
android_pfat	android area fat percentage	percentage of fat in the android area (defined by superior edge of iliac crest and 20% of the distance between the iliac crest and the inferior edge of the subjects chin)	1	1	1	1
android_gynoid_ratio	android gynoid ratio	ratio of android to gynoid fat percentage - determines if body is "apple" or "pear" shaped	1	1	1	1

## Sheet: MS Metabolomics
PATHWAY.SORTORDER	BIOCHEMICAL	SUPER.PATHWAY	SUB.PATHWAY	COMP.ID	PLATFORM	CHEMICAL.ID	RI	MASS	PUBCHEM	CAS	KEGG	Group.HMDB	variable_name	pass_qc	selected	available_core	selected_core
1394	(14 or 15)-methylpalmitate (a17:0 or i17:0)	Lipid	Fatty Acid, Branched	38768	LC/MS Neg	100002945	5695	269.249	17903417				comp_id_38768	1	0	0	0
1398	(16 or 17)-methylstearate (a19:0 or i19:0)	Lipid	Fatty Acid, Branched	38296	LC/MS Neg	100002356	5993	297.28	3083779	2724-59-6		HMDB37397	comp_id_38296	0	0	0	0
4481	(2,4 or 2,5)-dimethylphenol sulfate	Xenobiotics	Food Component/Plant	62533	LC/MS Neg	100020519	3474	201.023					comp_id_62533	0	0	0	0
448	(N(1) + N(8))-acetylspermidine	Amino Acid	Polyamine Metabolism	57814	LC/MS Pos Early	100016038	3080	188.176					comp_id_57814	0	0	0	0
1552	(R)-3-hydroxybutyrylcarnitine	Lipid	Fatty Acid Metabolism(Acyl Carnitine)	43264	LC/MS Pos Early	100003926	2400	248.149	53481617			HMDB13127	comp_id_43264	1	0	0	0
1553	(S)-3-hydroxybutyrylcarnitine	Lipid	Fatty Acid Metabolism(Acyl Carnitine)	52984	LC/MS Pos Early	100009271	2340	248.149				HMDB13127	comp_id_52984	1	0	0	0
5087	1,2,3-benzenetriol sulfate (2)	Xenobiotics	Chemical	48762	LC/MS Neg	100006374	1709	204.981					comp_id_48762	0	0	0	0
3984	1,3,7-trimethylurate	Xenobiotics	Xanthine Metabolism	34404	LC/MS Neg	100001397	1985	209.068	79437	5415-44-1	C16361	HMDB02123	comp_id_34404	0	0	0	0
3981	1,3-dimethylurate	Xenobiotics	Xanthine Metabolism	32391	LC/MS Neg	100001106	1671.4	195.052	70346	944-73-0		HMDB01857	comp_id_32391	0	0	0	0
1012	1,5-anhydroglucitol (1,5-AG)	Carbohydrate	Glycolysis, Gluconeogenesis, and Pyruvate Metabolism	20675	LC/MS Neg	100000580	802	163.061	64960	154-58-5	C07326	HMDB02712	comp_id_20675	1	0	0	0
3982	1,7-dimethylurate	Xenobiotics	Xanthine Metabolism	34400	LC/MS Neg	100001399	1578.6	195.052	91611	33868-03-0	C16356	HMDB11103	comp_id_34400	1	0	0	0
1282	10-heptadecenoate (17:1n7)	Lipid	Long Chain Fatty Acid	33971	LC/MS Neg	100001278	5555	267.233	5312435	29743-97-3		HMDB60038	comp_id_33971	1	0	0	0
1294	10-nonadecenoate (19:1n9)	Lipid	Long Chain Fatty Acid	33972	LC/MS Neg	100001277	5780	295.264	5312513	73033-09-7		HMDB13622	comp_id_33972	1	0	0	0
1269	10-undecenoate (11:1n1)	Lipid	Medium Chain Fatty Acid	32497	LC/MS Neg	100001197	5085.8	183.139	14891	1333-28-4	C13910	HMDB33724	comp_id_32497	1	0	0	0
1695	12,13-DiHOME	Lipid	Fatty Acid, Dihydroxy	38395	LC/MS Neg	62	5137	313.238	10236635	263399-35-5	C14829	HMDB04705	comp_id_38395	1	0	0	0
1676	13-HODE + 9-HODE	Lipid	Fatty Acid, Monohydroxy	37752	LC/MS Neg	100002196	5275	295.228	43013				comp_id_37752	1	0	0	0
2864	16a-hydroxy DHEA 3-sulfate	Lipid	Androgenic Steroids	38168	LC/MS Neg	100002126	4240	383.153					comp_id_38168	0	0	0	0
1672	16-hydroxypalmitate	Lipid	Fatty Acid, Monohydroxy	39609	LC/MS Neg	100002953	5236.2	271.228	10466	506-13-8	C18218	HMDB06294	comp_id_39609	1	0	0	0
2788	17alpha-hydroxypregnanolone glucuronide	Lipid	Pregnenolone Steroids	47403	LC/MS Neg	100005418	5071.9	509.276					comp_id_47403	0	0	0	0
2787	17alpha-hydroxypregnenolone 3-sulfate	Lipid	Pregnenolone Steroids	37482	LC/MS Neg	100002128	4800	411.185	152971	28901-70-4		HMDB00416	comp_id_37482	0	0	0	0
307	1-carboxyethylisoleucine	Amino Acid	Leucine, Isoleucine and Valine Metabolism	62558	LC/MS Neg	100020427	2628	202.108					comp_id_62558	1	0	0	0
270	1-carboxyethylleucine	Amino Acid	Leucine, Isoleucine and Valine Metabolism	62559	LC/MS Neg	100020425	2663	202.108					comp_id_62559	1	1	0	0
126	1-carboxyethylphenylalanine	Amino Acid	Phenylalanine Metabolism	62566	LC/MS Neg	100020419	2844	236.093					comp_id_62566	1	0	0	0
330	1-carboxyethylvaline	Amino Acid	Leucine, Isoleucine and Valine Metabolism	62562	LC/MS Neg	100020423	2008	188.093					comp_id_62562	1	1	0	0
4520	1H-indole-7-acetic acid	Xenobiotics	Bacterial/Fungal	57783	LC/MS Polar	100004601	922	174.056		39689-63-9			comp_id_57783	0	0	0	0
4917	1-hydroxy-2-naphthalenecarboxylate	Xenobiotics	Drug - Other	38140	LC/MS Neg	100002394	3930	187.04	6844	86-48-6	C03203		comp_id_38140	0	0	0	0
2284	1-linoleoyl-GPG (18:2)*	Lipid	Lysophospholipid	54885	LC/MS Neg	100009227	5516	507.273					comp_id_54885	1	0	0	0
83	1-methyl-4-imidazoleacetate	Amino Acid	Histidine Metabolism	32350	LC/MS Pos Early	100001208	2064	141.066	75810	2625-49-2	C05828	HMDB02820	comp_id_32350	1	0	0	0
84	1-methyl-5-imidazoleacetate	Amino Acid	Histidine Metabolism	62946	LC/MS Pos Early	100002910	1989	141.066	6451814	4200-48-0		HMDB04988	comp_id_62946	1	0	0	0
66	1-methylhistidine	Amino Acid	Histidine Metabolism	30460	LC/MS Pos Early	100001051	2755	170.092	92105	332-80-9	C01152	HMDB00001	comp_id_30460	0	0	0	0
3760	1-methylnicotinamide	Cofactors and Vitamins	Nicotinate and Nicotinamide Metabolism	27665	LC/MS Pos Early	55	1940	137.071	10129985	1005-24-9	C02918	HMDB00699	comp_id_27665	1	0	0	0
3979	1-methylurate	Xenobiotics	Xanthine Metabolism	34395	LC/MS Pos Early	100001400	1461	183.051	69726	708-79-2	C16359	HMDB03099	comp_id_34395	1	0	0	0
3985	1-methylxanthine	Xenobiotics	Xanthine Metabolism	34389	LC/MS Neg	100001405	1568.8	165.042	80220	6136-37-4	C16358	HMDB10738	comp_id_34389	1	0	0	0
2278	1-palmitoyl-GPG (16:0)*	Lipid	Lysophospholipid	45970	LC/MS Neg	100005717	5570	483.273	3300276				comp_id_45970	1	0	0	0
85	1-ribosyl-imidazoleacetate*	Amino Acid	Histidine Metabolism	61868	LC/MS Pos Early	100001668	2006	259.092	5117448	29605-99-0	C05131	HMDB02331	comp_id_61868	1	1	0	0
2119	1-stearoyl-2-oleoyl-GPG (18:0/18:1)	Lipid	Phosphatidylglycerol (PG)	52623	LC/MS Polar	100001866	717	775.549		322647-48-3			comp_id_52623	0	0	0	0
2099	1-stearoyl-2-oleoyl-GPS (18:0/18:1)	Lipid	Phosphatidylserine (PS)	19265	LC/MS Pos Late	100000639	3000	790.559	9547087			HMDB10163	comp_id_19265	1	1	0	0
2280	1-stearoyl-GPG (18:0)	Lipid	Lysophospholipid	34437	LC/MS Neg	100001462	5816	511.304					comp_id_34437	0	0	0	0
5112	2,2'-Methylenebis(6-tert-butyl-p-cresol)	Xenobiotics	Chemical	62885	LC/MS Polar	100020373	703	339.233	8398	119-47-1			comp_id_62885	1	0	0	0
338	2,3-dihydroxy-2-methylbutyrate	Amino Acid	Leucine, Isoleucine and Valine Metabolism	57547	LC/MS Neg	100010869	787	133.051	301941	14868-24-7		HMDB29576	comp_id_57547	1	1	1	1
354	2,3-dihydroxy-5-methylthio-4-pentenoate (DMTPA)*	Amino Acid	Methionine, Cysteine, SAM and Taurine Metabolism	62805	LC/MS Neg	100020893	1156	177.023					comp_id_62805	1	0	0	0
4094	2,3-dihydroxyisovalerate	Xenobiotics	Food Component/Plant	38276	LC/MS Polar	100002417	1050	133.051	677	1756-18-9	C04039	HMDB12141	comp_id_38276	0	0	0	0
2793	21-hydroxypregnenolone disulfate	Lipid	Pregnenolone Steroids	46115	LC/MS Neg	100001999	3935	245.067	134595	1164-98-3			comp_id_46115	1	0	0	0
2790	21-hydroxypregnenolone monosulfate (1)	Lipid	Pregnenolone Steroids	37174	LC/MS Neg	100002003	4624	411.185	174681	88378-34-1			comp_id_37174	1	1	0	0
4557	2-acetamidophenol sulfate	Xenobiotics	Drug - Analgesics, Anesthetics	48580	LC/MS Neg	100006190	2251	230.013	181671	40712-60-5			comp_id_48580	0	0	0	0
109	2-aminoadipate	Amino Acid	Lysine Metabolism	6146	LC/MS Polar	381	3500	160.062	469	542-32-5;1118-90-7	C00956	HMDB00510	comp_id_6146	1	0	0	0
465	2-aminobutyrate	Amino Acid	Glutathione Metabolism	42374	LC/MS Pos Early	1128	2059	104.071	439691	1492-24-6	C02261	HMDB00650	comp_id_42374	1	0	0	0
1498	2-aminoheptanoate	Lipid	Fatty Acid, Amino	43761	LC/MS Pos Early	100004542	3160	146.118	227939	1115-90-8			comp_id_43761	0	0	0	0
1503	2-aminooctanoate	Lipid	Fatty Acid, Amino	43343	LC/MS Neg	100004227	3385	158.119	69522	644-90-6		HMDB00991	comp_id_43343	0	0	0	0
4987	2-aminophenol sulfate	Xenobiotics	Chemical	43266	LC/MS Neg	100004322	1677	188.002	181670			HMDB61116	comp_id_43266	1	0	0	0
1544	2-butenoylglycine	Lipid	Fatty Acid Metabolism(Acyl Glycine)	61785	LC/MS Neg	100016110	1380	142.051	6303498	71428-89-2			comp_id_61785	0	0	0	0
3686	2'-deoxyuridine	Nucleotide	Pyrimidine Metabolism, Uracil containing	1412	LC/MS Neg	536	1586	111.02	13712	951-78-0	C00526	HMDB00012	comp_id_1412	0	0	0	0
333	2-hydroxy-3-methylvalerate	Amino Acid	Leucine, Isoleucine and Valine Metabolism	36746	LC/MS Neg	100001541	1800	131.071	164623	488-15-3		HMDB00317	comp_id_36746	1	1	1	1
4549	2-hydroxyacetaminophen sulfate*	Xenobiotics	Drug - Analgesics, Anesthetics	33173	LC/MS Neg	100001791	1674	246.008	86290013				comp_id_33173	0	0	0	0
467	2-hydroxybutyrate/2-hydroxyisobutyrate	Amino Acid	Glutathione Metabolism	52281	LC/MS Polar	100008928	1258	103.04					comp_id_52281	1	0	0	0
1640	2-hydroxydecanoate	Lipid	Fatty Acid, Monohydroxy	42489	LC/MS Neg	100004089	4840	187.134	21488	5393-81-7			comp_id_42489	0	0	0	0
4005	2-hydroxyfluorene sulfate	Xenobiotics	Tobacco Metabolite	62528	LC/MS Neg	100020585	4372	261.023					comp_id_62528	0	0	0	0
1417	2-hydroxyglutarate	Lipid	Fatty Acid, Dicarboxylate	37253	LC/MS Polar	100002070	3352.8	147.03	43	40951-21-1	C02630	HMDB0059655	comp_id_37253	1	0	0	0
3886	2-hydroxyhippurate (salicylurate)	Xenobiotics	Benzoate Metabolism	18281	LC/MS Polar	1869	1123.9	194.046	10253	487-54-7	C07588	HMDB00840	comp_id_18281	0	0	0	0
4564	2-hydroxyibuprofen	Xenobiotics	Drug - Analgesics, Anesthetics	43330	LC/MS Neg	100004169	3462	221.118	10443535	51146-55-5		HMDB60920	comp_id_43330	0	0	0	0
1641	2-hydroxylaurate	Lipid	Fatty Acid, Monohydroxy	52916	LC/MS Neg	100008934	5211	215.165	97783	2984-55-6			comp_id_52916	0	0	0	0
1649	2-hydroxynervonate*	Lipid	Fatty Acid, Monohydroxy	61698	LC/MS Neg	100015638	6345	381.337	5312783				comp_id_61698	1	0	0	0
1639	2-hydroxyoctanoate	Lipid	Fatty Acid, Monohydroxy	22036	LC/MS Neg	100000743	3736.8	159.103	94180	617-73-2		HMDB02264	comp_id_22036	0	0	0	0
1643	2-hydroxypalmitate	Lipid	Fatty Acid, Monohydroxy	35675	LC/MS Neg	100001579	5511.2	271.228	92836	764-67-0		HMDB31057	comp_id_35675	1	0	0	0
135	2-hydroxyphenylacetate	Amino Acid	Phenylalanine Metabolism	1432	LC/MS Polar	235	858.6	151.04	11970	614-75-5	C05852	HMDB00669	comp_id_1432	0	0	0	0
1645	2-hydroxystearate	Lipid	Fatty Acid, Monohydroxy	17945	LC/MS Neg	1239	5695	299.259	69417	629-22-1	C03045		comp_id_17945	1	0	0	0
4410	2-keto-3-deoxy-gluconate	Xenobiotics	Food Component/Plant	48141	LC/MS Polar	100005946	1900	177.04	161227	17510-99-5	C00204	HMDB01353	comp_id_48141	1	1	0	0
4551	2-methoxyacetaminophen glucuronide*	Xenobiotics	Drug - Analgesics, Anesthetics	33161	LC/MS Neg	100001795	1633	356.099	14367271				comp_id_33161	0	0	0	0
4550	2-methoxyacetaminophen sulfate*	Xenobiotics	Drug - Analgesics, Anesthetics	47031	LC/MS Neg	100001793	1949	260.023	86290014				comp_id_47031	0	0	0	0
5089	2-methoxyresorcinol sulfate	Xenobiotics	Chemical	48445	LC/MS Neg	100006184	1863	218.997		1446269-78-8			comp_id_48445	0	0	0	0
311	2-methylbutyrylcarnitine (C5)	Amino Acid	Leucine, Isoleucine and Valine Metabolism	45095	LC/MS Pos Early	100001509	3050	246.17	6426901	31023-25-3		HMDB00378	comp_id_45095	1	0	0	0
1248	2-methylmalonylcarnitine (C4-DC)	Lipid	Fatty Acid Synthesis	35482	LC/MS Pos Early	100001596	2440	262.129	53481628	149181-64-6		HMDB13133	comp_id_35482	0	0	0	0
15	2-methylserine	Amino Acid	Glycine, Serine and Threonine Metabolism	53229	LC/MS Pos Early	100009246	1652	120.066	94309		C02115		comp_id_53229	0	0	0	0
5050	2-naphthol sulfate	Xenobiotics	Chemical	62520	LC/MS Neg	100020515	3658	223.007	74428				comp_id_62520	0	0	0	0
3712	2'-O-methylcytidine	Nucleotide	Pyrimidine Metabolism, Cytidine containing	57554	LC/MS Pos Early	100010895	2411	258.108	150971	2140-72-9			comp_id_57554	1	1	1	1
3674	2'-O-methyluridine	Nucleotide	Pyrimidine Metabolism, Uracil containing	57655	LC/MS Neg	100010896	1831	257.078	102212	2140-76-3			comp_id_57655	1	1	0	0
390	2-oxoarginine*	Amino Acid	Urea cycle; Arginine and Proline Metabolism	55072	LC/MS Pos Early	100002784	1760	174.087	558	663193	C03771	HMDB04225	comp_id_55072	0	0	0	0
24	2-phenylglycine	Amino Acid	Glycine, Serine and Threonine Metabolism	37441	LC/MS Pos Early	100002117	2545	152.071	3866	341659	C18623	HMDB02210	comp_id_37441	0	0	0	0
4010	2-piperidinone	Xenobiotics	Food Component/Plant	43400	LC/MS Pos Early	100004295	1675	100.076	12665	675-20-7		HMDB11749	comp_id_43400	1	1	0	0
4797	2-propyl-2-pentenoate (2-ene-valproate)	Xenobiotics	Drug - Neurological	57778	LC/MS Neg	100015981	3874	141.092	6437068	60218-41-9	C16653	HMDB13902	comp_id_57778	0	0	0	0
4798	2-propyl-4-pentenoate (4-ene-valproate)	Xenobiotics	Drug - Neurological	48143	LC/MS Neg	100005952	3436	141.092	104896	1575-72-0			comp_id_48143	0	0	0	0
1697	2S,3R-dihydroxybutyrate	Lipid	Fatty Acid, Dihydroxy	62950	LC/MS Polar	100002284	1660	119.035	10964471	5057-93-2		HMDB02453	comp_id_62950	1	1	0	0
3694	3-(3-amino-3-carboxypropyl)uridine*	Nucleotide	Pyrimidine Metabolism, Uracil containing	62924	LC/MS Neg	100001426	1369	344.11	171198	52745-94-5			comp_id_62924	1	0	0	0
3971	3-(3-hydroxyphenyl)propionate	Xenobiotics	Benzoate Metabolism	35635	LC/MS Neg	100001624	1980	165.056	91	621-54-5	C11457	HMDB00375	comp_id_35635	1	0	0	0
3968	3-(3-hydroxyphenyl)propionate sulfate	Xenobiotics	Benzoate Metabolism	45415	LC/MS Neg	100005391	1294	245.013	187488	86321-32-6			comp_id_45415	0	0	0	0
154	3-(4-hydroxyphenyl)lactate (HPLA)	Amino Acid	Tyrosine Metabolism	32197	LC/MS Neg	240	1379	181.051	9378	6482-98-0	C03672	HMDB00755	comp_id_32197	1	0	0	0
4552	3-(cystein-S-yl)acetaminophen*	Xenobiotics	Drug - Analgesics, Anesthetics	34365	LC/MS Pos Early	100001797	2420	271.075	5233914				comp_id_34365	0	0	0	0
4556	3-(methylthio)acetaminophen sulfate*	Xenobiotics	Drug - Analgesics, Anesthetics	62567	LC/MS Neg	100020827	2265	276.001					comp_id_62567	0	0	0	0
4546	3-(N-acetyl-L-cystein-S-yl) acetaminophen	Xenobiotics	Drug - Analgesics, Anesthetics	45721	LC/MS Neg	2048	2094	311.071	83967	52372-86-8			comp_id_45721	0	0	0	0
4432	3,4-methyleneheptanoate	Xenobiotics	Food Component/Plant	53026	LC/MS Neg	100006651	3807	141.092					comp_id_53026	1	0	0	0
3983	3,7-dimethylurate	Xenobiotics	Xanthine Metabolism	34399	LC/MS Neg	100001398	1418.2	195.052	83126	13087-49-5	C16360	HMDB01982	comp_id_34399	1	0	0	0
4985	3-acetylphenol sulfate	Xenobiotics	Chemical	48693	LC/MS Neg	100004326	2477	215.002					comp_id_48693	1	0	0	0
388	3-amino-2-piperidone	Amino Acid	Urea cycle; Arginine and Proline Metabolism	62853	LC/MS Pos Early	100020361	2065	115.087	5200225	1892-22-4		HMDB00323	comp_id_62853	1	1	0	0
3726	3-aminoisobutyrate	Nucleotide	Pyrimidine Metabolism, Thymine containing	1566	LC/MS Pos Early	1114	2190	104.071	64956	10569-72-9;214139-20-5	C05145	HMDB03911	comp_id_1566	1	0	0	0
2750	3beta-hydroxy-5-cholestenoate	Lipid	Sterol	54805	LC/MS Neg	100006370	5398	415.322	165511	6561-58-6	C17333		comp_id_54805	1	0	0	0
3003	3b-hydroxy-5-cholenoic acid	Lipid	Secondary Bile Acid Metabolism	43507	LC/MS Neg	100004182	5205	373.275	92997	5255-17-4		HMDB00308	comp_id_43507	0	0	0	0
1456	3-carboxy-4-methyl-5-pentyl-2-furanpropionate (3-CMPFP)	Lipid	Fatty Acid, Dicarboxylate	61871	LC/MS Neg	100020004	4000	267.124	194501				comp_id_61871	1	0	0	0
1454	3-carboxy-4-methyl-5-propyl-2-furanpropanoate (CMPF)	Lipid	Fatty Acid, Dicarboxylate	31787	LC/MS Neg	100001178	2800	239.092	123979	86879-39-2		HMDB61112	comp_id_31787	1	1	1	1
4210	3-ethylcatechol sulfate (1)	Xenobiotics	Food Component/Plant	62796	LC/MS Neg	100020851	3422	217.018					comp_id_62796	0	0	0	0
3932	3-ethylphenylsulfate	Xenobiotics	Benzoate Metabolism	36848	LC/MS Neg	100001808	3530	201.023			C14386	HMDB62721	comp_id_36848	1	0	0	0
4106	3-formylindole	Xenobiotics	Food Component/Plant	62863	LC/MS Neg	100020219	3709	144.045	10256		C08493	HMDB29737	comp_id_62863	1	0	0	0
317	3-hydroxy-2-ethylpropionate	Amino Acid	Leucine, Isoleucine and Valine Metabolism	32397	LC/MS Neg	100001170	975	117.056	188979	4374-62-3		HMDB00396	comp_id_32397	1	0	0	0
2721	3-hydroxy-3-methylglutarate	Lipid	Mevalonate Metabolism	531	LC/MS Polar	112	2850	161.046	1662	503-49-1	C03761	HMDB00355	comp_id_531	0	0	0	0
1422	3-hydroxyadipate*	Lipid	Fatty Acid, Dicarboxylate	62069	LC/MS Polar	100004396	3131	161.046	151913			HMDB00345	comp_id_62069	0	0	0	0
1618	3-hydroxybutyrate (BHBA)	Lipid	Ketone Bodies	542	LC/MS Polar	254	1444	103.04	441	625-72-9	C01089	HMDB00357	comp_id_542	1	0	0	0
1546	3-hydroxybutyroylglycine	Lipid	Fatty Acid Metabolism(Acyl Glycine)	62064	LC/MS Pos Early	100020211	978	162.076					comp_id_62064	1	0	0	0
4805	3-hydroxycarbamazepine	Xenobiotics	Drug - Neurological	57788	LC/MS Pos Early	100015982	3164	253.097	135290	68011-67-6	C16602	HMDB60653	comp_id_57788	0	0	0	0
1655	3-hydroxydecanoate	Lipid	Fatty Acid, Monohydroxy	22053	LC/MS Neg	100000997	4634.7	187.134	26612	5561-87-5		HMDB02203	comp_id_22053	1	0	0	0
1439	3-hydroxydodecanedioate*	Lipid	Fatty Acid, Dicarboxylate	62915	LC/MS Neg	100001454	2252	245.139	16663321	34574-69-1		HMDB00413	comp_id_62915	1	0	0	0
1652	3-hydroxyhexanoate	Lipid	Fatty Acid, Monohydroxy	53230	LC/MS Neg	100006367	1725	131.071	151492	10191-24-9			comp_id_53230	1	0	0	0
1556	3-hydroxyhexanoylcarnitine (1)	Lipid	Fatty Acid Metabolism(Acyl Carnitine)	62557	LC/MS Pos Early	100020825	2918	276.181					comp_id_62557	0	0	0	0
3888	3-hydroxyhippurate	Xenobiotics	Benzoate Metabolism	39600	LC/MS Neg	100002122	1687	194.046	450268	1637-75-8		HMDB06116	comp_id_39600	1	1	0	0
4116	3-hydroxyindolin-2-one sulfate	Xenobiotics	Food Component/Plant	48419	LC/MS Neg	100006103	2082	227.997					comp_id_48419	1	0	0	0
337	3-hydroxyisobutyrate	Amino Acid	Leucine, Isoleucine and Valine Metabolism	1549	LC/MS Polar	111	1619	103.04	87	2068-83-9	C06001	HMDB00336	comp_id_1549	1	0	0	0
1657	3-hydroxylaurate	Lipid	Fatty Acid, Monohydroxy	32457	LC/MS Neg	100001112	5175	215.165	94216	53941-38-1		HMDB00387	comp_id_32457	1	0	0	0
1659	3-hydroxymyristate	Lipid	Fatty Acid, Monohydroxy	21158	LC/MS Neg	100000882	5335	243.197	16064	3422-31-9			comp_id_21158	1	0	0	0
1653	3-hydroxyoctanoate	Lipid	Fatty Acid, Monohydroxy	22001	LC/MS Neg	100000773	3446	159.103	26613	88930-08-9		HMDB01954	comp_id_22001	1	0	0	0
1661	3-hydroxyoleate*	Lipid	Fatty Acid, Monohydroxy	61843	LC/MS Neg	100019966	5508	297.244					comp_id_61843	1	0	0	0
1574	3-hydroxyoleoylcarnitine	Lipid	Fatty Acid Metabolism(Acyl Carnitine)	61840	LC/MS Pos Late	100019801	1406	442.353					comp_id_61840	1	1	0	0
984	3-hydroxyphenylacetoylglutamine	Peptide	Acetylated Peptides	62733	LC/MS Neg	100019831	1825	279.099					comp_id_62733	1	0	0	0
5090	3-hydroxypyridine sulfate	Xenobiotics	Chemical	48448	LC/MS Neg	100006098	1595.5	173.987		1955-23-3			comp_id_48448	1	0	0	0
4661	3-hydroxyquinine	Xenobiotics	Drug - Antibiotic	43496	LC/MS Pos Early	100002410	3271	341.186	441264	78549-61-8	C07344	HMDB01091	comp_id_43496	0	0	0	0
1656	3-hydroxysebacate	Lipid	Fatty Acid, Monohydroxy	31943	LC/MS Neg	100001145	1282	217.108	3017884	73141-46-5		HMDB00350	comp_id_31943	1	0	0	0
4349	3-hydroxystachydrine*	Xenobiotics	Food Component/Plant	62062	LC/MS Pos Early	100020203	1049	160.097	442640				comp_id_62062	1	1	0	0
1689	3-hydroxystearate	Lipid	Fatty Acid, Monohydroxy	52938	LC/MS Neg	100008933	5674	299.259	5282907	45261-96-9			comp_id_52938	1	0	0	0
4796	3-hydroxyvalproate	Xenobiotics	Drug - Neurological	57781	LC/MS Neg	100015977	2912	159.103	134459	58888-84-9	C16651	HMDB13899	comp_id_57781	0	0	0	0
261	3-indoxyl sulfate	Amino Acid	Tryptophan Metabolism	27672	LC/MS Neg	100000467	2222.2	212.002	10258	2642-37-7		HMDB00682	comp_id_27672	1	0	0	0
3948	3-methoxycatechol sulfate (1)	Xenobiotics	Benzoate Metabolism	48763	LC/MS Neg	100006375	2163	218.997					comp_id_48763	1	0	0	0
3949	3-methoxycatechol sulfate (2)	Xenobiotics	Benzoate Metabolism	48752	LC/MS Neg	100006376	2200	218.997					comp_id_48752	1	0	0	0
174	3-methoxytyramine sulfate	Amino Acid	Tyrosine Metabolism	44618	LC/MS Neg	100004634	1722	246.044					comp_id_44618	1	0	0	0
172	3-methoxytyrosine	Amino Acid	Tyrosine Metabolism	12017	LC/MS Pos Early	1342	2555	212.092	1670	300-48-1		HMDB01434	comp_id_12017	1	0	0	0
3918	3-methyl catechol sulfate (1)	Xenobiotics	Benzoate Metabolism	46165	LC/MS Neg	100004112	2790	203.002					comp_id_46165	0	0	0	0
332	3-methyl-2-oxobutyrate	Amino Acid	Leucine, Isoleucine and Valine Metabolism	44526	LC/MS Neg	100000936	1465	115.04	49	3715-29-5	C00141	HMDB00019	comp_id_44526	1	0	0	0
308	3-methyl-2-oxovalerate	Amino Acid	Leucine, Isoleucine and Valine Metabolism	15676	LC/MS Neg	100000036	2064.2	129.056	47	1460-34-0;51829-07-3	C00671	HMDB03736	comp_id_15676	1	0	0	0
1423	3-methyladipate	Lipid	Fatty Acid, Dicarboxylate	36749	LC/MS Polar	100001765	2865	159.066	12292	422955		HMDB00555	comp_id_36749	1	0	0	0
3703	3-methylcytidine	Nucleotide	Pyrimidine Metabolism, Cytidine containing	35132	LC/MS Pos Early	100001466	2176	258.108	159649	21028-20-6			comp_id_35132	1	0	0	0
291	3-methylglutaconate	Amino Acid	Leucine, Isoleucine and Valine Metabolism	57747	LC/MS Polar	100002458	2700	99.0452	1551553	5746-90-7		HMDB00522	comp_id_57747	1	1	0	0
295	3-methylglutarylcarnitine (2)	Amino Acid	Leucine, Isoleucine and Valine Metabolism	46548	LC/MS Pos Early	100005850	2687	290.16	128145			HMDB00552	comp_id_46548	0	0	0	0
67	3-methylhistidine	Amino Acid	Histidine Metabolism	15677	LC/MS Neg	100000042	906.3	168.078	64969	368-16-1	C01152	HMDB00479	comp_id_15677	1	1	0	0
3986	3-methylxanthine	Xenobiotics	Xanthine Metabolism	32445	LC/MS Neg	100001108	1700	165.042	70639	1076-22-8	C16357	HMDB01886	comp_id_32445	1	0	0	0
3973	3-phenylpropionate (hydrocinnamate)	Xenobiotics	Benzoate Metabolism	15749	LC/MS Neg	100000010	2860	149.061	107	501-52-0	C05629	HMDB00764	comp_id_15749	0	0	0	0
1029	3-phosphoglycerate	Carbohydrate	Glycolysis, Gluconeogenesis, and Pyruvate Metabolism	1414	LC/MS Pos Early	132	590	187	724	80731-10-8	C00597	HMDB00807	comp_id_1414	0	0	0	0
3688	3-ureidoisobutyrate	Nucleotide	Pyrimidine Metabolism, Uracil containing	57549	LC/MS Pos Early	100001531	1207	147.076	160663	2905-86-4	C05100	HMDB02031	comp_id_57549	1	0	0	0
3689	3-ureidopropionate	Nucleotide	Pyrimidine Metabolism, Uracil containing	3155	LC/MS Polar	1053	2230	131.046	111	462-88-4	C02642	HMDB00026	comp_id_3155	1	0	0	0
446	4-acetamidobutanoate	Amino Acid	Polyamine Metabolism	1558	LC/MS Neg	1113	894	144.067	18189	3025-96-5	C02946	HMDB03681	comp_id_1558	1	0	0	0
4545	4-acetamidophenol	Xenobiotics	Drug - Analgesics, Anesthetics	12032	LC/MS Neg	1383	2173.7	150.056	1983	103-90-2	C06804	HMDB01859	comp_id_12032	0	0	0	0
4548	4-acetamidophenylglucuronide	Xenobiotics	Drug - Analgesics, Anesthetics	15736	LC/MS Neg	100000043	1400	326.088	83944	120595-80-4		HMDB10316	comp_id_15736	0	0	0	0
4547	4-acetaminophen sulfate	Xenobiotics	Drug - Analgesics, Anesthetics	37475	LC/MS Neg	2049	1792	230.013	83939	10066-90-7;32113-41-0	C06804	HMDB59911	comp_id_37475	0	0	0	0
3930	4-acetylphenyl sulfate	Xenobiotics	Benzoate Metabolism	44620	LC/MS Neg	100000711	2375	215.002	4684006				comp_id_44620	0	0	0	0
4372	4-allylphenol sulfate	Xenobiotics	Food Component/Plant	37181	LC/MS Neg	100001868	3805	213.023					comp_id_37181	0	0	0	0
4559	4-aminophenol sulfate (2)	Xenobiotics	Drug - Analgesics, Anesthetics	54809	LC/MS Neg	100010871	1168	188.002					comp_id_54809	1	1	1	1
2760	4-cholesten-3-one	Lipid	Sterol	38125	LC/MS Pos Late	100002227	2520	385.346	91477	601-57-0	C00599	HMDB00921	comp_id_38125	1	0	0	0
3934	4-ethylphenyl sulfate	Xenobiotics	Benzoate Metabolism	36099	LC/MS Neg	100001756	3580	201.023		123-07-9	C13637	HMDB62551	comp_id_36099	0	0	0	0
451	4-guanidinobutanoate	Amino Acid	Guanidino and Acetamido Metabolism	15681	LC/MS Pos Early	100000096	2320	146.092	500	463-003;463-00-3	C01035	HMDB03464	comp_id_15681	0	0	0	0
1418	4-hydroxy-2-oxoglutaric acid	Lipid	Fatty Acid, Dicarboxylate	40062	LC/MS Polar	100002537	3073	161.009	599	1187-99-1	C01127	HMDB02070	comp_id_40062	1	0	0	0
5083	4-hydroxychlorothalonil	Xenobiotics	Chemical	48441	LC/MS Neg	100006082	4427	244.908	34217	28343-61-5			comp_id_48441	0	0	0	0
4723	4-hydroxycoumarin	Xenobiotics	Drug - Cardiovascular	37445	LC/MS Neg	100002049	2470	161.024	54682930	1076-38-6	C20414		comp_id_37445	0	0	0	0
47	4-hydroxyglutamate	Amino Acid	Glutamate Metabolism	40499	LC/MS Pos Early	100002544	1141	164.055	439902	2485-33-8	C03079	HMDB01344	comp_id_40499	1	1	0	0
3890	4-hydroxyhippurate	Xenobiotics	Benzoate Metabolism	35527	LC/MS Neg	100001423	1475	194.046	151012	2482-25-9		HMDB13678	comp_id_35527	0	0	0	0
138	4-hydroxyphenylacetate	Amino Acid	Phenylalanine Metabolism	541	LC/MS Neg	144	1361	151.04	127	156-38-7	C00642	HMDB00020	comp_id_541	1	0	0	0
153	4-hydroxyphenylacetatoylcarnitine	Amino Acid	Tyrosine Metabolism	52932	LC/MS Pos Early	100006619	2730	296.149					comp_id_52932	1	1	0	0
985	4-hydroxyphenylacetylglutamine	Peptide	Acetylated Peptides	55017	LC/MS Neg	100010850	1650	279.099					comp_id_55017	1	0	0	0
151	4-hydroxyphenylpyruvate	Amino Acid	Tyrosine Metabolism	1669	LC/MS Neg	1141	1690	179.035	979	156-39-8	C01179	HMDB00707	comp_id_1669	1	1	0	0
161	4-methoxyphenol sulfate	Amino Acid	Tyrosine Metabolism	48457	LC/MS Neg	100006262	2412	203.002		3233-60-1			comp_id_48457	1	1	0	0
272	4-methyl-2-oxopentanoate	Amino Acid	Leucine, Isoleucine and Valine Metabolism	22116	LC/MS Neg	100000551	2170	129.056	70	816-66-0	C00233	HMDB00695	comp_id_22116	1	1	1	1
3921	4-methylcatechol sulfate	Xenobiotics	Benzoate Metabolism	46146	LC/MS Neg	100004111	2665	203.002					comp_id_46146	0	0	0	0
3916	4-methylguaiacol sulfate	Xenobiotics	Benzoate Metabolism	48418	LC/MS Neg	100006105	2978	217.018		756760-43-7			comp_id_48418	0	0	0	0
1528	4-methylhexanoylglutamine	Lipid	Fatty Acid Metabolism (Acyl Glutamine)	62735	LC/MS Neg	100020631	3390	257.151					comp_id_62735	1	0	0	0
3859	4-oxo-retinoic acid	Cofactors and Vitamins	Vitamin A Metabolism	39760	LC/MS Pos Late	100002825	1298	315.195	6437063	38030-57-8		HMDB06285	comp_id_39760	0	0	0	0
3936	4-vinylphenol sulfate	Xenobiotics	Benzoate Metabolism	36098	LC/MS Neg	100001755	3320	199.007	6426766	2628-17-3	C05627	HMDB62775	comp_id_36098	0	0	0	0
107	5-(galactosylhydroxy)-L-lysine	Amino Acid	Lysine Metabolism	43582	LC/MS Pos Early	100002462	2755	325.161		32448-36-5			comp_id_43582	1	1	0	0
3724	5,6-dihydrothymine	Nucleotide	Pyrimidine Metabolism, Thymine containing	1418	LC/MS Neg	158	1637.8	127.051	93556	696-04-8	C00906	HMDB00079	comp_id_1418	1	0	0	0
3682	5,6-dihydrouracil	Nucleotide	Pyrimidine Metabolism, Uracil containing	1559	LC/MS Neg	1125	1120	113.036	649	504-07-4	C00429	HMDB00076	comp_id_1559	1	1	0	0
3673	5,6-dihydrouridine	Nucleotide	Pyrimidine Metabolism, Uracil containing	61833	LC/MS Neg	100001425	1119	245.078	94312	1361384			comp_id_61833	1	0	0	0
3988	5-acetylamino-6-amino-3-methyluracil	Xenobiotics	Xanthine Metabolism	34424	LC/MS Polar	100001403	1710	197.068	88299	1196153-01-1	C16366	HMDB04400	comp_id_34424	1	0	0	0
3989	5-acetylamino-6-formylamino-3-methyluracil	Xenobiotics	Xanthine Metabolism	34401	LC/MS Polar	100001402	1424	225.063	108214	85438-96-6	C16365	HMDB11105	comp_id_34401	1	0	0	0
2879	5alpha-androstan-3alpha,17alpha-diol monosulfate	Lipid	Androgenic Steroids	37183	LC/MS Neg	100002008	5208	371.19					comp_id_37183	1	0	0	0
2900	5alpha-androstan-3alpha,17beta-diol disulfate	Lipid	Androgenic Steroids	37184	LC/MS Neg	100002017	4275	225.07					comp_id_37184	0	0	0	0
2898	5alpha-androstan-3alpha,17beta-diol monosulfate (1)	Lipid	Androgenic Steroids	37186	LC/MS Neg	100002018	4925	371.19					comp_id_37186	1	0	0	0
2899	5alpha-androstan-3alpha,17beta-diol monosulfate (2)	Lipid	Androgenic Steroids	37185	LC/MS Neg	100006005	5080	371.19					comp_id_37185	0	0	0	0
2909	5alpha-androstan-3beta,17alpha-diol disulfate	Lipid	Androgenic Steroids	37187	LC/MS Neg	100002021	4215	225.07					comp_id_37187	1	0	0	0
2906	5alpha-androstan-3beta,17beta-diol disulfate	Lipid	Androgenic Steroids	37190	LC/MS Neg	100001987	3880	225.07	242332	571-20-0	C12525	HMDB00493	comp_id_37190	0	0	0	0
2905	5alpha-androstan-3beta,17beta-diol monosulfate (2)	Lipid	Androgenic Steroids	37192	LC/MS Neg	100002024	4685	371.19					comp_id_37192	1	0	0	0
2820	5alpha-pregnan-3beta,20alpha-diol disulfate	Lipid	Progestin Steroids	37198	LC/MS Neg	100001988	3962	239.085					comp_id_37198	0	0	0	0
2814	5alpha-pregnan-3beta,20alpha-diol monosulfate (2)	Lipid	Progestin Steroids	37200	LC/MS Neg	100002014	5060	399.221					comp_id_37200	0	0	0	0
2811	5alpha-pregnan-3beta,20beta-diol monosulfate (1)	Lipid	Progestin Steroids	37196	LC/MS Neg	100002009	5180	399.221					comp_id_37196	0	0	0	0
2821	5alpha-pregnan-diol disulfate	Lipid	Progestin Steroids	46172	LC/MS Neg	100002015	4310	239.085	5127902				comp_id_46172	0	0	0	0
1271	5-dodecenoate (12:1n7)	Lipid	Medium Chain Fatty Acid	33968	LC/MS Neg	100001232	5224	197.155	5312378	2430-94-6		HMDB00529	comp_id_33968	1	0	0	0
1564	5-dodecenoylcarnitine (C12:1)	Lipid	Fatty Acid Metabolism(Acyl Carnitine)	61769	LC/MS Pos Late	100016069	1135	342.264				HMDB13326	comp_id_61769	1	0	0	0
1770	5-HEPE	Lipid	Eicosanoid	46297	LC/MS Neg	100002135	5316	317.212	6439678	83952-40-3		HMDB05081	comp_id_46297	1	1	0	0
1777	5-HETE	Lipid	Eicosanoid	37372	LC/MS Neg	100002137	5382	319.228	5280733	73307-52-5	C04805	HMDB11134	comp_id_37372	1	0	0	0
1665	5-hydroxyhexanoate	Lipid	Fatty Acid, Monohydroxy	31938	LC/MS Neg	100001148	1267	131.071	170748	44843-89-2		HMDB00525	comp_id_31938	1	0	0	0
259	5-hydroxyindole sulfate	Amino Acid	Tryptophan Metabolism	52914	LC/MS Neg	100009042	1928	212.002					comp_id_52914	1	0	0	0
106	5-hydroxylysine	Amino Acid	Lysine Metabolism	15685	LC/MS Pos Early	100000054	2790	163.108	1029	13204-98-3	C16741	HMDB00450	comp_id_15685	0	0	0	0
4126	5-hydroxymethyl-2-furoylcarnitine*	Xenobiotics	Food Component/Plant	62871	LC/MS Pos Early	100021012	2471	286.129					comp_id_62871	0	0	0	0
1694	5-hydroxyvalproate	Lipid	Fatty Acid, Monohydroxy	61832	LC/MS Pos Early	100015980	2978	143.107	135244	53660-23-4	C16650	HMDB13898	comp_id_61832	0	0	0	0
441	5-methylthioadenosine (MTA)	Amino Acid	Polyamine Metabolism	1419	LC/MS Pos Early	212	2752	298.097	439176	2457-80-9	C00170	HMDB01173	comp_id_1419	1	0	0	0
3675	5-methyluridine (ribothymidine)	Nucleotide	Pyrimidine Metabolism, Uracil containing	35136	LC/MS Neg	100001446	1778.1	257.078	445408	1463-10-1		HMDB00884	comp_id_35136	1	0	0	0
464	5-oxoproline	Amino Acid	Glutathione Metabolism	1494	LC/MS Neg	1021	738.5	128.035	7405	98-79-3	C01879	HMDB00267	comp_id_1494	1	0	0	0
265	6-bromotryptophan	Amino Acid	Tryptophan Metabolism	62503	LC/MS Neg	100020414	3565	280.993					comp_id_62503	0	0	0	0
5100	6-hydroxyindole sulfate	Xenobiotics	Chemical	48698	LC/MS Neg	100006260	2498	212.002					comp_id_48698	1	0	0	0
118	6-oxopiperidine-2-carboxylate	Amino Acid	Lysine Metabolism	43231	LC/MS Neg	100004499	965	142.051	3014237	34622-39-4		HMDB61705	comp_id_43231	1	0	0	0
2747	7-HOCA	Lipid	Sterol	36776	LC/MS Neg	100001609	5288.1	429.301	3081085	115538-85-7	C17337	HMDB12458	comp_id_36776	0	0	0	0
2738	7-dehydrocholesterol	Lipid	Sterol	1099	LC/MS Pos Late	264	2467	367.336	439423	434-16-2	C01164	HMDB00032	comp_id_1099	0	0	0	0
3001	7-ketodeoxycholate	Lipid	Secondary Bile Acid Metabolism	31904	LC/MS Neg	100001063	4821	405.265	188292	911-40-0		HMDB00391	comp_id_31904	0	0	0	0
3639	7-methylguanine	Nucleotide	Purine Metabolism, Guanine containing	35114	LC/MS Pos Early	100001456	2175	166.072	11361	578-76-7	C02242	HMDB00897	comp_id_35114	1	0	0	0
3980	7-methylurate	Xenobiotics	Xanthine Metabolism	39598	LC/MS Pos Early	100002241	1321	183.051	69160	612-37-3	C16355	HMDB11107	comp_id_39598	0	0	0	0
3987	7-methylxanthine	Xenobiotics	Xanthine Metabolism	34390	LC/MS Pos Early	100001396	1350	167.056	68374	552-62-5	C16353	HMDB01991	comp_id_34390	1	0	0	0
1670	8-hydroxyoctanoate	Lipid	Fatty Acid, Monohydroxy	21239	LC/MS Neg	100000956	2300	159.103	69820	764-89-6		HMDB61914	comp_id_21239	1	0	0	0
1696	9,10-DiHOME	Lipid	Fatty Acid, Dihydroxy	38399	LC/MS Neg	179	5180	313.238	9966640	263399-34-4	C14828	HMDB04704	comp_id_38399	1	1	0	0
1690	9-hydroxystearate	Lipid	Fatty Acid, Monohydroxy	47120	LC/MS Neg	100005834	5384	299.259	9570127	25498-28-6		HMDB61661	comp_id_47120	0	0	0	0
4330	acesulfame	Xenobiotics	Food Component/Plant	48569	LC/MS Neg	100006203	1581	161.987	36573	55589-62-3		HMDB33585	comp_id_48569	0	0	0	0
1616	acetoacetate	Lipid	Ketone Bodies	33963	LC/MS Pos Early	1218	1062	103.039	96	578486	C00164	HMDB00060	comp_id_33963	1	0	0	0
1550	acetylcarnitine (C2)	Lipid	Fatty Acid Metabolism(Acyl Carnitine)	32198	LC/MS Pos Early	100000802	2282	204.123	1	5080-50-2	C02571	HMDB00201	comp_id_32198	1	0	0	0
437	acisoga	Amino Acid	Polyamine Metabolism	43258	LC/MS Neg	100004541	2297	183.114	129397	106692-36-8			comp_id_43258	1	0	0	0
1220	aconitate [cis or trans]	Energy	TCA Cycle	46173	LC/MS Neg	100001359	580	173.009					comp_id_46173	1	1	1	1
3603	adenine	Nucleotide	Purine Metabolism, Adenine containing	554	LC/MS Pos Early	880	2221	136.062	190	73-24-5	C00147	HMDB00034	comp_id_554	1	1	0	0
3595	AMP	Nucleotide	Purine Metabolism, Adenine containing	32342	LC/MS Pos Early	209	1013	348.07	6083	149022-20-8	C00020	HMDB00045	comp_id_32342	1	0	0	0
1578	adipoylcarnitine (C6-DC)	Lipid	Fatty Acid Metabolism(Acyl Carnitine)	52988	LC/MS Pos Early	100006614	2570	290.16	71296139			HMDB61677	comp_id_52988	1	0	0	0
1332	adrenate (22:4n6)	Lipid	Polyunsaturated Fatty Acid (n3 and n6)	32980	LC/MS Neg	100001193	5678	331.264	5497181	2091-25-0	C16527	HMDB02226	comp_id_32980	1	0	0	0
28	alanine	Amino Acid	Alanine and Aspartate Metabolism	1126	LC/MS Pos Early	811	1700	90.055	5950	56-41-7	C00041	HMDB00161	comp_id_1126	1	1	1	1
3589	allantoin	Nucleotide	Purine Metabolism, (Hypo)Xanthine/Inosine containing	1107	LC/MS Polar	1002	1672	157.037	204	97-59-6	C02350	HMDB00462	comp_id_1107	1	0	0	0
4137	alliin	Xenobiotics	Food Component/Plant	41494	LC/MS Pos Early	100003473	1470	178.053	87310	556-27-4	C08265	HMDB33592	comp_id_41494	0	0	0	0
4785	allopurinol	Xenobiotics	Drug - Metabolic	43534	LC/MS Neg	100004518	1530	135.031	2094	315-30-0			comp_id_43534	0	0	0	0
4786	allopurinol riboside	Xenobiotics	Drug - Metabolic	38321	LC/MS Neg	100002454	1660	267.073		16220-07-8			comp_id_38321	0	0	0	0
18	allo-threonine	Amino Acid	Glycine, Serine and Threonine Metabolism	15142	LC/MS Polar	100000272	2511.1	118.051	99289	28954-12-3	C05519	HMDB04041	comp_id_15142	1	0	0	0
3806	alpha-CEHC sulfate	Cofactors and Vitamins	Tocopherol Metabolism	47666	LC/MS Neg	100005972	3090	357.101					comp_id_47666	0	0	0	0
275	alpha-hydroxyisocaproate	Amino Acid	Leucine, Isoleucine and Valine Metabolism	22132	LC/MS Neg	100000706	1840	131.071	83697	10303-64-7	C03264	HMDB00746	comp_id_22132	1	1	0	0
309	alpha-hydroxyisovalerate	Amino Acid	Leucine, Isoleucine and Valine Metabolism	46537	LC/MS Polar	100001300	1052	117.056	99823	600-37-3		HMDB00407	comp_id_46537	1	0	0	0
4713	alpha-hydroxymetoprolol	Xenobiotics	Drug - Cardiovascular	54738	LC/MS Pos Early	100006385	2900	284.186	114962	56392-16-6		HMDB60994	comp_id_54738	0	0	0	0
359	alpha-ketobutyrate	Amino Acid	Methionine, Cysteine, SAM and Taurine Metabolism	4968	LC/MS Polar	796	940	101.024	58	600-18-0	C00109	HMDB00005	comp_id_4968	1	1	0	0
43	alpha-ketoglutaramate*	Amino Acid	Glutamate Metabolism	62101	LC/MS Polar	100002397	1916	144.03		18465-19-5			comp_id_62101	1	0	0	0
1224	alpha-ketoglutarate	Energy	TCA Cycle	528	LC/MS Polar	93	2700	145.014	51	305-72-6;328-50-7;22202-68-2	C00026	HMDB00208	comp_id_528	1	0	0	0
3795	alpha-tocopherol	Cofactors and Vitamins	Tocopherol Metabolism	1561	LC/MS Pos Late	1105	2522	430.378	14985	59-02-9;10191-41-0	C02477	HMDB01893	comp_id_1561	0	0	0	0
2913	andro steroid monosulfate C19H28O6S (1)*	Lipid	Androgenic Steroids	32827	LC/MS Neg	100002152	3871	383.153			C04555	HMDB02759	comp_id_32827	1	1	0	0
2888	androstenediol (3alpha, 17alpha) monosulfate (2)	Lipid	Androgenic Steroids	37207	LC/MS Neg	100002026	4712	369.174					comp_id_37207	0	0	0	0
2889	androstenediol (3alpha, 17alpha) monosulfate (3)	Lipid	Androgenic Steroids	37209	LC/MS Neg	100002027	5180	369.174					comp_id_37209	1	0	0	0
2884	androstenediol (3beta,17beta) disulfate (1)	Lipid	Androgenic Steroids	37202	LC/MS Neg	100001992	3740	224.062	87120982		C04295	HMDB03818	comp_id_37202	0	0	0	0
2885	androstenediol (3beta,17beta) disulfate (2)	Lipid	Androgenic Steroids	37203	LC/MS Neg	100001994	4065	224.062	87120982		C04295	HMDB03818	comp_id_37203	1	0	0	0
2881	androstenediol (3beta,17beta) monosulfate (1)	Lipid	Androgenic Steroids	37211	LC/MS Neg	100002028	4535	369.174	13847309	521-17-5		HMDB03818	comp_id_37211	0	0	0	0
2882	androstenediol (3beta,17beta) monosulfate (2)	Lipid	Androgenic Steroids	37210	LC/MS Neg	100002029	4500	369.174					comp_id_37210	0	0	0	0
2865	androsterone glucuronide	Lipid	Androgenic Steroids	61846	LC/MS Neg	100002761	4953	465.249	114833	1852-43-3	C11135	HMDB02829	comp_id_61846	1	1	1	1
2875	androsterone sulfate	Lipid	Androgenic Steroids	31591	LC/MS Neg	100001073	5022	369.174	159663	2479-86-9		HMDB02759	comp_id_31591	1	1	0	0
232	anthranilate	Amino Acid	Tryptophan Metabolism	57746	LC/MS Pos Early	1258	2606	120.044	227	118-92-3	C00108	HMDB01123	comp_id_57746	1	1	1	1
1061	arabinose	Carbohydrate	Pentose Metabolism	575	LC/MS Polar	828	1804.5	195.051	66308	28697-53-2	C00216	HMDB00646	comp_id_575	1	1	0	0
1069	arabitol/xylitol	Carbohydrate	Pentose Metabolism	48885	LC/MS Polar	100006430	1932.4	151.061	6912		C01904		comp_id_48885	1	0	0	0
1075	arabonate/xylonate	Carbohydrate	Pentose Metabolism	48255	LC/MS Polar	100006115	2700	165.04					comp_id_48255	0	0	0	0
1331	arachidonate (20:4n6)	Lipid	Polyunsaturated Fatty Acid (n3 and n6)	1110	LC/MS Neg	229	5535	303.233	444899	506-32-1	C00219	HMDB01043	comp_id_1110	1	0	0	0
1589	arachidonoylcarnitine (C20:4)	Lipid	Fatty Acid Metabolism(Acyl Carnitine)	57518	LC/MS Pos Late	100015837	1353	448.342					comp_id_57518	1	0	0	0
1631	arachidonoylcholine	Lipid	Fatty Acid Metabolism (Acyl Choline)	53261	LC/MS Pos Late	100009332	1390	390.337					comp_id_53261	1	0	0	0
1588	arachidoylcarnitine (C20)*	Lipid	Fatty Acid Metabolism(Acyl Carnitine)	57513	LC/MS Pos Late	100015833	1512	456.405				HMDB06460	comp_id_57513	1	1	1	1
417	argininate*	Amino Acid	Urea cycle; Arginine and Proline Metabolism	57461	LC/MS Pos Early	100002769	2150	176.103	160437	157-07-3		HMDB03148	comp_id_57461	1	1	1	1
382	arginine	Amino Acid	Urea cycle; Arginine and Proline Metabolism	1638	LC/MS Pos Early	231	2825	175.119	232	1119-34-2	C00062	HMDB00517	comp_id_1638	1	1	0	0
38	asparagine	Amino Acid	Alanine and Aspartate Metabolism	512	LC/MS Pos Early	917	1225	133.061	6267	70-47-3	C00152	HMDB00168	comp_id_512	1	1	1	1
34	aspartate	Amino Acid	Alanine and Aspartate Metabolism	443	LC/MS Pos Early	234	1165	134.045	5960	56-84-8	C00049	HMDB00191	comp_id_443	1	0	0	0
4716	atenolol	Xenobiotics	Drug - Cardiovascular	38658	LC/MS Pos Early	100002726	2668	267.17	2249	29122-68-7	D00235	HMDB01924	comp_id_38658	0	0	0	0
1432	azelate (nonanedioate; C9)	Lipid	Fatty Acid, Dicarboxylate	18362	LC/MS Neg	2029	1276	187.098	2266	123-99-9	C08261	HMDB00784	comp_id_18362	0	0	0	0
4816	baclofen	Xenobiotics	Drug - Neurological	57646	LC/MS Pos Early	100015779	3163	214.063	2284	1134-47-0	D00241	HMDB14327	comp_id_57646	0	0	0	0
1591	behenoylcarnitine (C22)*	Lipid	Fatty Acid Metabolism(Acyl Carnitine)	57514	LC/MS Pos Late	100015832	1561	484.436					comp_id_57514	0	0	0	0
4734	bendroflumethiazide	Xenobiotics	Drug - Cardiovascular	52376	LC/MS Neg	100006238	4244	420.031	2315	73-48-3	D00650,C07758		comp_id_52376	0	0	0	0
3896	benzoate	Xenobiotics	Benzoate Metabolism	15778	LC/MS Neg	100000008	1750	121.029	243	65-85-0	C00180	HMDB01870	comp_id_15778	0	0	0	0
5061	benzoylcarnitine*	Xenobiotics	Chemical	43265	LC/MS Pos Early	100004555	3041	266.139		105450-08-6			comp_id_43265	0	0	0	0
3690	beta-alanine	Nucleotide	Pyrimidine Metabolism, Uracil containing	55	LC/MS Pos Early	244	1905	90.055	239	56-41-7;107-95-9	C00099	HMDB00056	comp_id_55	1	0	0	0
53	beta-citrylglutamate	Amino Acid	Glutamate Metabolism	54923	LC/MS Neg	100003271	530	320.062	72715786	73590-26-8	C20775		comp_id_54923	1	1	0	0
3866	beta-cryptoxanthin	Cofactors and Vitamins	Vitamin A Metabolism	57591	LC/MS Pos Late	100001977	2560	552.433	6384256	472-70-8		HMDB33844	comp_id_57591	1	1	0	0
288	beta-hydroxyisovalerate	Amino Acid	Leucine, Isoleucine and Valine Metabolism	12129	LC/MS Neg	1442	1027	117.056	69362	625-08-1		HMDB00754	comp_id_12129	1	0	0	0
6	betaine	Amino Acid	Glycine, Serine and Threonine Metabolism	3141	LC/MS Pos Early	799	1064	118.086	247	107-43-7	C00719	HMDB00043	comp_id_3141	1	0	0	0
2761	beta-sitosterol	Lipid	Sterol	27414	LC/MS Pos Late	100001033	3054	397.383	222284	83-46-5	C01753	HMDB00852	comp_id_27414	1	0	0	0
4122	betonicine	Xenobiotics	Food Component/Plant	38100	LC/MS Pos Early	100002153	1012	160.097	164642	515-25-3	C08269	HMDB29412	comp_id_38100	0	0	0	0
3841	bilirubin (E,E)*	Cofactors and Vitamins	Hemoglobin and Porphyrin Metabolism	32586	LC/MS Neg	100001950	4294	583.256	5315454	114-25-0			comp_id_32586	0	0	0	0
3842	bilirubin (E,Z or Z,E)*	Cofactors and Vitamins	Hemoglobin and Porphyrin Metabolism	47886	LC/MS Pos Late	100001951	1265	585.271	5799469			HMDB00488	comp_id_47886	1	0	0	0
3840	bilirubin	Cofactors and Vitamins	Hemoglobin and Porphyrin Metabolism	43807	LC/MS Pos Late	1090	1840	585.271	5280352	635-65-4	C00486	HMDB00054	comp_id_43807	1	0	0	0
3843	biliverdin	Cofactors and Vitamins	Hemoglobin and Porphyrin Metabolism	2137	LC/MS Neg	250	4695.6	581.241	5353439	55482-27-4;55482-27-4	C00500	HMDB01008	comp_id_2137	1	0	0	0
920	bradykinin	Peptide	Polypeptide	22154	LC/MS Pos Late	100000967	792	530.788	439201	58-82-2	C00306	HMDB04246	comp_id_22154	0	0	0	0
922	bradykinin, des-arg(9)	Peptide	Polypeptide	34420	LC/MS Neg	100001292	4250	902.453	105044	15958-92-6	C00306	HMDB04246	comp_id_34420	0	0	0	0
921	(Hyp-3)-Bradykinin	Peptide	Polypeptide	33962	LC/MS Pos Late	100001237	776	538.785	169947	37642-65-2		HMDB11728	comp_id_33962	0	0	0	0
1514	butyrylcarnitine (C4)	Lipid	Fatty Acid Metabolism (also BCAA Metabolism)	32412	LC/MS Pos Early	100001054	2860	232.154	439829	25576-40-3	C02862	HMDB02013	comp_id_32412	0	0	0	0
4482	caffeic acid sulfate	Xenobiotics	Food Component/Plant	53254	LC/MS Polar	100009337	1307	258.992				HMDB41708	comp_id_53254	0	0	0	0
3975	caffeine	Xenobiotics	Xanthine Metabolism	569	LC/MS Pos Early	849	2106	195.088	2519	58-08-2	C07481	HMDB01847	comp_id_569	0	0	0	0
2764	campesterol	Lipid	Sterol	33997	LC/MS Pos Late	100001269	2873	383.367	173183	474-62-4	C01789	HMDB02869	comp_id_33997	1	0	0	0
4735	candesartan	Xenobiotics	Drug - Cardiovascular	54749	LC/MS Neg	100006187	3436	439.152	2541	139481-59-7	D00522,C07468	HMDB14934	comp_id_54749	1	0	0	0
1266	caprate (10:0)	Lipid	Medium Chain Fatty Acid	1642	LC/MS Neg	888	5090.7	171.139	2969	334-48-5	C01571	HMDB00511	comp_id_1642	1	1	0	0
1262	caproate (6:0)	Lipid	Medium Chain Fatty Acid	32489	LC/MS Neg	926	2713.7	115.076	8892	142-62-1	C01585	HMDB00535	comp_id_32489	0	0	0	0
1264	caprylate (8:0)	Lipid	Medium Chain Fatty Acid	32492	LC/MS Neg	932	4362	143.108	379	124-07-2	C06423	HMDB00482	comp_id_32492	1	0	0	0
4801	carbamazepine	Xenobiotics	Drug - Neurological	37033	LC/MS Pos Late	100001933	880	237.102	2554	298-46-4	D00252	HMDB14704	comp_id_37033	0	0	0	0
4802	carbamazepine 10,11-epoxide*	Xenobiotics	Drug - Neurological	37020	LC/MS Pos Early	100002321	3125	253.097	2555	36507-30-9	C07496	HMDB60658	comp_id_37020	0	0	0	0
4803	carbamazepine glucuronide*	Xenobiotics	Drug - Neurological	37056	LC/MS Neg	100002322	3884	411.12					comp_id_37056	0	0	0	0
55	carboxyethyl-GABA	Amino Acid	Glutamate Metabolism	40007	LC/MS Pos Early	100003260	2085	176.092	2572	908055		HMDB02201	comp_id_40007	1	0	0	0
4566	carboxyibuprofen	Xenobiotics	Drug - Analgesics, Anesthetics	43333	LC/MS Neg	100004171	1920	235.098	10444113	15935-54-3		HMDB60564	comp_id_43333	0	0	0	0
4567	carboxyibuprofen glucuronide*	Xenobiotics	Drug - Analgesics, Anesthetics	62067	LC/MS Polar	100020212	2294	411.13				HMDB60564	comp_id_62067	0	0	0	0
1613	carnitine	Lipid	Carnitine Metabolism	15500	LC/MS Pos Early	100000007	1978	162.112	10917	461-05-2	C00318	HMDB00062	comp_id_15500	1	0	0	0
77	carnosine	Amino Acid	Histidine Metabolism	1768	LC/MS Pos Early	249	2942	227.114	439224	305-84-0	C00386	HMDB00033	comp_id_1768	0	0	0	0
3862	carotene diol (1)	Cofactors and Vitamins	Vitamin A Metabolism	57635	LC/MS Pos Late	100015966	1720	568.428					comp_id_57635	1	1	0	0
3863	carotene diol (2)	Cofactors and Vitamins	Vitamin A Metabolism	57636	LC/MS Pos Late	100015967	1904	568.428					comp_id_57636	1	0	0	0
3864	carotene diol (3)	Cofactors and Vitamins	Vitamin A Metabolism	57637	LC/MS Pos Late	100015968	1948	568.428					comp_id_57637	0	0	0	0
3914	catechol sulfate	Xenobiotics	Benzoate Metabolism	35320	LC/MS Neg	100001605	1906	188.986	3083879	4918-96-1		HMDB59724	comp_id_35320	0	0	0	0
4579	celecoxib	Xenobiotics	Drug - Analgesics, Anesthetics	38599	LC/MS Neg	100002805	5283	380.069	2662	169590-42-5	C07589	HMDB05014	comp_id_38599	0	0	0	0
1605	cerotoylcarnitine (C26)*	Lipid	Fatty Acid Metabolism(Acyl Carnitine)	57516	LC/MS Pos Late	100015835	1649	540.499				HMDB06347	comp_id_57516	1	0	0	0
4876	cetirizine	Xenobiotics	Drug - Respiratory	54745	LC/MS Pos Late	100009034	1052	389.163	2678	83881-51-0	C07778	HMDB05032	comp_id_54745	0	0	0	0
221	C-glycosyltryptophan	Amino Acid	Tryptophan Metabolism	48782	LC/MS Neg	100006379	1777	365.135	10981970	180509-18-6			comp_id_48782	1	0	0	0
2941	chenodeoxycholate	Lipid	Primary Bile Acid Metabolism	1563	LC/MS Neg	1123	5264	391.285	10133	474-24-9;474-25-9	C02528	HMDB00518	comp_id_1563	0	0	0	0
1832	chiro-inositol	Lipid	Inositol Metabolism	37112	LC/MS Polar	100001859	3191.2	225.062		643-12-9	C19891	HMDB34220	comp_id_37112	0	0	0	0
4733	chlorthalidone	Xenobiotics	Drug - Cardiovascular	54784	LC/MS Neg	100006181	3600	337.006	2732	77-36-1	D00272		comp_id_54784	0	0	0	0
2938	cholate	Lipid	Primary Bile Acid Metabolism	22842	LC/MS Neg	136	5165	407.28	221493	81-25-4	C00695	HMDB00619	comp_id_22842	0	0	0	0
2736	cholesterol	Lipid	Sterol	63	LC/MS Pos Late	266	2707	369.352	11025495	57-88-5	C00187	HMDB00067	comp_id_63	1	0	0	0
2952	cholic acid glucuronide	Lipid	Primary Bile Acid Metabolism	62571	LC/MS Neg	100020549	4512	583.312					comp_id_62571	0	0	0	0
1860	choline	Lipid	Phospholipid Metabolism	15506	LC/MS Pos Early	1256	1961	104.107	305	67-48-1	C00114	HMDB00097	comp_id_15506	1	0	0	0
1861	phosphocholine	Lipid	Phospholipid Metabolism	34396	LC/MS Pos Early	267	700	184.073	1014	72556-74-2	C00588	HMDB01565	comp_id_34396	1	1	0	0
4755	cimetidine	Xenobiotics	Drug - Gastrointestinal	42592	LC/MS Pos Early	100004011	2715	253.123		51481-61-9			comp_id_42592	0	0	0	0
4171	cinnamoylglycine	Xenobiotics	Food Component/Plant	38637	LC/MS Neg	100002253	3127	204.067	709625	16534-24-0		HMDB11621	comp_id_38637	0	0	0	0
1267	cis-4-decenoate (10:1n6)*	Lipid	Medium Chain Fatty Acid	62873	LC/MS Neg	100002796	4890	169.123	5312351	505-90-8			comp_id_62873	1	0	0	0
1565	cis-4-decenoylcarnitine (C10:1)	Lipid	Fatty Acid Metabolism(Acyl Carnitine)	38178	LC/MS Pos Late	100002259	1057	314.233		98930-66-6			comp_id_38178	1	0	0	0
4839	citalopram N-oxide*	Xenobiotics	Drug - Psychoactive	62476	LC/MS Pos Late	100020792	905	341.166	10068142		C16607	HMDB60654	comp_id_62476	0	0	0	0
4840	citalopram propionate*	Xenobiotics	Drug - Psychoactive	62479	LC/MS Neg	100020793	4400	310.088	10403174		C16610	HMDB60463	comp_id_62479	0	0	0	0
1218	citrate	Energy	TCA Cycle	1564	LC/MS Neg	1124	582	191.02	311	77-92-9	C00158	HMDB00094	comp_id_1564	1	1	0	0
391	citrulline	Amino Acid	Urea cycle; Arginine and Proline Metabolism	2132	LC/MS Pos Early	391	1520	176.103	9750	372-75-8	C00327	HMDB00904	comp_id_2132	1	1	1	1
2837	corticosterone	Lipid	Corticosteroids	5983	LC/MS Neg	272	5040	345.207	5753	50-22-6	C02140	HMDB01547	comp_id_5983	0	0	0	0
2843	cortisol	Lipid	Corticosteroids	1712	LC/MS Neg	356	4710	361.202	5754	50-23-7	C00735	HMDB00063	comp_id_1712	1	0	0	0
2845	cortisone	Lipid	Corticosteroids	1769	LC/MS Neg	273	4575	359.186	222786	53-06-5	C00762	HMDB02802	comp_id_1769	1	0	0	0
3993	cotinine	Xenobiotics	Tobacco Metabolite	553	LC/MS Pos Early	848	2213	177.102	854019	486-56-6		HMDB01046	comp_id_553	0	0	0	0
3995	cotinine N-oxide	Xenobiotics	Tobacco Metabolite	38662	LC/MS Pos Early	100002719	1377	193.097	9815514	36508-80-2		HMDB01411	comp_id_38662	0	0	0	0
423	creatine	Amino Acid	Creatine Metabolism	27718	LC/MS Pos Early	1221	1947	132.077	586	57-00-1	C00300	HMDB00064	comp_id_27718	1	0	0	0
424	creatinine	Amino Acid	Creatine Metabolism	513	LC/MS Pos Early	275	2055	114.066	588	60-27-5	C00791	HMDB00562	comp_id_513	1	1	1	1
463	cys-gly, oxidized	Amino Acid	Glutathione Metabolism	18368	LC/MS Pos Early	1224	2947	355.074	333293	7729-20-6			comp_id_18368	1	1	1	1
358	cystathionine	Amino Acid	Methionine, Cysteine, SAM and Taurine Metabolism	15705	LC/MS Pos Early	310	2270	223.075	439258	535-34-2	C02291	HMDB00099	comp_id_15705	0	0	0	0
360	cysteine	Amino Acid	Methionine, Cysteine, SAM and Taurine Metabolism	1868	LC/MS Pos Early	800	1475	122.027	5862	52-90-4;56-89-3	C00097	HMDB00574	comp_id_1868	1	0	0	0
365	cysteine s-sulfate	Amino Acid	Methionine, Cysteine, SAM and Taurine Metabolism	22176	LC/MS Polar	100000808	2273	199.969	115015	1637-71-4	C05824	HMDB00731	comp_id_22176	1	1	1	1
372	cysteine sulfinic acid	Amino Acid	Methionine, Cysteine, SAM and Taurine Metabolism	37443	LC/MS Pos Early	100002113	597	154.017	109	207121-48-0	C00606	HMDB00996	comp_id_37443	1	0	0	0
458	cysteine-glutathione disulfide	Amino Acid	Glutathione Metabolism	35159	LC/MS Pos Early	100001437	2465	427.095	4247235	13081-14-6		HMDB00656	comp_id_35159	1	0	0	0
461	cysteinylglycine	Amino Acid	Glutathione Metabolism	35637	LC/MS Pos Early	278	2132	179.048	439498	19246-18-5	C01419	HMDB00078	comp_id_35637	1	1	0	0
462	cysteinylglycine disulfide*	Amino Acid	Glutathione Metabolism	62103	LC/MS Pos Early	100002466	2547	298.053		70555-24-7		HMDB00709	comp_id_62103	1	0	0	0
366	cystine	Amino Acid	Methionine, Cysteine, SAM and Taurine Metabolism	56	LC/MS Polar	279	3424	239.017	67678	56-89-3	C00491	HMDB00192	comp_id_56	0	0	0	0
3701	cytidine	Nucleotide	Pyrimidine Metabolism, Cytidine containing	514	LC/MS Pos Early	827	2124	244.093	6175	65-46-3	C00475	HMDB00089	comp_id_514	0	0	0	0
4404	daidzein sulfate (2)	Xenobiotics	Food Component/Plant	48728	LC/MS Neg	100006363	3330	333.008					comp_id_48728	0	0	0	0
1562	decanoylcarnitine (C10)	Lipid	Fatty Acid Metabolism(Acyl Carnitine)	33941	LC/MS Pos Late	100001251	1130	316.248	10245190	1492-27-9		HMDB00651	comp_id_33941	1	0	0	0
2863	dehydroepiandrosterone sulfate (DHEA-S)	Lipid	Androgenic Steroids	32425	LC/MS Neg	100000792	4745	367.158	12594	651-48-9	C04555	HMDB01032	comp_id_32425	1	1	1	1
1612	deoxycarnitine	Lipid	Carnitine Metabolism	36747	LC/MS Pos Early	100001662	2052	146.118	134	6249-56-5	C01181	HMDB01161	comp_id_36747	1	0	0	0
2958	deoxycholate	Lipid	Secondary Bile Acid Metabolism	1114	LC/MS Neg	302	5294	391.285	222528	83-44-3	C04483	HMDB00626	comp_id_1114	1	0	0	0
4841	desmethylcitalopram*	Xenobiotics	Drug - Psychoactive	62477	LC/MS Pos Late	100020790	880	311.155	162180		C16608	HMDB14021,HMDB60576	comp_id_62477	0	0	0	0
4561	desmethylnaproxen	Xenobiotics	Drug - Analgesics, Anesthetics	46331	LC/MS Neg	100001787	3045	215.071	13393711	52079-10-4		HMDB13989	comp_id_46331	0	0	0	0
4562	desmethylnaproxen sulfate	Xenobiotics	Drug - Analgesics, Anesthetics	46106	LC/MS Neg	100001788	2250	295.028	184679				comp_id_46106	0	0	0	0
4759	dexlansoprazole	Xenobiotics	Drug - Gastrointestinal	57668	LC/MS Pos Late	100015794	827	370.083	9578005	138530-94-6	D08903		comp_id_57668	0	0	0	0
4584	diclofenac	Xenobiotics	Drug - Analgesics, Anesthetics	52931	LC/MS Neg	100008961	4903	294.009		15307-86-5	C01690	HMDB14724	comp_id_52931	0	0	0	0
4842	didesmethylcitalopram*	Xenobiotics	Drug - Psychoactive	62478	LC/MS Pos Late	100020791	876	297.14					comp_id_62478	0	0	0	0
1335	dihomolinoleate (20:2n6)	Lipid	Polyunsaturated Fatty Acid (n3 and n6)	17805	LC/MS Neg	1231	5730	307.264	6439848	2091-39-6	C16525	HMDB05060	comp_id_17805	1	0	0	0
1330	dihomolinolenate (20:3n3 or 3n6)	Lipid	Polyunsaturated Fatty Acid (n3 and n6)	35718	LC/MS Neg	100001739	5596	305.249	5280581	17046-59-2	C03242	HMDB02925	comp_id_35718	1	0	0	0
1593	dihomo-linolenoylcarnitine (C20:3n3 or 6)*	Lipid	Fatty Acid Metabolism(Acyl Carnitine)	57521	LC/MS Pos Late	100015840	1392	450.358					comp_id_57521	1	0	0	0
1626	dihomo-linolenoyl-choline	Lipid	Fatty Acid Metabolism (Acyl Choline)	53262	LC/MS Pos Late	100009335	1424	392.352					comp_id_53262	1	1	0	0
1594	dihomo-linoleoylcarnitine (C20:2)*	Lipid	Fatty Acid Metabolism(Acyl Carnitine)	57520	LC/MS Pos Late	100015839	1436	452.373					comp_id_57520	1	0	0	0
4153	dihydrocaffeate sulfate (2)	Xenobiotics	Food Component/Plant	62524	LC/MS Polar	100020822	1328	261.007					comp_id_62524	0	0	0	0
3657	dihydroorotate	Nucleotide	Pyrimidine Metabolism, Orotate containing	601	LC/MS Polar	923	1910	157.025	648	155-54-4	C00337	HMDB03349	comp_id_601	1	1	0	0
4718	diltiazem	Xenobiotics	Drug - Cardiovascular	42981	LC/MS Pos Late	100004015	888	415.169	39186	33286-22-5	C06958	HMDB14487	comp_id_42981	0	0	0	0
5031	dimethyl sulfone	Xenobiotics	Chemical	43424	LC/MS Pos Early	100004284	832	95.0161	6213	67-71-0	C11142	HMDB04983	comp_id_43424	0	0	0	0
397	dimethylarginine (ADMA + SDMA)	Amino Acid	Urea cycle; Arginine and Proline Metabolism	36808	LC/MS Pos Early	100001810	2850	203.15	123831	102783-24-4	C03626	HMDB01539	comp_id_36808	1	0	0	0
5	dimethylglycine	Amino Acid	Glycine, Serine and Threonine Metabolism	5086	LC/MS Pos Early	806	1104	104.071	673	1118-68-9	C01026	HMDB00092	comp_id_5086	1	1	0	0
1334	docosadienoate (22:2n6)	Lipid	Polyunsaturated Fatty Acid (n3 and n6)	32415	LC/MS Neg	100001182	6034	335.296	5282807	7370-49-2	C16533	HMDB61714	comp_id_32415	1	0	0	0
1453	docosadioate (C22-DC)	Lipid	Fatty Acid, Dicarboxylate	39837	LC/MS Neg	100002952	5291.8	369.301	244872	505-56-6	C19625		comp_id_39837	0	0	0	0
1321	docosahexaenoate (DHA; 22:6n3)	Lipid	Polyunsaturated Fatty Acid (n3 and n6)	44675	LC/MS Neg	100000665	5525	327.233	445580	6217-54-5	C06429	HMDB02183	comp_id_44675	1	1	1	1
1600	docosahexaenoylcarnitine (C22:6)*	Lipid	Fatty Acid Metabolism(Acyl Carnitine)	57523	LC/MS Pos Late	100015845	1349	472.342					comp_id_57523	1	0	0	0
1630	docosahexaenoylcholine	Lipid	Fatty Acid Metabolism (Acyl Choline)	53263	LC/MS Pos Late	100009333	1378	414.337					comp_id_53263	1	1	0	0
1320	docosapentaenoate (DPA; 22:5n3)	Lipid	Polyunsaturated Fatty Acid (n3 and n6)	32504	LC/MS Neg	100001181	5571	329.249	6441454	2234-74-4	C16513	HMDB06528	comp_id_32504	1	0	0	0
1333	docosapentaenoate (n6 DPA; 22:5n6)	Lipid	Polyunsaturated Fatty Acid (n3 and n6)	37478	LC/MS Neg	100001580	5624.5	329.249	6441454	25182-74-5	C16513	HMDB01976	comp_id_37478	0	0	0	0
1599	docosapentaenoylcarnitine (C22:5n3)*	Lipid	Fatty Acid Metabolism(Acyl Carnitine)	57529	LC/MS Pos Late	100015851	1387	474.358					comp_id_57529	1	0	0	0
1322	docosatrienoate (22:3n3)	Lipid	Polyunsaturated Fatty Acid (n3 and n6)	32417	LC/MS Neg	100001195	5823	333.28	5312556	59708-86-0	C16534	HMDB02823	comp_id_32417	1	0	0	0
1338	docosatrienoate (22:3n6)*	Lipid	Polyunsaturated Fatty Acid (n3 and n6)	57467	LC/MS Neg	100015762	5850	333.28					comp_id_57467	1	0	0	0
1436	dodecadienoate (12:2)*	Lipid	Fatty Acid, Dicarboxylate	62276	LC/MS Neg	100020478	5146	195.139					comp_id_62276	1	0	0	0
1438	dodecanedioate (C12)	Lipid	Fatty Acid, Dicarboxylate	32388	LC/MS Neg	100001102	2990	229.145	12736	693-23-2	C02678	HMDB00623	comp_id_32388	1	0	0	0
1443	dodecenedioate (C12:1-DC)*	Lipid	Fatty Acid, Dicarboxylate	61864	LC/MS Neg	100019972	2700	227.129					comp_id_61864	1	0	0	0
192	dopamine 3-O-sulfate	Amino Acid	Tyrosine Metabolism	48407	LC/MS Neg	100006361	1556.2	232.028	122136		C13690	HMDB06275	comp_id_48407	0	0	0	0
191	dopamine 4-sulfate	Amino Acid	Tyrosine Metabolism	48406	LC/MS Neg	100006360	1511	232.028	123932		C13691	HMDB04148	comp_id_48406	1	0	0	0
4638	doxycycline	Xenobiotics	Drug - Antibiotic	39273	LC/MS Pos Late	100003009	829	445.161		24390-14-5			comp_id_39273	0	0	0	0
5033	ectoine	Xenobiotics	Chemical	35651	LC/MS Pos Early	100001635	1980	143.082	126041	96702-03-3	C06231		comp_id_35651	0	0	0	0
5034	EDTA	Xenobiotics	Chemical	22163	LC/MS Neg	100001002	643	291.083	6049	60-00-4	C00284	HMDB15109	comp_id_22163	1	0	0	0
1451	eicosanedioate (C20-DC)	Lipid	Fatty Acid, Dicarboxylate	39831	LC/MS Neg	100002951	5200.9	341.27	75502	2424-92-2			comp_id_39831	1	1	0	0
1319	eicosapentaenoate (EPA; 20:5n3)	Lipid	Polyunsaturated Fatty Acid (n3 and n6)	18467	LC/MS Neg	2050	5450	301.217	446284	10-2005-9;10417-94-4	C06428	HMDB01999	comp_id_18467	1	0	0	0
1632	eicosapentaenoylcholine	Lipid	Fatty Acid Metabolism (Acyl Choline)	53258	LC/MS Pos Late	100009336	1343	388.321					comp_id_53258	1	1	0	0
1452	eicosenedioate (C20:1-DC)*	Lipid	Fatty Acid, Dicarboxylate	62923	LC/MS Neg	100021105	5095	339.254					comp_id_62923	0	0	0	0
1300	eicosenoate (20:1n9 or 1n11)	Lipid	Long Chain Fatty Acid	33587	LC/MS Neg	100001335	5950	309.28	5282768		C16526	HMDB02231	comp_id_33587	1	0	0	0
1595	eicosenoylcarnitine (C20:1)*	Lipid	Fatty Acid Metabolism(Acyl Carnitine)	57519	LC/MS Pos Late	100015838	1484	454.389					comp_id_57519	1	1	1	1
4738	enalapril	Xenobiotics	Drug - Cardiovascular	52949	LC/MS Pos Late	100008948	900	377.207	3222	75847-73-3			comp_id_52949	0	0	0	0
2867	epiandrosterone sulfate	Lipid	Androgenic Steroids	33973	LC/MS Neg	100001287	4855	369.174	9929317	22229-22-7			comp_id_33973	1	0	0	0
4206	ergothioneine	Xenobiotics	Food Component/Plant	37459	LC/MS Pos Early	100002154	850	230.096	3032311	58511-63-0	C05570	HMDB03045	comp_id_37459	0	0	0	0
1305	erucate (22:1n9)	Lipid	Long Chain Fatty Acid	1552	LC/MS Neg	1087	6355.6	337.311	5281116	112-86-7	C08316	HMDB02068	comp_id_1552	1	0	0	0
4208	erythritol	Xenobiotics	Food Component/Plant	20699	LC/MS Polar	100000846	1491	167.056	222285	149-32-6	C00503	HMDB02994	comp_id_20699	1	0	0	0
1210	erythronate*	Carbohydrate	Aminosugar Metabolism	42420	LC/MS Polar	100001320	2186	135.03	2781043	88759-55-1		HMDB00613	comp_id_42420	1	0	0	0
4847	escitalopram	Xenobiotics	Drug - Psychoactive	40459	LC/MS Pos Late	100003444	908	325.171	146570	219861-08-2	D07913	HMDB05028	comp_id_40459	0	0	0	0
4973	ethyl glucuronide	Xenobiotics	Chemical	39603	LC/MS Neg	100002849	793	221.067	152226	17685-04-0		HMDB10325	comp_id_39603	1	1	0	0
319	ethylmalonate	Amino Acid	Leucine, Isoleucine and Valine Metabolism	15765	LC/MS Polar	2054	2785	131.035	11756	601-75-2		HMDB00622	comp_id_15765	0	0	0	0
2878	etiocholanolone glucuronide	Lipid	Androgenic Steroids	47112	LC/MS Neg	100005403	4915	465.249	270605	621890		HMDB04484	comp_id_47112	0	0	0	0
4406	eugenol sulfate	Xenobiotics	Food Component/Plant	48715	LC/MS Neg	100006171	3782	243.033	180632	95480-60-7			comp_id_48715	0	0	0	0
955	ADSGEGDFXAEGGGVR*	Peptide	Fibrinogen Cleavage Peptide	57709	LC/MS Neg	100001322	2474	766.835	16133137	25422-31-5			comp_id_57709	0	0	0	0
963	DSGEGDFXAEGGGVR*	Peptide	Fibrinogen Cleavage Peptide	31548	LC/MS Neg	100001323	2535	731.317					comp_id_31548	0	0	0	0
964	ADpSGEGDFXAEGGGVR*	Peptide	Fibrinogen Cleavage Peptide	57712	LC/MS Neg	100001324	2016	806.818		886023-52-5			comp_id_57712	0	0	0	0
3773	FAD	Cofactors and Vitamins	Riboflavin Metabolism	2134	LC/MS Neg	327	2425	784.15	643975	146-14-5;84366-81-4	C00016	HMDB01248	comp_id_2134	1	1	0	0
4659	fluconazole	Xenobiotics	Drug - Antibiotic	57707	LC/MS Neg	100015972	3564	305.097	3365	86386-73-4	D00322	HMDB14342	comp_id_57707	0	0	0	0
4830	fluoxetine	Xenobiotics	Drug - Psychoactive	44619	LC/MS Pos Late	1382	1025	310.141	3386	59333-67-4	D00326		comp_id_44619	0	0	0	0
75	formiminoglutamate	Amino Acid	Histidine Metabolism	43493	LC/MS Pos Early	100002500	1880	175.071	439233	816-90-0	C00439	HMDB00854	comp_id_43493	1	1	1	1
1129	fructose	Carbohydrate	Fructose, Mannose and Galactose Metabolism	48195	LC/MS Polar	878	2065	225.062	5984	57-48-7	C00095	HMDB00660	comp_id_48195	1	0	0	0
1228	fumarate	Energy	TCA Cycle	1643	LC/MS Polar	330	3084	115.004	444972	100-17-8	C00122	HMDB00134	comp_id_1643	1	0	0	0
4732	furosemide	Xenobiotics	Drug - Cardiovascular	43009	LC/MS Neg	100004241	3515	329	3440	54-31-9	D00331	HMDB01933	comp_id_43009	0	0	0	0
4808	gabapentin	Xenobiotics	Drug - Neurological	38686	LC/MS Neg	100002806	2407.4	170.119	3446	60142-96-3	D00332	HMDB05015	comp_id_38686	0	0	0	0
1155	galactonate	Carbohydrate	Fructose, Mannose and Galactose Metabolism	27719	LC/MS Polar	100001026	3085	195.051	128869	299-28-5	C00880	HMDB00565	comp_id_27719	1	0	0	0
3803	gamma-CEHC	Cofactors and Vitamins	Tocopherol Metabolism	44876	LC/MS Neg	100002094	3843	263.129	133098	178167-75-4		HMDB01931	comp_id_44876	1	0	0	0
3804	gamma-CEHC glucuronide*	Cofactors and Vitamins	Tocopherol Metabolism	42381	LC/MS Neg	100004243	2500	439.161					comp_id_42381	1	0	0	0
531	gamma-glutamyl-2-aminobutyrate	Peptide	Gamma-glutamyl Amino Acid	37092	LC/MS Pos Early	100001502	2380	233.113		16869-42-4			comp_id_37092	1	0	0	0
513	gamma-glutamylalanine	Peptide	Gamma-glutamyl Amino Acid	37063	LC/MS Pos Early	100001843	1986	219.098	440103	5875-41-2		HMDB29142	comp_id_37063	1	1	0	0
521	gamma-glutamyl-alpha-lysine	Peptide	Gamma-glutamyl Amino Acid	55015	LC/MS Pos Early	100010901	2784	276.155	65254				comp_id_55015	1	0	0	0
530	gamma-glutamylcitrulline*	Peptide	Gamma-glutamyl Amino Acid	62104	LC/MS Pos Early	100020241	1644	305.146					comp_id_62104	1	0	0	0
522	gamma-glutamyl-epsilon-lysine	Peptide	Gamma-glutamyl Amino Acid	33934	LC/MS Pos Early	100001262	2725	276.155	7015685	17105-15-6		HMDB03869	comp_id_33934	1	1	0	0
515	gamma-glutamylglutamate	Peptide	Gamma-glutamyl Amino Acid	36738	LC/MS Pos Early	331	1775	277.103	92865	1116-22-9	C05282	HMDB11737	comp_id_36738	1	0	0	0
516	gamma-glutamylglutamine	Peptide	Gamma-glutamyl Amino Acid	2730	LC/MS Pos Early	1140	1430	276.119	150914	10148-81-9	C05283	HMDB11738	comp_id_2730	1	0	0	0
517	gamma-glutamylglycine	Peptide	Gamma-glutamyl Amino Acid	33949	LC/MS Pos Early	100001294	1535	205.082	165527	1948-29-4		HMDB11667	comp_id_33949	1	0	0	0
518	gamma-glutamylhistidine	Peptide	Gamma-glutamyl Amino Acid	18245	LC/MS Pos Early	1235	2740	285.119	7017195	37460-15-4			comp_id_18245	1	0	0	0
519	gamma-glutamylisoleucine*	Peptide	Gamma-glutamyl Amino Acid	34456	LC/MS Pos Early	100001485	2940	261.144	14253342			HMDB11170	comp_id_34456	1	0	0	0
520	gamma-glutamylleucine	Peptide	Gamma-glutamyl Amino Acid	18369	LC/MS Neg	1268	1685	259.13	151023	2566-39-4		HMDB11171	comp_id_18369	1	0	0	0
523	gamma-glutamylmethionine	Peptide	Gamma-glutamyl Amino Acid	44872	LC/MS Pos Early	100001313	2640	279.101	7009567	17663-87-5		HMDB29155	comp_id_44872	1	1	0	0
524	gamma-glutamylphenylalanine	Peptide	Gamma-glutamyl Amino Acid	33422	LC/MS Pos Early	100000491	2992	295.129	111299	7432-24-8		HMDB00594	comp_id_33422	1	0	0	0
525	gamma-glutamylthreonine	Peptide	Gamma-glutamyl Amino Acid	33364	LC/MS Pos Early	100001314	1750	249.108	76078708	5652-48-2		HMDB29159	comp_id_33364	1	0	0	0
526	gamma-glutamyltryptophan	Peptide	Gamma-glutamyl Amino Acid	33947	LC/MS Neg	100001295	1960	332.125	3989307	66471-20-3		HMDB29160	comp_id_33947	1	0	0	0
527	gamma-glutamyltyrosine	Peptide	Gamma-glutamyl Amino Acid	2734	LC/MS Pos Early	1102	2518	311.124	94340	7432-23-7		HMDB11741	comp_id_2734	1	0	0	0
528	gamma-glutamylvaline	Peptide	Gamma-glutamyl Amino Acid	43829	LC/MS Neg	100001126	1072	245.114	7015683	2746-34-1		HMDB11172	comp_id_43829	1	0	0	0
3817	gamma-tocopherol/beta-tocopherol	Cofactors and Vitamins	Tocopherol Metabolism	52473	LC/MS Pos Late	100008998	2384	416.364					comp_id_52473	1	0	0	0
4192	genistein sulfate*	Xenobiotics	Food Component/Plant	62061	LC/MS Neg	100020207	3616	349.002					comp_id_62061	0	0	0	0
187	gentisate	Amino Acid	Tyrosine Metabolism	18280	LC/MS Polar	100000447	905	153.019	3469	490-79-9	C00628	HMDB00152	comp_id_18280	0	0	0	0
4127	gluconate	Xenobiotics	Food Component/Plant	587	LC/MS Polar	338	2922	195.051	10690	527-07-1	C00257	HMDB00625	comp_id_587	0	0	0	0
1015	glucose	Carbohydrate	Glycolysis, Gluconeogenesis, and Pyruvate Metabolism	48152	LC/MS Polar	572	2342	225.062	79025	50-99-7	C00031	HMDB00122	comp_id_48152	0	0	0	0
1187	glucuronate	Carbohydrate	Aminosugar Metabolism	15443	LC/MS Polar	100000257	3233.3	193.035	444791	207300-70-7	C00191	HMDB00127	comp_id_15443	1	0	0	0
5137	glucuronide of C10H18O2 (1)*	Partially Characterized Molecules	Partially Characterized Molecules	61881	LC/MS Neg	100019990	2728	345.156					comp_id_61881	0	0	0	0
5143	glucuronide of C10H18O2 (7)*	Partially Characterized Molecules	Partially Characterized Molecules	61887	LC/MS Neg	100020014	3790	345.156					comp_id_61887	0	0	0	0
4297	glucuronide of piperine metabolite C17H21NO3 (3)*	Xenobiotics	Food Component/Plant	62290	LC/MS Neg	100020491	3951	462.177					comp_id_62290	1	0	0	0
4298	glucuronide of piperine metabolite C17H21NO3 (4)*	Xenobiotics	Food Component/Plant	62291	LC/MS Neg	100020492	3992	462.177					comp_id_62291	1	0	0	0
4299	glucuronide of piperine metabolite C17H21NO3 (5)*	Xenobiotics	Food Component/Plant	62292	LC/MS Neg	100020493	4039	462.177					comp_id_62292	1	0	0	0
41	glutamate	Amino Acid	Glutamate Metabolism	57	LC/MS Pos Early	561	1500	148.06	611	56-86-0	C00025	HMDB00148	comp_id_57	1	0	0	0
42	glutamine	Amino Acid	Glutamate Metabolism	53	LC/MS Pos Early	563	1291	147.076	5961	56-85-9	C00064	HMDB00641	comp_id_53	1	0	0	0
1413	glutarate (C5-DC)	Lipid	Fatty Acid, Dicarboxylate	396	LC/MS Polar	339	2900	131.035	743	110-94-1	C00489	HMDB00661	comp_id_396	0	0	0	0
113	glutaroylcarnitine (C5)	Amino Acid	Lysine Metabolism	44664	LC/MS Pos Early	100001593	2393	276.144	71464488	102636-82-8		HMDB13130	comp_id_44664	1	0	0	0
1035	glycerate	Carbohydrate	Glycolysis, Gluconeogenesis, and Pyruvate Metabolism	1572	LC/MS Polar	1052	2070.4	105.019	752	600-19-1	C00258	HMDB00139	comp_id_1572	1	0	0	0
2433	glycerol	Lipid	Glycerolipid Metabolism	15122	LC/MS Neg	1254	758	91.0401	753	56-81-5	C00116	HMDB00131	comp_id_15122	1	0	0	0
2434	glycerol 3-phosphate	Lipid	Glycerolipid Metabolism	43847	LC/MS Pos Early	100000258	580	173.021	754	29849-82-9	C00093	HMDB00126	comp_id_43847	1	0	0	0
1868	glycerophosphoethanolamine	Lipid	Phospholipid Metabolism	37455	LC/MS Pos Early	100001620	659	216.063	123874	33049-08-0	C01233	HMDB00114	comp_id_37455	1	0	0	0
1864	glycerophosphorylcholine (GPC)	Lipid	Phospholipid Metabolism	15990	LC/MS Pos Early	100000269	672	258.11	71920	28319-77-9	C00670	HMDB00086	comp_id_15990	0	0	0	0
1	glycine	Amino Acid	Glycine, Serine and Threonine Metabolism	58	LC/MS Pos Early	340	1375	76.0393	750	56-40-6	C00037	HMDB00123	comp_id_58	1	0	0	0
5172	glycine conjugate of C10H12O2*	Partially Characterized Molecules	Partially Characterized Molecules	62145	LC/MS Neg	100020253	4005	220.098					comp_id_62145	1	0	0	0
5173	glycine conjugate of C10H14O2 (1)*	Partially Characterized Molecules	Partially Characterized Molecules	62146	LC/MS Neg	100020254	4335	222.114					comp_id_62146	0	0	0	0
2950	glyco-beta-muricholate	Lipid	Primary Bile Acid Metabolism	62066	LC/MS Neg	100020214	4762	464.302					comp_id_62066	0	0	0	0
2942	glycochenodeoxycholate	Lipid	Primary Bile Acid Metabolism	32346	LC/MS Neg	1628	5236.1	448.307	12544	16564-43-5	C05466	HMDB00637	comp_id_32346	1	1	0	0
2955	glycochenodeoxycholate 3-sulfate	Lipid	Primary Bile Acid Metabolism	52974	LC/MS Neg	100006641	4820	263.628					comp_id_52974	1	1	1	1
2953	glycochenodeoxycholate glucuronide (1)	Lipid	Primary Bile Acid Metabolism	52983	LC/MS Neg	100009264	4806	311.666					comp_id_52983	0	0	0	0
2939	glycocholate	Lipid	Primary Bile Acid Metabolism	18476	LC/MS Neg	342	5163	464.302	10140	475-31-0;863-57-0	C01921	HMDB00138	comp_id_18476	0	0	0	0
2999	glycocholenate sulfate*	Lipid	Secondary Bile Acid Metabolism	32599	LC/MS Neg	100001989	4750	254.623					comp_id_32599	1	0	0	0
2962	glycodeoxycholate	Lipid	Secondary Bile Acid Metabolism	18477	LC/MS Neg	100000436	5281	448.307	3035026	360-65-6	C05464	HMDB00631	comp_id_18477	0	0	0	0
3004	glycodeoxycholate 3-sulfate	Lipid	Secondary Bile Acid Metabolism	52975	LC/MS Neg	100006642	4875	263.628					comp_id_52975	0	0	0	0
2990	glycohyocholate	Lipid	Secondary Bile Acid Metabolism	42574	LC/MS Neg	100004083	5020	464.302					comp_id_42574	0	0	0	0
2972	glycolithocholate	Lipid	Secondary Bile Acid Metabolism	31912	LC/MS Neg	100001064	5357.1	432.312	115245	474-74-8	C15557	HMDB00698	comp_id_31912	0	0	0	0
2973	glycolithocholate sulfate*	Lipid	Secondary Bile Acid Metabolism	32620	LC/MS Neg	100001657	5011	255.631	72222	15324-64-8	C11301	HMDB02639	comp_id_32620	0	0	0	0
2980	glycoursodeoxycholate	Lipid	Secondary Bile Acid Metabolism	39379	LC/MS Neg	100002911	5033	448.307	12310288	64480-66-6		HMDB00708	comp_id_39379	0	0	0	0
4231	glycyrrhetinate	Xenobiotics	Food Component/Plant	39789	LC/MS Pos Late	100002856	1494	471.347	18526330	471-53-4	C02283	HMDB11628	comp_id_39789	0	0	0	0
3917	guaiacol sulfate	Xenobiotics	Benzoate Metabolism	46111	LC/MS Neg	100004208	2344	203.002	22473			HMDB60013	comp_id_46111	0	0	0	0
422	guanidinoacetate	Amino Acid	Creatine Metabolism	43802	LC/MS Polar	344	2884	116.047	763	352-97-6	C00581	HMDB00128	comp_id_43802	1	0	0	0
452	guanidinosuccinate	Amino Acid	Guanidino and Acetamido Metabolism	32446	LC/MS Polar	100001212	3550	174.052	97856	6133-30-8	C03139	HMDB03157	comp_id_32446	1	0	0	0
3793	gulonate*	Cofactors and Vitamins	Ascorbate and Aldarate Metabolism	46957	LC/MS Polar	100001586	2750	195.051	9794176	20246-53-1	C00257	HMDB03290	comp_id_46957	1	0	0	0
1312	heneicosapentaenoate (21:5n3)	Lipid	Polyunsaturated Fatty Acid (n3 and n6)	57658	LC/MS Neg	100015797	5514	315.233	11998573	24257-10-1			comp_id_57658	1	0	0	0
1483	heptadecenamide (17:1)*	Lipid	Fatty Acid, Amide	62443	LC/MS Pos Late	100020759	1615	268.264					comp_id_62443	1	0	0	0
1427	heptenedioate (C7:1-DC)*	Lipid	Fatty Acid, Dicarboxylate	61866	LC/MS Polar	100019981	2816	157.051					comp_id_61866	1	1	0	0
1314	hexadecadienoate (16:2n6)	Lipid	Polyunsaturated Fatty Acid (n3 and n6)	57652	LC/MS Neg	100009394	5398	251.202		28290-73-5		HMDB00477	comp_id_57652	1	0	0	0
1442	hexadecanedioate (C16)	Lipid	Fatty Acid, Dicarboxylate	35678	LC/MS Neg	100001614	4615	285.207	10459	505-54-4	C19615	HMDB00672	comp_id_35678	1	0	0	0
2711	hexadecasphingosine (d16:1)*	Lipid	Sphingosines	57428	LC/MS Pos Late	100015723	1289	272.258					comp_id_57428	1	0	0	0
1444	hexadecenedioate (C16:1-DC)*	Lipid	Fatty Acid, Dicarboxylate	61862	LC/MS Neg	100019975	4380	283.191					comp_id_61862	1	0	0	0
1555	hexanoylcarnitine (C6)	Lipid	Fatty Acid Metabolism(Acyl Carnitine)	32328	LC/MS Pos Early	100000781	3358	260.186	6426853	6920-35-0		HMDB00705	comp_id_32328	1	0	0	0
1521	hexanoylglutamine	Lipid	Fatty Acid Metabolism (Acyl Glutamine)	54907	LC/MS Neg	100001733	2780	243.135					comp_id_54907	1	1	0	0
1533	hexanoylglycine (C6)	Lipid	Fatty Acid Metabolism(Acyl Glycine)	35436	LC/MS Neg	100001527	2900	172.098	99463	24003-67-6		HMDB00701	comp_id_35436	0	0	0	0
3882	hippurate	Xenobiotics	Benzoate Metabolism	15753	LC/MS Neg	100000014	2106.9	178.051	464	495-69-2	C01586	HMDB00714	comp_id_15753	0	0	0	0
65	histidine	Amino Acid	Histidine Metabolism	59	LC/MS Neg	355	755.9	154.062	6274	5934-29-2	C00135	HMDB00177	comp_id_59	1	1	0	0
4234	histidine betaine (hercynine)*	Xenobiotics	Food Component/Plant	62278	LC/MS Pos Early	100004059	2094	198.124	3083620	534-30-5			comp_id_62278	0	0	0	0
392	homoarginine	Amino Acid	Urea cycle; Arginine and Proline Metabolism	22137	LC/MS Pos Early	100000961	2882	189.135	9085	156-86-5	C01924	HMDB00670	comp_id_22137	1	0	0	0
393	homocitrulline	Amino Acid	Urea cycle; Arginine and Proline Metabolism	22138	LC/MS Polar	100000963	3006.8	188.104	65072	1190-49-4	C02427	HMDB00679	comp_id_22138	0	0	0	0
4237	homostachydrine*	Xenobiotics	Food Component/Plant	33009	LC/MS Pos Early	100001550	1750	158.118	441447	1195-94-4	C08283	HMDB33433	comp_id_33009	0	0	0	0
178	homovanillate (HVA)	Amino Acid	Tyrosine Metabolism	1101	LC/MS Neg	117	1649	181.051	1738	306-08-1	C05582	HMDB00118	comp_id_1101	0	0	0	0
928	HWESASLLR	Peptide	Polypeptide	44657	LC/MS Neg	100001281	4053	547.774					comp_id_44657	1	1	0	0
926	HWESASXX*	Peptide	Polypeptide	57711	LC/MS Neg	100001327	3722	940.453					comp_id_57711	1	0	0	0
925	HXGXA*	Peptide	Polypeptide	62508	LC/MS Neg	100001330	3600	508.289					comp_id_62508	1	0	0	0
71	hydantoin-5-propionate	Amino Acid	Histidine Metabolism	40473	LC/MS Polar	100002514	2080	171.041	782	5624-26-0	C05565	HMDB01212	comp_id_40473	1	0	0	0
4892	hydroquinone sulfate	Xenobiotics	Drug - Topical Agents	35322	LC/MS Neg	100001604	1395	188.986	161220	123-31-9	C00530	HMDB02434	comp_id_35322	0	0	0	0
40	hydroxyasparagine	Amino Acid	Alanine and Aspartate Metabolism	62060	LC/MS Pos Early	100020205	1149	149.056	97663		C03124	HMDB32332	comp_id_62060	1	1	1	1
1455	hydroxy-CMPF*	Lipid	Fatty Acid, Dicarboxylate	62277	LC/MS Neg	100019794	1516	255.087					comp_id_62277	0	0	0	0
3994	hydroxycotinine	Xenobiotics	Tobacco Metabolite	38661	LC/MS Pos Early	100002717	2030	193.097	10219774	34834-67-8		HMDB01390	comp_id_38661	1	0	0	0
105	hydroxy-N6,N6,N6-trimethyllysine*	Amino Acid	Lysine Metabolism	62959	LC/MS Pos Early	100021123	2759	205.155					comp_id_62959	1	0	0	0
2989	hyocholate	Lipid	Secondary Bile Acid Metabolism	34093	LC/MS Neg	100001279	5046	407.28	92805	547-75-1	C17649	HMDB00760	comp_id_34093	0	0	0	0
374	hypotaurine	Amino Acid	Methionine, Cysteine, SAM and Taurine Metabolism	590	LC/MS Polar	358	2763.4	108.012	107812	300-84-5	C00519	HMDB00965	comp_id_590	1	0	0	0
3578	hypoxanthine	Nucleotide	Purine Metabolism, (Hypo)Xanthine/Inosine containing	3127	LC/MS Neg	171	1291.2	135.031	790	68-94-0	C00262	HMDB00157	comp_id_3127	1	0	0	0
4563	ibuprofen	Xenobiotics	Drug - Analgesics, Anesthetics	17799	LC/MS Neg	1487	4925	205.123	3672	15687-27-1	D00126	HMDB01925	comp_id_17799	0	0	0	0
4568	ibuprofen acyl glucuronide	Xenobiotics	Drug - Analgesics, Anesthetics	38366	LC/MS Neg	100002406	4976	381.155	163959	115075-59-7			comp_id_38366	0	0	0	0
76	imidazole lactate	Amino Acid	Histidine Metabolism	15716	LC/MS Pos Early	100000263	2040	157.061	440129	14403-45-3	C05568	HMDB02320	comp_id_15716	0	0	0	0
74	imidazole propionate	Amino Acid	Histidine Metabolism	40730	LC/MS Pos Early	100003434	2263	141.066	70630	1074-59-5		HMDB02271	comp_id_40730	1	1	0	0
5042	iminodiacetate (IDA)	Xenobiotics	Chemical	21025	LC/MS Pos Early	100000900	830	134.045	8897	142-73-4	C19911	HMDB11753	comp_id_21025	1	1	0	0
256	indole-3-carboxylate	Amino Acid	Tryptophan Metabolism	38116	LC/MS Neg	100002185	1710	160.04	69867	771-50-6	C19837	HMDB03320	comp_id_38116	1	1	1	1
248	indoleacetate	Amino Acid	Tryptophan Metabolism	27513	LC/MS Neg	100001034	2200	174.056	802	6505-45-9	C00954	HMDB00197	comp_id_27513	1	0	0	0
5062	indoleacetylcarnitine*	Xenobiotics	Chemical	62279	LC/MS Pos Early	100020479	3114	319.165					comp_id_62279	0	0	0	0
253	indoleacetylglutamine	Amino Acid	Tryptophan Metabolism	42087	LC/MS Pos Early	100001731	2185	304.129	25200879			HMDB13240	comp_id_42087	1	0	0	0
247	indolelactate	Amino Acid	Tryptophan Metabolism	18349	LC/MS Neg	100000463	2286	204.067	92904	832-97-3	C02043	HMDB00671	comp_id_18349	1	1	0	0
251	indolepropionate	Amino Acid	Tryptophan Metabolism	32405	LC/MS Neg	100001083	2795	188.072	3744	830-96-6		HMDB02302	comp_id_32405	1	0	0	0
252	indolepropionylglycine	Amino Acid	Tryptophan Metabolism	54917	LC/MS Neg	100010863	2926	245.093	7677842				comp_id_54917	0	0	0	0
4240	indolin-2-one	Xenobiotics	Food Component/Plant	43374	LC/MS Pos Early	100004318	2575	134.06	321710	59-48-3	C12312		comp_id_43374	1	0	0	0
3577	inosine	Nucleotide	Purine Metabolism, (Hypo)Xanthine/Inosine containing	1123	LC/MS Neg	361	1602.1	267.073	6021	58-63-9	C00294	HMDB00195	comp_id_1123	0	0	0	0
335	isobutyrylcarnitine (C4)	Amino Acid	Leucine, Isoleucine and Valine Metabolism	33441	LC/MS Pos Early	100001055	2810	232.154	168379	25518-49-4		HMDB00736	comp_id_33441	1	1	0	0
336	isobutyrylglycine (C4)	Amino Acid	Leucine, Isoleucine and Valine Metabolism	35437	LC/MS Neg	100001590	1420	144.067	10855600	15926-18-8		HMDB00730	comp_id_35437	1	0	0	0
1223	isocitric lactone	Energy	TCA Cycle	54724	LC/MS Polar	100009239	2970	173.009	98259	4702-32-3			comp_id_54724	1	0	0	0
4412	isoeugenol sulfate	Xenobiotics	Food Component/Plant	48997	LC/MS Neg	100006089	3893	243.033					comp_id_48997	0	0	0	0
304	isoleucine	Amino Acid	Leucine, Isoleucine and Valine Metabolism	1125	LC/MS Pos Early	376	2800	132.102	6306	73-32-5	C00407	HMDB00172	comp_id_1125	1	0	0	0
720	isoleucylglycine	Peptide	Dipeptide	40008	LC/MS Neg	100003169	1992	187.109	342532	868-28-0		HMDB28907	comp_id_40008	1	0	0	0
2979	isoursodeoxycholate	Lipid	Secondary Bile Acid Metabolism	57577	LC/MS Neg	100002488	4809	391.285	127601	78919-26-3	C17662	HMDB00686	comp_id_57577	1	1	0	0
279	isovalerate (C5)	Amino Acid	Leucine, Isoleucine and Valine Metabolism	44656	LC/MS Neg	100000708	1564	101.061	10430	503-74-2	C08262	HMDB00718	comp_id_44656	0	0	0	0
281	isovalerylcarnitine (C5)	Amino Acid	Leucine, Isoleucine and Valine Metabolism	34407	LC/MS Pos Early	100001393	3085	246.17	6426851	31023-24-2		HMDB00688	comp_id_34407	1	0	0	0
280	isovalerylglycine	Amino Acid	Leucine, Isoleucine and Valine Metabolism	35107	LC/MS Neg	100001452	1950	158.082	546304	16284-60-9		HMDB00678	comp_id_35107	1	0	0	0
229	kynurenate	Amino Acid	Tryptophan Metabolism	1417	LC/MS Neg	98	2224	188.035	3845	492-27-3	C01717	HMDB00715	comp_id_1417	1	1	0	0
225	kynurenine	Amino Acid	Tryptophan Metabolism	15140	LC/MS Pos Early	100000265	2739	209.092	161166	2922-83-0	C00328	HMDB00684	comp_id_15140	1	0	0	0
1032	lactate	Carbohydrate	Glycolysis, Gluconeogenesis, and Pyruvate Metabolism	527	LC/MS Polar	482	1468.8	89.0244	612	79-33-4	C00186	HMDB00190	comp_id_527	1	0	0	0
4809	lamotrigine	Xenobiotics	Drug - Neurological	54762	LC/MS Pos Early	100009390	3379	256.015	3878		D00354	HMDB14695,HMDB05043	comp_id_54762	0	0	0	0
370	lanthionine	Amino Acid	Methionine, Cysteine, SAM and Taurine Metabolism	42002	LC/MS Pos Early	100003892	1730	209.059	98504	468821			comp_id_42002	0	0	0	0
1270	laurate (12:0)	Lipid	Medium Chain Fatty Acid	1645	LC/MS Neg	181	5300	199.17	3893	143-07-7	C02679	HMDB00638	comp_id_1645	1	0	0	0
1566	laurylcarnitine (C12)	Lipid	Fatty Acid Metabolism(Acyl Carnitine)	34534	LC/MS Pos Late	100001392	1235	344.28	10427569	25518-54-1		HMDB02250	comp_id_34534	1	0	0	0
268	leucine	Amino Acid	Leucine, Isoleucine and Valine Metabolism	60	LC/MS Pos Early	397	2864	132.102	6106	61-90-5	C00123	HMDB00687	comp_id_60	1	0	0	0
739	leucylglycine	Peptide	Dipeptide	40045	LC/MS Pos Early	100003185	2778	189.123	79070	686-50-0		HMDB28929	comp_id_40045	1	1	0	0
742	leucylleucine	Peptide	Dipeptide	36756	LC/MS Pos Early	100001710	3285	245.186	76807	3303-31-9	C11332	HMDB28933	comp_id_36756	1	0	0	0
908	leucylphenylalanine/isoleucylphenylalanine	Peptide	Dipeptide	52415	LC/MS Neg	100008951	4073	277.156					comp_id_52415	0	0	0	0
4586	lidocaine	Xenobiotics	Drug - Analgesics, Anesthetics	35661	LC/MS Pos Early	100001538	3250	235.18	3676	137-58-6	D00358	HMDB14426	comp_id_35661	0	0	0	0
1602	lignoceroylcarnitine (C24)*	Lipid	Fatty Acid Metabolism(Acyl Carnitine)	57515	LC/MS Pos Late	100015834	1603	512.467					comp_id_57515	1	1	1	1
1326	linoleate (18:2n6)	Lipid	Polyunsaturated Fatty Acid (n3 and n6)	1105	LC/MS Neg	180	5535	279.233	5280450	60-33-3	C01595	HMDB00673	comp_id_1105	1	0	0	0
1328	linolenate (18:3n3 or 3n6)	Lipid	Polyunsaturated Fatty Acid (n3 and n6)	34035	LC/MS Neg	100001337	5450	277.217	5280934		C06426	HMDB03073	comp_id_34035	1	0	0	0
1573	linolenoylcarnitine (C18:3)*	Lipid	Fatty Acid Metabolism(Acyl Carnitine)	57511	LC/MS Pos Late	100015831	1310	422.326					comp_id_57511	1	0	0	0
1814	linoleoyl ethanolamide	Lipid	Endocannabinoid	52608	LC/MS Neg	100006726	6150	322.275	5283446	68171-52-8		HMDB12252	comp_id_52608	1	0	0	0
1572	linoleoylcarnitine (C18:2)*	Lipid	Fatty Acid Metabolism(Acyl Carnitine)	46223	LC/MS Pos Late	100003151	1430	424.342	6450015	36816-10-1		HMDB06469	comp_id_46223	1	0	0	0
1627	linoleoylcholine*	Lipid	Fatty Acid Metabolism (Acyl Choline)	57463	LC/MS Pos Late	100015760	1388	366.337					comp_id_57463	1	0	0	0
2970	lithocholate sulfate (1)	Lipid	Secondary Bile Acid Metabolism	62526	LC/MS Neg	100020823	4811	227.12					comp_id_62526	0	0	0	0
2971	lithocholic acid sulfate (2)	Lipid	Secondary Bile Acid Metabolism	62527	LC/MS Neg	100020824	5028	227.12					comp_id_62527	0	0	0	0
3846	L-urobilin	Cofactors and Vitamins	Hemoglobin and Porphyrin Metabolism	40173	LC/MS Pos Late	100002568	901	595.349	5280818	34217-90-8	C05793	HMDB04159	comp_id_40173	0	0	0	0
94	lysine	Amino Acid	Lysine Metabolism	1301	LC/MS Pos Early	407	2850	147.113	5962	56-87-1	C00047	HMDB00182	comp_id_1301	1	0	0	0
1230	malate	Energy	TCA Cycle	1303	LC/MS Neg	409	615.6	133.014	525	6915-15-7	C00149	HMDB00156	comp_id_1303	1	0	0	0
1425	maleate	Lipid	Fatty Acid, Dicarboxylate	20676	LC/MS Polar	100000707	2640	115.004	444266	110-16-7	C01384	HMDB00176	comp_id_20676	0	0	0	0
1247	malonate	Lipid	Fatty Acid Synthesis	15872	LC/MS Polar	818	3447	103.004	867	141-82-2;26522-22-85-0	C00383	HMDB00691	comp_id_15872	1	0	0	0
1246	malonylcarnitine	Lipid	Fatty Acid Synthesis	37059	LC/MS Pos Early	100001526	2086	248.113	22833583	853728-01-5		HMDB02095	comp_id_37059	1	0	0	0
1088	maltose	Carbohydrate	Glycogen Metabolism	15586	LC/MS Polar	913	3329.4	387.114	10991489	6363-53-7	C00208	HMDB00163	comp_id_15586	0	0	0	0
1083	maltotetraose	Carbohydrate	Glycogen Metabolism	15910	LC/MS Neg	100000275	910	665.215	446495	34612-38-9	C02052	HMDB01296	comp_id_15910	1	0	0	0
1085	maltotriose	Carbohydrate	Glycogen Metabolism	44688	LC/MS Neg	100000276	812	503.162	439586	1109-28-0	C01835	HMDB01262	comp_id_44688	1	0	0	0
1134	mannitol/sorbitol	Carbohydrate	Fructose, Mannose and Galactose Metabolism	46142	LC/MS Polar	100001740	2320	181.072	5780		C00794	HMDB00247	comp_id_46142	0	0	0	0
4259	mannonate*	Xenobiotics	Food Component/Plant	62864	LC/MS Polar	100003695	2736	195.051	3246006	642-99-9			comp_id_62864	1	0	0	0
1135	mannose	Carbohydrate	Fructose, Mannose and Galactose Metabolism	48153	LC/MS Polar	803	2200	225.062	18950	3458-28-4	C00159	HMDB00169	comp_id_48153	1	0	0	0
1281	margarate (17:0)	Lipid	Long Chain Fatty Acid	1121	LC/MS Neg	891	5731	269.249	10465	506-12-7		HMDB02259	comp_id_1121	1	0	0	0
1603	margaroylcarnitine (C17)*	Lipid	Fatty Acid Metabolism(Acyl Carnitine)	57512	LC/MS Pos Late	100004054	1424	414.358		106182-29-0		HMDB06210	comp_id_57512	1	1	0	0
4764	metformin	Xenobiotics	Drug - Metabolic	38306	LC/MS Pos Early	100002405	2817	130.109	4091	1115-70-4	C07151	HMDB01921	comp_id_38306	0	0	0	0
341	methionine	Amino Acid	Methionine, Cysteine, SAM and Taurine Metabolism	1302	LC/MS Pos Early	415	2526	150.058	6137	63-68-3	C00073	HMDB00696	comp_id_1302	1	0	0	0
345	methionine sulfone	Amino Acid	Methionine, Cysteine, SAM and Taurine Metabolism	44878	LC/MS Pos Early	100004635	1250	182.048	69961	820-10-0			comp_id_44878	1	0	0	0
346	methionine sulfoxide	Amino Acid	Methionine, Cysteine, SAM and Taurine Metabolism	18374	LC/MS Pos Early	100000039	1272	166.053	158980	3226-65-1	C02989	HMDB02005	comp_id_18374	1	1	0	0
4373	methyl glucopyranoside (alpha + beta)	Xenobiotics	Food Component/Plant	46144	LC/MS Neg	100005864	1070	193.072					comp_id_46144	0	0	0	0
4263	methyl indole-3-acetate	Xenobiotics	Food Component/Plant	1584	LC/MS Pos Early	1104	3380	190.086	74706	1912-33-0		HMDB29738	comp_id_1584	0	0	0	0
3950	methyl-4-hydroxybenzoate sulfate	Xenobiotics	Benzoate Metabolism	48429	LC/MS Neg	100006116	2873	230.997					comp_id_48429	0	0	0	0
1520	methylmalonate (MMA)	Lipid	Fatty Acid Metabolism (also BCAA Metabolism)	1496	LC/MS Polar	418	3078.4	117.019	487	516-05-2	C02170	HMDB00202	comp_id_1496	0	0	0	0
320	methylsuccinate	Amino Acid	Leucine, Isoleucine and Valine Metabolism	15745	LC/MS Polar	2051	2800	131.035	10349	498-21-5		HMDB01844	comp_id_15745	1	0	0	0
321	methylsuccinoylcarnitine	Amino Acid	Leucine, Isoleucine and Valine Metabolism	53031	LC/MS Pos Early	100009275	2589	276.144					comp_id_53031	1	0	0	0
4711	metoprolol	Xenobiotics	Drug - Cardiovascular	18037	LC/MS Pos Late	2028	760	268.191	4171	56392-17-7	D02358	HMDB01932	comp_id_18037	0	0	0	0
4712	metoprolol acid metabolite*	Xenobiotics	Drug - Cardiovascular	34109	LC/MS Pos Early	100001385	2950	268.154	62936	56392-14-4			comp_id_34109	0	0	0	0
148	m-tyramine sulfate	Amino Acid	Tyrosine Metabolism	48417	LC/MS Neg	100006104	1723	216.034		175727-14-7			comp_id_48417	0	0	0	0
4676	mycophenolic acid	Xenobiotics	Drug - Antiinflammatory, Immunosuppressant	54800	LC/MS Neg	100009253	4185	319.119	446541	24280-93-1	C20380,D05096	HMDB15159	comp_id_54800	0	0	0	0
4677	mycophenolic acid glucuronide	Xenobiotics	Drug - Antiinflammatory, Immunosuppressant	54792	LC/MS Neg	100009254	2627	495.151	6442661				comp_id_54792	0	0	0	0
1831	myo-inositol	Lipid	Inositol Metabolism	1124	LC/MS Polar	363	3506.3	225.062	892	87-89-8	C00137	HMDB00211	comp_id_1124	1	0	0	0
1489	myristamide (14:0)*	Lipid	Fatty Acid, Amide	62440	LC/MS Neg	100020754	5822	226.218	69492				comp_id_62440	1	1	0	0
1273	myristate (14:0)	Lipid	Long Chain Fatty Acid	1365	LC/MS Neg	519	5440	227.202	11005	544-63-8	C06424	HMDB00806	comp_id_1365	1	0	0	0
1490	myristoleamide (14:1)*	Lipid	Fatty Acid, Amide	62439	LC/MS Pos Late	100020756	1422	226.217					comp_id_62439	1	1	0	0
1274	myristoleate (14:1n5)	Lipid	Long Chain Fatty Acid	32418	LC/MS Neg	100001198	5346.9	225.186	5281119	544-64-9	C08322	HMDB02000	comp_id_32418	1	1	0	0
1577	myristoleoylcarnitine (C14:1)*	Lipid	Fatty Acid Metabolism(Acyl Carnitine)	48182	LC/MS Pos Late	100006051	1316	370.295	90659872	889848-55-9			comp_id_48182	1	0	0	0
1567	myristoylcarnitine (C14)	Lipid	Fatty Acid Metabolism(Acyl Carnitine)	33952	LC/MS Pos Late	100001270	1350	372.311	6426854	18822-89-4		HMDB05066	comp_id_33952	1	1	0	0
4266	N-(2-furoyl)glycine	Xenobiotics	Food Component/Plant	31536	LC/MS Neg	100001086	1525	168.03	21863	5657-19-2;5657-19-2		HMDB00439	comp_id_31536	1	1	0	0
123	N,N,N-trimethyl-5-aminovalerate	Amino Acid	Lysine Metabolism	57687	LC/MS Pos Early	100015962	2186	160.133					comp_id_57687	0	0	0	0
414	N,N,N-trimethyl-alanylproline betaine (TMAP)	Amino Acid	Urea cycle; Arginine and Proline Metabolism	62947	LC/MS Pos Early	100020217	2470	229.155					comp_id_62947	1	0	0	0
122	N,N-dimethyl-5-aminovalerate	Amino Acid	Lysine Metabolism	62819	LC/MS Pos Early	100020842	2290	146.118					comp_id_62819	0	0	0	0
4837	N,O-didesmethylvenlafaxine glucuronide	Xenobiotics	Drug - Psychoactive	52358	LC/MS Pos Early	100006001	2902	426.212		1021933-99-2		HMDB61167	comp_id_52358	0	0	0	0
3767	N1-Methyl-2-pyridone-5-carboxamide	Cofactors and Vitamins	Nicotinate and Nicotinamide Metabolism	40469	LC/MS Neg	100001468	1668	151.051	69698	701-44-0	C05842	HMDB04193	comp_id_40469	0	0	0	0
3608	1-methyladenosine	Nucleotide	Purine Metabolism, Adenine containing	15650	LC/MS Pos Early	1242	2120	282.12	27476	15763-06-1	C02494	HMDB03331	comp_id_15650	1	0	0	0
3584	N1-methylinosine	Nucleotide	Purine Metabolism, (Hypo)Xanthine/Inosine containing	48351	LC/MS Pos Early	100001409	1430	283.104	65095	20245-33-4		HMDB02721	comp_id_48351	1	0	0	0
3645	N2,N2-dimethylguanosine	Nucleotide	Purine Metabolism, Guanine containing	35137	LC/MS Pos Early	100001412	2210	312.13	92919	2140-67-2		HMDB04824	comp_id_35137	1	0	0	0
405	N2,N5-diacetylornithine	Amino Acid	Urea cycle; Arginine and Proline Metabolism	43591	LC/MS Neg	100004575	1367	215.104	10398396	39825-23-5			comp_id_43591	0	0	0	0
98	N2-acetyl,N6-methyllysine	Amino Acid	Lysine Metabolism	62954	LC/MS Pos Early	100020546	2168	203.139					comp_id_62954	1	0	0	0
95	N2-acetyllysine	Amino Acid	Lysine Metabolism	36751	LC/MS Polar	100001721	3372.6	187.109	92907	1946-82-3	C12989	HMDB00446	comp_id_36751	0	0	0	0
3644	N2-methylguanosine	Nucleotide	Purine Metabolism, Guanine containing	35133	LC/MS Neg	100001467	1988	296.1	3035422	2140-77-4		HMDB05862	comp_id_35133	1	0	0	0
3705	N4-acetylcytidine	Nucleotide	Pyrimidine Metabolism, Cytidine containing	35130	LC/MS Neg	100001413	2040	284.089	107461	3768-18-1		HMDB05923	comp_id_35130	1	0	0	0
104	N6,N6,N6-trimethyllysine	Amino Acid	Lysine Metabolism	1498	LC/MS Pos Early	189	2825	189.16	440120	23284-33-5	C03793	HMDB01325	comp_id_1498	0	0	0	0
103	N6,N6-dimethyllysine	Amino Acid	Lysine Metabolism	62862	LC/MS Pos Early	100020417	2831	175.144	193344	2259-86-1	C05545	HMDB13287	comp_id_62862	1	0	0	0
96	N6-acetyllysine	Amino Acid	Lysine Metabolism	36752	LC/MS Neg	100001734	1059	187.109	92832	692-04-6	C02727	HMDB00206	comp_id_36752	1	0	0	0
3618	N6-carbamoylthreonyladenosine	Nucleotide	Purine Metabolism, Adenine containing	35157	LC/MS Neg	100001415	2164	411.127	161466	24719-82-2		HMDB41623	comp_id_35157	1	0	0	0
102	N6-methyllysine	Amino Acid	Lysine Metabolism	62860	LC/MS Pos Early	100003415	2831	161.128	164795	1188-07-4	C02728	HMDB02038	comp_id_62860	1	0	0	0
3628	N6-succinyladenosine	Nucleotide	Purine Metabolism, Adenine containing	48130	LC/MS Neg	100001664	940	382.1	165243	4542-23-8		HMDB00912	comp_id_48130	0	0	0	0
4634	N-acetyl sulfapyridine	Xenobiotics	Drug - Antibiotic	48680	LC/MS Pos Early	100006229	2146	292.075	58638	19077-98-6			comp_id_48680	0	0	0	0
70	N-acetyl-1-methylhistidine*	Amino Acid	Histidine Metabolism	43255	LC/MS Pos Early	100004299	2100	212.103	193270				comp_id_43255	1	0	0	0
1504	N-acetyl-2-aminooctanoate*	Lipid	Fatty Acid, Amino	62059	LC/MS Neg	100020204	3943	200.129	95555			HMDB59745	comp_id_62059	0	0	0	0
69	N-acetyl-3-methylhistidine*	Amino Acid	Histidine Metabolism	43256	LC/MS Neg	100002204	1360	210.088	193270	37841-04-6			comp_id_43256	0	0	0	0
30	N-acetylalanine	Amino Acid	Alanine and Aspartate Metabolism	1585	LC/MS Polar	1110	1564.8	130.051	88064	97-69-8	C02847	HMDB00766	comp_id_1585	1	1	0	0
4138	N-acetylalliin	Xenobiotics	Food Component/Plant	45404	LC/MS Pos Early	100005367	1348	220.064					comp_id_45404	0	0	0	0
398	N-acetylarginine	Amino Acid	Urea cycle; Arginine and Proline Metabolism	33953	LC/MS Pos Early	100001266	2245	217.13	67427	155-84-0	C02562	HMDB04620	comp_id_33953	1	0	0	0
35	N-acetylaspartate (NAA)	Amino Acid	Alanine and Aspartate Metabolism	22185	LC/MS Polar	100000787	3143	174.041	65065	997-55-7;997-55-7	C01042	HMDB00812	comp_id_22185	1	1	0	0
52	N-acetyl-aspartyl-glutamate (NAAG)	Amino Acid	Glutamate Metabolism	35665	LC/MS Pos Early	100001612	1035	305.098	5255	3106-85-2	C12270	HMDB01067	comp_id_35665	0	0	0	0
3691	N-acetyl-beta-alanine	Nucleotide	Pyrimidine Metabolism, Uracil containing	37432	LC/MS Neg	100002102	773	130.051	76406	3025-95-4	C01073		comp_id_37432	1	0	0	0
79	N-acetylcarnosine	Amino Acid	Histidine Metabolism	43488	LC/MS Neg	100004046	1235	267.11	9903482	56353-15-2		HMDB12881	comp_id_43488	1	1	0	0
401	N-acetylcitrulline	Amino Acid	Urea cycle; Arginine and Proline Metabolism	48434	LC/MS Neg	100001577	940	216.099	656979	33965-42-3	C15532	HMDB00856	comp_id_48434	1	0	0	0
1212	N-acetylglucosamine/N-acetylgalactosamine	Carbohydrate	Aminosugar Metabolism	46539	LC/MS Pos Early	100006435	715	222.097	24139			HMDB00215	comp_id_46539	0	0	0	0
1209	N-acetylglucosaminylasparagine	Carbohydrate	Aminosugar Metabolism	48149	LC/MS Pos Early	1215	1212	336.14	123826	2776-93-4	C04540	HMDB00489	comp_id_48149	1	1	0	0
44	N-acetylglutamate	Amino Acid	Glutamate Metabolism	15720	LC/MS Polar	100000282	3106	188.056	70914	1430871	C00624	HMDB01138	comp_id_15720	1	1	0	0
45	N-acetylglutamine	Amino Acid	Glutamate Metabolism	33943	LC/MS Polar	100001253	2140	187.072	182230	2490-97-3	C02716	HMDB06029	comp_id_33943	1	0	0	0
2	N-acetylglycine	Amino Acid	Glycine, Serine and Threonine Metabolism	27710	LC/MS Pos Early	100001006	826	118.05	10972	543-24-8		HMDB00532	comp_id_27710	1	0	0	0
68	N-acetylhistidine	Amino Acid	Histidine Metabolism	33946	LC/MS Neg	100001293	900	196.073	75619	39145-52-3	C02997	HMDB32055	comp_id_33946	1	1	1	1
306	N-acetylisoleucine	Amino Acid	Leucine, Isoleucine and Valine Metabolism	33967	LC/MS Neg	100001276	2325	172.098	2802421	3077-46-1		HMDB61684	comp_id_33967	1	1	0	0
432	N-acetyl-isoputreanine*	Amino Acid	Polyamine Metabolism	62309	LC/MS Pos Early	100020487	2305	203.139					comp_id_62309	1	0	0	0
227	N-acetylkynurenine (2)	Amino Acid	Tryptophan Metabolism	48757	LC/MS Neg	100006378	2378	249.088					comp_id_48757	1	0	0	0
269	N-acetylleucine	Amino Acid	Leucine, Isoleucine and Valine Metabolism	1587	LC/MS Neg	1082	2400	172.098	70912	1188-21-2	C02710	HMDB11756	comp_id_1587	1	0	0	0
342	N-acetylmethionine	Amino Acid	Methionine, Cysteine, SAM and Taurine Metabolism	1589	LC/MS Neg	1083	1787	190.054	448580	65-82-7	C02712	HMDB11745	comp_id_1589	0	0	0	0
1198	N-acetylneuraminate	Carbohydrate	Aminosugar Metabolism	32377	LC/MS Pos Early	1162	660	310.113	439197	131-48-6	C00270	HMDB00230	comp_id_32377	1	0	0	0
125	N-acetylphenylalanine	Amino Acid	Phenylalanine Metabolism	33950	LC/MS Neg	100001256	2597	206.082	74839	2018-61-3	C03519	HMDB00512	comp_id_33950	1	0	0	0
442	N-acetylputrescine	Amino Acid	Polyamine Metabolism	37496	LC/MS Pos Early	192	2230	131.118	122356	18233-70-0	C02714	HMDB02064	comp_id_37496	1	0	0	0
10	N-acetylserine	Amino Acid	Glycine, Serine and Threonine Metabolism	37076	LC/MS Polar	100001851	2000	146.046	65249	97-14-3		HMDB02931	comp_id_37076	1	1	0	0
376	N-acetyltaurine	Amino Acid	Methionine, Cysteine, SAM and Taurine Metabolism	48187	LC/MS Polar	100005466	1249	166.018	159864				comp_id_48187	1	0	0	0
4358	N-acetyltheanine	Xenobiotics	Food Component/Plant	62711	LC/MS Neg	100020514	1496	215.104					comp_id_62711	1	1	0	0
17	N-acetylthreonine	Amino Acid	Glycine, Serine and Threonine Metabolism	33939	LC/MS Neg	100001274	821.6	160.062	152204	17093-74-2		HMDB62557	comp_id_33939	1	0	0	0
215	N-acetyltryptophan	Amino Acid	Tryptophan Metabolism	33959	LC/MS Neg	100001254	2630	245.093	700653	1218-34-4	C03137	HMDB13713	comp_id_33959	1	1	0	0
142	N-acetyltyrosine	Amino Acid	Tyrosine Metabolism	32390	LC/MS Neg	100001104	1680	222.077	68310	537-55-3		HMDB00866	comp_id_32390	1	1	0	0
327	N-acetylvaline	Amino Acid	Leucine, Isoleucine and Valine Metabolism	1591	LC/MS Neg	1084	1704	158.082	66789	96-81-1		HMDB11757	comp_id_1591	1	0	0	0
4560	naproxen	Xenobiotics	Drug - Analgesics, Anesthetics	12122	LC/MS Neg	1384	4155	229.087	156391	22204-53-1	C01517	HMDB01923	comp_id_12122	0	0	0	0
33	N-carbamoylalanine	Amino Acid	Alanine and Aspartate Metabolism	52340	LC/MS Pos Early	100006369	950	133.061	426409	77340-50-2			comp_id_52340	0	0	0	0
403	N-delta-acetylornithine	Amino Acid	Urea cycle; Arginine and Proline Metabolism	43249	LC/MS Neg	100004523	858	173.093	9920500				comp_id_43249	0	0	0	0
4599	N-desmethyl tramadol	Xenobiotics	Drug - Analgesics, Anesthetics	52355	LC/MS Pos Early	100006384	3360	250.18	10354700	147762-57-0		HMDB61007	comp_id_52355	0	0	0	0
1604	nervonoylcarnitine (C24:1)*	Lipid	Fatty Acid Metabolism(Acyl Carnitine)	57531	LC/MS Pos Late	100015846	1602	510.452					comp_id_57531	1	0	0	0
4587	N-ethylglycinexylidide	Xenobiotics	Drug - Analgesics, Anesthetics	33080	LC/MS Pos Early	100001539	3209	207.149	24415	7728-40-7	C16561	HMDB60656	comp_id_33080	0	0	0	0
231	N-formylanthranilic acid	Amino Acid	Tryptophan Metabolism	43549	LC/MS Neg	100004561	2150	164.035	101399	3342-77-6	C05653	HMDB04089	comp_id_43549	0	0	0	0
343	N-formylmethionine	Amino Acid	Methionine, Cysteine, SAM and Taurine Metabolism	2829	LC/MS Neg	194	1543.8	176.039	439750	4289-98-9	C03145	HMDB01015	comp_id_2829	1	0	0	0
195	N-formylphenylalanine	Amino Acid	Tyrosine Metabolism	48433	LC/MS Neg	100006056	2360	192.067	759256	13200-85-6			comp_id_48433	0	0	0	0
3748	nicotinamide	Cofactors and Vitamins	Nicotinate and Nicotinamide Metabolism	594	LC/MS Pos Early	432	1942	123.055	936	98-92-0	C00153	HMDB01406	comp_id_594	1	0	0	0
1325	nisinate (24:6n3)	Lipid	Polyunsaturated Fatty Acid (n3 and n6)	57810	LC/MS Neg	100015785	5657	355.264	11792612	68378-49-4		HMDB02007	comp_id_57810	0	0	0	0
407	N-methylhydroxyproline	Amino Acid	Urea cycle; Arginine and Proline Metabolism	62068	LC/MS Pos Early	100020215	1145	146.081					comp_id_62068	1	0	0	0
4521	N-methylpipecolate	Xenobiotics	Bacterial/Fungal	47101	LC/MS Pos Early	100005383	1932	144.102	11286529	41447-17-0			comp_id_47101	1	0	0	0
413	N-methylproline	Amino Acid	Urea cycle; Arginine and Proline Metabolism	37431	LC/MS Pos Early	100001956	1335	130.086	557	475-11-6			comp_id_37431	1	0	0	0
377	N-methyltaurine	Amino Acid	Methionine, Cysteine, SAM and Taurine Metabolism	42989	LC/MS Polar	100004056	1650	138.023	7882	107-68-6			comp_id_42989	0	0	0	0
1826	N-oleoylserine	Lipid	Endocannabinoid	57664	LC/MS Neg	100015641	5600	368.281					comp_id_57664	1	0	0	0
1808	N-oleoyltaurine	Lipid	Endocannabinoid	39732	LC/MS Neg	100003119	5610	388.253	6437033	52514-04-2			comp_id_39732	1	0	0	0
1491	nonadecenamide (19:1)*	Lipid	Fatty Acid, Amide	62444	LC/MS Pos Late	100020762	1737	296.295					comp_id_62444	1	0	0	0
1560	nonanoylcarnitine (C9)	Lipid	Fatty Acid Metabolism(Acyl Carnitine)	61775	LC/MS Pos Late	100006620	1003	302.233				HMDB13288	comp_id_61775	0	0	0	0
4831	norfluoxetine	Xenobiotics	Drug - Psychoactive	37252	LC/MS Pos Late	100003769	1008	296.126	4541	83891-03-6		HMDB60551	comp_id_37252	0	0	0	0
4268	N-oxalyl glycine (NOG)	Xenobiotics	Food Component/Plant	57776	LC/MS Polar	100015923	3292	146.009	3080614				comp_id_57776	0	0	0	0
1539	N-palmitoylglycine	Lipid	Fatty Acid Metabolism(Acyl Glycine)	42092	LC/MS Neg	100003686	5580	312.254	151008	2441-41-0		HMDB13034	comp_id_42092	1	0	0	0
1828	N-palmitoylserine	Lipid	Endocannabinoid	57659	LC/MS Neg	100015640	5557	342.265	6453686	58725-46-5;474943-14-1			comp_id_57659	1	1	0	0
1827	N-stearoylserine*	Lipid	Endocannabinoid	61822	LC/MS Neg	100019957	5777	370.296					comp_id_61822	1	0	0	0
1809	N-stearoyltaurine	Lipid	Endocannabinoid	39730	LC/MS Neg	100003240	5782	390.268	168274	63155-80-6			comp_id_39730	0	0	0	0
22	O-acetylhomoserine	Amino Acid	Glycine, Serine and Threonine Metabolism	31539	LC/MS Polar	100001129	1850	160.062	439389	7540-67-2	C01077		comp_id_31539	0	0	0	0
3964	o-cresol sulfate	Xenobiotics	Benzoate Metabolism	36845	LC/MS Neg	100001806	2796	187.007	11615528				comp_id_36845	0	0	0	0
1449	octadecadienedioate (C18:2-DC)*	Lipid	Fatty Acid, Dicarboxylate	61860	LC/MS Neg	100019982	4676	309.207					comp_id_61860	0	0	0	0
1446	octadecanedioate (C18)	Lipid	Fatty Acid, Dicarboxylate	36754	LC/MS Neg	100001615	5043	313.238	70095	871-70-5		HMDB00782	comp_id_36754	1	1	0	0
1586	octadecanedioylcarnitine (C18-DC)*	Lipid	Fatty Acid Metabolism(Acyl Carnitine)	61867	LC/MS Pos Late	100005998	1227	458.348		123233-50-1			comp_id_61867	1	0	0	0
1447	octadecenedioate (C18:1-DC)*	Lipid	Fatty Acid, Dicarboxylate	61861	LC/MS Neg	100019978	4875	311.223					comp_id_61861	1	0	0	0
1587	octadecenedioylcarnitine (C18:1-DC)*	Lipid	Fatty Acid Metabolism(Acyl Carnitine)	61865	LC/MS Pos Late	100005996	1180	456.332		251981-06-3			comp_id_61865	1	0	0	0
1558	octanoylcarnitine (C8)	Lipid	Fatty Acid Metabolism(Acyl Carnitine)	33936	LC/MS Pos Late	100001247	950	288.217	123701	3671-77-0	C02838	HMDB00791	comp_id_33936	1	0	0	0
4597	O-desmethyltramadol	Xenobiotics	Drug - Analgesics, Anesthetics	53239	LC/MS Pos Early	100006382	3045	250.18	130829	73986-53-5		HMDB60997	comp_id_53239	0	0	0	0
4598	O-desmethyltramadol glucuronide	Xenobiotics	Drug - Analgesics, Anesthetics	52357	LC/MS Pos Early	100006383	2741	426.212		383891-39-2			comp_id_52357	0	0	0	0
4835	O-desmethylvenlafaxine	Xenobiotics	Drug - Psychoactive	43334	LC/MS Pos Early	100004173	3253	264.196	125017	300827-87-6	D07793	HMDB60532	comp_id_43334	0	0	0	0
1286	oleate/vaccenate (18:1)	Lipid	Long Chain Fatty Acid	52285	LC/MS Neg	100008930	5655	281.249					comp_id_52285	1	0	0	0
1796	oleoyl ethanolamide	Lipid	Endocannabinoid	38102	LC/MS Neg	1137	6450	324.291	5283454	11-58-0;111-58-0		HMDB02088	comp_id_38102	1	1	0	0
1575	oleoylcarnitine (C18)	Lipid	Fatty Acid Metabolism(Acyl Carnitine)	35160	LC/MS Pos Late	100001501	1423	426.358	6441392	38677-66-6		HMDB05065	comp_id_35160	1	0	0	0
1623	oleoylcholine	Lipid	Fatty Acid Metabolism (Acyl Choline)	53260	LC/MS Pos Late	100009331	1449	368.352					comp_id_53260	1	0	0	0
4756	omeprazole	Xenobiotics	Drug - Gastrointestinal	38600	LC/MS Neg	100002725	4673	344.107	4594	73590-58-6	C07324	HMDB01913	comp_id_38600	0	0	0	0
386	ornithine	Amino Acid	Urea cycle; Arginine and Proline Metabolism	1493	LC/MS Pos Early	444	2800	133.097	6262	3184-13-2	C00077	HMDB03374	comp_id_1493	1	1	1	1
3658	orotate	Nucleotide	Pyrimidine Metabolism, Orotate containing	1505	LC/MS Polar	445	1638.1	155.01	967	50887-69-9	C00295	HMDB00226	comp_id_1505	0	0	0	0
3660	orotidine	Nucleotide	Pyrimidine Metabolism, Orotate containing	35172	LC/MS Polar	100001416	2250	287.052	92751	314-50-1		HMDB00788	comp_id_35172	0	0	0	0
4968	O-sulfo-L-tyrosine	Xenobiotics	Chemical	45413	LC/MS Neg	100005384	990	260.023	514186				comp_id_45413	1	0	0	0
3792	oxalate (ethanedioate)	Cofactors and Vitamins	Ascorbate and Aldarate Metabolism	20694	LC/MS Neg	100000841	603	88.988	971	144-62-7	C00209	HMDB02329	comp_id_20694	1	0	0	0
4787	oxypurinol	Xenobiotics	Drug - Metabolic	41726	LC/MS Polar	100002489	1656	151.026	4644	2465-59-0	D02365	HMDB00786	comp_id_41726	1	0	0	0
1278	palmitate (16:0)	Lipid	Long Chain Fatty Acid	1336	LC/MS Neg	424	5618	255.233	985	57-10-3	C00249	HMDB00220	comp_id_1336	1	0	0	0
1279	palmitoleate (16:1n7)	Lipid	Long Chain Fatty Acid	33447	LC/MS Neg	452	5475	253.217	445638	373-49-9	C08362	HMDB03229	comp_id_33447	1	1	0	0
1570	palmitoleoylcarnitine (C16:1)*	Lipid	Fatty Acid Metabolism(Acyl Carnitine)	53223	LC/MS Pos Late	100009406	1357	398.326	71464547				comp_id_53223	1	0	0	0
1624	palmitoloelycholine	Lipid	Fatty Acid Metabolism (Acyl Choline)	53257	LC/MS Pos Late	100009334	1385	340.321					comp_id_53257	1	0	0	0
1569	palmitoylcarnitine (C16)	Lipid	Fatty Acid Metabolism(Acyl Carnitine)	44681	LC/MS Pos Late	100000776	1425	400.342	461	6865-14-1	C02990	HMDB00222	comp_id_44681	1	0	0	0
1622	palmitoylcholine	Lipid	Fatty Acid Metabolism (Acyl Choline)	52944	LC/MS Pos Late	100009233	1482	342.337	151731				comp_id_52944	1	0	0	0
2680	palmitoyl-sphingosine-phosphoethanolamine (d18:1/16:0)	Lipid	Ceramide PEs	62984	LC/MS Pos Late	100021162	2207	661.528					comp_id_62984	1	0	0	0
3776	pantothenate (Vitamin B5)	Cofactors and Vitamins	Pantothenate and CoA Metabolism	1508	LC/MS Neg	1024	1498.7	218.103	6613	137-08-6	C00864	HMDB00210	comp_id_1508	0	0	0	0
3976	paraxanthine	Xenobiotics	Xanthine Metabolism	18254	LC/MS Neg	100000453	2279	179.057	4687	611-59-6	C13747	HMDB01860	comp_id_18254	1	0	0	0
4845	paroxetine	Xenobiotics	Drug - Psychoactive	40461	LC/MS Pos Late	100003442	963	330.15	43815	110429-49-8	D02362,C07415		comp_id_40461	0	0	0	0
193	p-cresol glucuronide*	Amino Acid	Tyrosine Metabolism	48841	LC/MS Neg	100006191	2420	283.082	154035	17680-99-8		HMDB11686	comp_id_48841	0	0	0	0
3957	p-cresol sulfate	Xenobiotics	Benzoate Metabolism	36103	LC/MS Neg	100001315	2890	187.007	4615423	3233-57-7		HMDB11635	comp_id_36103	1	0	0	0
1265	pelargonate (9:0)	Lipid	Medium Chain Fatty Acid	12035	LC/MS Neg	437	4798	157.123	8158	112-05-0	C01601	HMDB00847	comp_id_12035	1	0	0	0
1277	pentadecanoate (15:0)	Lipid	Long Chain Fatty Acid	1361	LC/MS Neg	980	5521	241.217	13849	1002-84-2;10002-84-2	C16537	HMDB00826	comp_id_1361	1	0	0	0
5063	perfluorooctanesulfonate (PFOS)	Xenobiotics	Chemical	57564	LC/MS Polar	100010955	662	498.93	74483	1763-23-1	C18142	HMDB59586	comp_id_57564	0	0	0	0
5106	perfluorooctanoate (PFOA)	Xenobiotics	Chemical	62071	LC/MS Neg	100020208	5130	412.966	9554			HMDB59587	comp_id_62071	1	1	1	1
159	phenol glucuronide	Amino Acid	Tyrosine Metabolism	52747	LC/MS Neg	100006679	1800	269.067	87235	17685-05-1		HMDB60014	comp_id_52747	0	0	0	0
158	phenol sulfate	Amino Acid	Tyrosine Metabolism	32553	LC/MS Neg	100001510	2156	172.991	74426	937-34-8	C02180	HMDB60015	comp_id_32553	1	1	0	0
134	phenylacetate	Amino Acid	Phenylalanine Metabolism	57745	LC/MS Neg	100000011	2150	91.0554	999	103-82-2	C07086	HMDB00209	comp_id_57745	1	0	0	0
980	phenylacetylcarnitine	Peptide	Acetylated Peptides	48425	LC/MS Pos Early	100006108	3092	280.154	101724840	287108-21-8			comp_id_48425	1	0	0	0
982	phenylacetylglutamate	Peptide	Acetylated Peptides	52925	LC/MS Polar	100009045	2325	264.088	11579826			HMDB59772	comp_id_52925	1	0	0	0
983	phenylacetylglutamine	Peptide	Acetylated Peptides	35126	LC/MS Neg	100001417	2330	263.104	92258	28047-15-6	C04148	HMDB06344	comp_id_35126	1	0	0	0
124	phenylalanine	Amino Acid	Phenylalanine Metabolism	64	LC/MS Pos Early	460	2878	166.086	6140	63-91-2	C00079	HMDB00159	comp_id_64	1	0	0	0
792	phenylalanylglycine	Peptide	Dipeptide	41370	LC/MS Pos Early	100003588	2898	223.108	98207	721-90-4		HMDB28995	comp_id_41370	1	0	0	0
797	phenylalanylphenylalanine	Peptide	Dipeptide	38150	LC/MS Neg	100002293	4292	311.14	6993090	2577-40-4			comp_id_38150	1	0	0	0
802	phenylalanyltryptophan	Peptide	Dipeptide	41377	LC/MS Neg	100003594	4165	350.151	134906	24587-41-5		HMDB29006	comp_id_41377	1	1	0	0
130	phenyllactate (PLA)	Amino Acid	Phenylalanine Metabolism	22130	LC/MS Neg	100000774	2208	165.056	3848	828-01-3	C05607	HMDB00779	comp_id_22130	0	0	0	0
129	phenylpyruvate	Amino Acid	Phenylalanine Metabolism	566	LC/MS Polar	241	845	163.04	997	156-06-9	C00166	HMDB00205	comp_id_566	1	1	0	0
1244	phosphate	Energy	Oxidative Phosphorylation	42109	LC/MS Pos Early	461	576	98.9842	1061	7664-38-2	C00009	HMDB01429	comp_id_42109	1	1	0	0
1866	phosphoethanolamine (PE)	Lipid	Phospholipid Metabolism	1600	LC/MS Pos Early	1026	700	142.026	1015	1071-23-4	C00346	HMDB00224	comp_id_1600	1	0	0	0
4288	phytanate	Xenobiotics	Food Component/Plant	598	LC/MS Neg	466	5908	311.296	26840	14721-66-5	C01607	HMDB00801	comp_id_598	1	0	0	0
239	picolinate	Amino Acid	Tryptophan Metabolism	1512	LC/MS Pos Early	1022	910	124.039	1018	98-98-6	C10164	HMDB02243	comp_id_1512	0	0	0	0
1579	pimeloylcarnitine/3-methyladipoylcarnitine (C7-DC)	Lipid	Fatty Acid Metabolism(Acyl Carnitine)	53224	LC/MS Pos Early	100009407	2773	304.175					comp_id_53224	0	0	0	0
117	pipecolate	Amino Acid	Lysine Metabolism	1444	LC/MS Pos Early	1025	2200	130.086	849	4043-87-2	C00408	HMDB00070	comp_id_1444	0	0	0	0
4294	piperine	Xenobiotics	Food Component/Plant	33935	LC/MS Pos Late	100001267	1168	286.144	638024	94-62-2	C03882	HMDB29377	comp_id_33935	0	0	0	0
2823	pregnanediol-3-glucuronide	Lipid	Progestin Steroids	40708	LC/MS Neg	100003470	5145	495.296	123796	1852-49-9		HMDB10318	comp_id_40708	0	0	0	0
2828	pregnanolone/allopregnanolone sulfate	Lipid	Progestin Steroids	48394	LC/MS Neg	100006173	5160	397.205					comp_id_48394	0	0	0	0
2800	pregnen-diol disulfate*	Lipid	Pregnenolone Steroids	32562	LC/MS Neg	100001993	3868	238.077					comp_id_32562	1	0	0	0
2799	pregnenediol sulfate (C21H34O5S)*	Lipid	Pregnenolone Steroids	32619	LC/MS Neg	100002067	5000	397.205		1247-64-9			comp_id_32619	1	0	0	0
2802	pregnenetriol disulfate*	Lipid	Pregnenolone Steroids	62921	LC/MS Neg	100021104	3504	246.075					comp_id_62921	1	0	0	0
2801	pregnenetriol sulfate*	Lipid	Pregnenolone Steroids	62922	LC/MS Neg	100021103	4749	413.2					comp_id_62922	1	0	0	0
2783	pregnenolone sulfate	Lipid	Pregnenolone Steroids	38170	LC/MS Neg	100002129	5100	395.19	105074	1247-64-9		HMDB00774	comp_id_38170	1	0	0	0
1404	pristanate	Lipid	Fatty Acid, Branched	38271	LC/MS Neg	477	5773	297.28	123929	1189-37-3		HMDB00795	comp_id_38271	1	1	0	0
410	prolylhydroxyproline	Amino Acid	Urea cycle; Arginine and Proline Metabolism	35127	LC/MS Pos Early	100001167	2128	229.118	11673055	18684-24-7		HMDB06695	comp_id_35127	1	1	0	0
394	proline	Amino Acid	Urea cycle; Arginine and Proline Metabolism	1898	LC/MS Pos Early	480	1603	116.071	145742	147-85-3	C00148	HMDB00162	comp_id_1898	1	0	0	0
812	prolylglycine	Peptide	Dipeptide	40703	LC/MS Pos Early	100003674	2136	173.092	6426709	2578-57-6		HMDB11178	comp_id_40703	1	0	0	0
1517	propionylcarnitine (C3)	Lipid	Fatty Acid Metabolism (also BCAA Metabolism)	32452	LC/MS Pos Early	100001162	2590	218.139	107738	17298-37-2	C03017	HMDB00824	comp_id_32452	0	0	0	0
1518	propionylglycine (C3)	Lipid	Fatty Acid Metabolism (also BCAA Metabolism)	31932	LC/MS Neg	100001150	960	130.051	98681	21709-90-0		HMDB00783	comp_id_31932	0	0	0	0
3951	propyl 4-hydroxybenzoate	Xenobiotics	Benzoate Metabolism	48480	LC/MS Neg	100006205	4794	179.071	7175	94-13-3	D01422	HMDB32574	comp_id_48480	0	0	0	0
3952	propyl 4-hydroxybenzoate sulfate	Xenobiotics	Benzoate Metabolism	48460	LC/MS Neg	100006264	3971	259.028		162338-10-5			comp_id_48460	0	0	0	0
3672	pseudouridine	Nucleotide	Pyrimidine Metabolism, Uracil containing	33442	LC/MS Neg	821	1100	243.062	15047	1445-07-4	C02067	HMDB00767	comp_id_33442	1	0	0	0
3880	pyridoxate	Cofactors and Vitamins	Vitamin B6 Metabolism	31555	LC/MS Neg	100001121	2185	182.046	6723	82-82-6	C00847	HMDB00017	comp_id_31555	0	0	0	0
51	pyroglutamine*	Amino Acid	Glutamate Metabolism	46225	LC/MS Pos Early	100001540	1900	129.066	134508	2353-44-8			comp_id_46225	1	1	1	1
4401	pyrraline	Xenobiotics	Food Component/Plant	48428	LC/MS Neg	100001767	2304	253.119	122228	74509-14-1		HMDB33143	comp_id_48428	1	1	0	0
1031	pyruvate	Carbohydrate	Glycolysis, Gluconeogenesis, and Pyruvate Metabolism	48990	LC/MS Polar	823	1083	87.0088	1060	127-17-3	C00022	HMDB00243	comp_id_48990	1	0	0	0
4323	quinate	Xenobiotics	Food Component/Plant	18335	LC/MS Polar	100000442	2432.9	191.056	6508	77-95-2	C00296	HMDB03072	comp_id_18335	0	0	0	0
4662	quinine	Xenobiotics	Drug - Antibiotic	39767	LC/MS Pos Early	100002968	3378	325.191	2728270	130-95-0			comp_id_39767	1	1	0	0
3744	quinolinate	Cofactors and Vitamins	Nicotinate and Nicotinamide Metabolism	1899	LC/MS Polar	182	3000	166.015	1066	89-00-9	C03722	HMDB00232	comp_id_1899	0	0	0	0
4752	ranitidine	Xenobiotics	Drug - Gastrointestinal	38595	LC/MS Pos Early	100002735	2910	315.149	3001055	66357-59-3	D00422	HMDB01930	comp_id_38595	0	0	0	0
4753	ranitidine N-oxide*	Xenobiotics	Drug - Gastrointestinal	62485	LC/MS Pos Early	100020810	2926	331.143	3033888				comp_id_62485	0	0	0	0
3860	retinol (Vitamin A)	Cofactors and Vitamins	Vitamin A Metabolism	1806	LC/MS Pos Late	498	1636	269.226	445354	68-26-8	C00473	HMDB00305	comp_id_1806	1	0	0	0
1054	ribitol	Carbohydrate	Pentose Metabolism	15772	LC/MS Polar	100000406	1789.6	151.061	6912	488-81-3	C00474	HMDB00508	comp_id_15772	1	0	0	0
3772	riboflavin (Vitamin B2)	Cofactors and Vitamins	Riboflavin Metabolism	1827	LC/MS Neg	500	3160	255.089	493570	83-88-5	C00255	HMDB00244	comp_id_1827	0	0	0	0
1055	ribonate (ribonolactone)	Carbohydrate	Pentose Metabolism	27731	LC/MS Polar	100001007	2425	165.04	5460677	1255190	C01685	HMDB00867	comp_id_27731	1	0	0	0
1079	ribulonate/xylulonate*	Carbohydrate	Pentose Metabolism	61858	LC/MS Polar	100019968	2350	165.04					comp_id_61858	1	0	0	0
59	S-1-pyrroline-5-carboxylate	Amino Acid	Glutamate Metabolism	42370	LC/MS Pos Early	35	1528	114.055	1196	2906-39-0	C04322	HMDB01301	comp_id_42370	1	0	0	0
4328	saccharin	Xenobiotics	Food Component/Plant	21151	LC/MS Neg	100000870	2000	181.992	5143	81-07-2	D01085	HMDB29723	comp_id_21151	1	0	0	0
352	S-adenosylhomocysteine (SAH)	Amino Acid	Methionine, Cysteine, SAM and Taurine Metabolism	42382	LC/MS Neg	197	1832.4	383.114	439155	979-92-0	C00021	HMDB00939	comp_id_42382	1	0	0	0
4887	salicylate	Xenobiotics	Drug - Topical Agents	1515	LC/MS Polar	501	802	137.024	338	69-72-7	C00805	HMDB01895	comp_id_1515	0	0	0	0
4572	salicyluric glucuronide*	Xenobiotics	Drug - Analgesics, Anesthetics	33384	LC/MS Neg	100001332	1463	370.078					comp_id_33384	0	0	0	0
4331	S-allylcysteine	Xenobiotics	Food Component/Plant	43239	LC/MS Pos Early	100004509	2690	162.058	98280	21593-77-1		HMDB34323	comp_id_43239	0	0	0	0
4	sarcosine	Amino Acid	Glycine, Serine and Threonine Metabolism	1516	LC/MS Pos Early	1023	1280	90.055	1088	107-97-1	C00213	HMDB00271	comp_id_1516	1	0	0	0
1434	sebacate (C10-DC)	Lipid	Fatty Acid, Dicarboxylate	32398	LC/MS Neg	100001211	1788	201.113	5192	111-20-6	C08277	HMDB00792	comp_id_32398	1	0	0	0
9	serine	Amino Acid	Glycine, Serine and Threonine Metabolism	1648	LC/MS Pos Early	503	1239	106.05	5951	56-45-1	C00065	HMDB00187	comp_id_1648	1	1	0	0
240	serotonin	Amino Acid	Tryptophan Metabolism	2342	LC/MS Pos Early	504	2550	177.102	5202	153-98-0	C00780	HMDB00259	comp_id_2342	1	1	0	0
4833	sertraline	Xenobiotics	Drug - Psychoactive	39757	LC/MS Pos Late	100002804	1070	306.081	68617	79559-97-0	C07246	HMDB05010	comp_id_39757	0	0	0	0
4741	sildenafil	Xenobiotics	Drug - Cardiovascular	52961	LC/MS Pos Late	100008971	946	475.212	5212	139755-83-2	C07259,D08514	HMDB05039	comp_id_52961	0	0	0	0
362	S-methylcysteine	Amino Acid	Methionine, Cysteine, SAM and Taurine Metabolism	39592	LC/MS Neg	100002749	880	134.028	24417	1187-84-4		HMDB02108	comp_id_39592	1	0	0	0
363	S-methylcysteine sulfoxide	Amino Acid	Methionine, Cysteine, SAM and Taurine Metabolism	43378	LC/MS Pos Early	100002927	900	152.038	82142	6853-87-8		HMDB29432	comp_id_43378	0	0	0	0
344	S-methylmethionine	Amino Acid	Methionine, Cysteine, SAM and Taurine Metabolism	38127	LC/MS Pos Early	100002183	2555	164.074	458	582174	C05319	HMDB38670	comp_id_38127	0	0	0	0
4340	solanidine	Xenobiotics	Food Component/Plant	39788	LC/MS Pos Late	100002773	1010	398.342	65727	80-78-4	C06543	HMDB03236	comp_id_39788	0	0	0	0
433	spermidine	Amino Acid	Polyamine Metabolism	485	LC/MS Pos Early	50	3355	146.165	1102	124-20-9	C00315	HMDB01257	comp_id_485	0	0	0	0
2557	sphinganine	Lipid	Sphingolipid Synthesis	17769	LC/MS Pos Late	313	1413	302.305	3126	3102-56-5	C00836	HMDB00269	comp_id_17769	1	1	0	0
2558	sphinganine-1-phosphate	Lipid	Sphingolipid Synthesis	52605	LC/MS Pos Late	100001876	1431	382.272	520	19794-97-9		HMDB01383	comp_id_52605	1	0	0	0
2705	sphingosine 1-phosphate	Lipid	Sphingosines	34445	LC/MS Pos Late	100000626	1375	380.256	5283560	26993-30-6	C06124	HMDB00277	comp_id_34445	1	0	0	0
4348	stachydrine	Xenobiotics	Food Component/Plant	34384	LC/MS Pos Early	100001296	1440	144.102	115244	4136-37-2	C10172	HMDB04827	comp_id_34384	1	0	0	0
1496	stearamide (18:0)	Lipid	Fatty Acid, Amide	37487	LC/MS Pos Late	100002105	1800	284.295	31292	124-26-5	C13846	HMDB34146	comp_id_37487	0	0	0	0
1284	stearate (18:0)	Lipid	Long Chain Fatty Acid	1358	LC/MS Neg	439	5872	283.264	5281	57-11-4	C01530	HMDB00827	comp_id_1358	1	0	0	0
1318	stearidonate (18:4n3)	Lipid	Polyunsaturated Fatty Acid (n3 and n6)	33969	LC/MS Neg	100001229	5395	275.202	5312508	111174-40-4	C16300	HMDB06547	comp_id_33969	1	0	0	0
1571	stearoylcarnitine (C18)	Lipid	Fatty Acid Metabolism(Acyl Carnitine)	34409	LC/MS Pos Late	100001391	1485	428.373	6426855	18822-91-8		HMDB00848	comp_id_34409	1	0	0	0
1629	stearoylcholine*	Lipid	Fatty Acid Metabolism (Acyl Choline)	57464	LC/MS Pos Late	100015759	1520	370.368					comp_id_57464	1	0	0	0
1429	suberate (C8-DC)	Lipid	Fatty Acid, Dicarboxylate	15730	LC/MS Polar	100000016	2577.6	173.082	10457	505-48-6	C08278	HMDB00893	comp_id_15730	1	0	0	0
1582	suberoylcarnitine (C8-DC)	Lipid	Fatty Acid Metabolism(Acyl Carnitine)	52990	LC/MS Pos Early	100006627	2964	318.191					comp_id_52990	1	0	0	0
1227	succinate	Energy	TCA Cycle	1437	LC/MS Polar	252	3149	117.019	1110	110-15-6	C00042	HMDB00254	comp_id_1437	1	0	0	0
5072	succinimide	Xenobiotics	Chemical	41888	LC/MS Polar	100003696	2155	116.035	11439	123-56-8	C07273		comp_id_41888	1	1	0	0
1226	succinylcarnitine (C4)	Energy	TCA Cycle	37058	LC/MS Pos Early	100001948	2291	262.129	71464481	256928-74-2		HMDB61717	comp_id_37058	1	0	0	0
4306	sulfate of piperine metabolite C16H19NO3 (2)*	Xenobiotics	Food Component/Plant	62295	LC/MS Neg	100020496	4112	352.086					comp_id_62295	0	0	0	0
4307	sulfate of piperine metabolite C16H19NO3 (3)*	Xenobiotics	Food Component/Plant	62296	LC/MS Neg	100020497	4200	352.086					comp_id_62296	0	0	0	0
4312	sulfate of piperine metabolite C18H21NO3 (1)*	Xenobiotics	Food Component/Plant	62297	LC/MS Neg	100020502	4481	378.102					comp_id_62297	1	1	0	0
4314	sulfate of piperine metabolite C18H21NO3 (3)*	Xenobiotics	Food Component/Plant	62299	LC/MS Neg	100020504	4630	378.102					comp_id_62299	1	0	0	0
4965	sulfate*	Xenobiotics	Chemical	46960	LC/MS Neg	100002528	616	96.9601	1118	14808-79-8	C00059	HMDB01448	comp_id_46960	1	1	0	0
4356	tartarate	Xenobiotics	Food Component/Plant	15336	LC/MS Neg	100000295	615.3	149.009	444305	87-69-4;6106-24-7	C00898	HMDB00956	comp_id_15336	1	1	0	0
4484	tartronate (hydroxymalonate)	Xenobiotics	Food Component/Plant	20693	LC/MS Neg	100000840	610	118.999	45	80-69-3	C02287	HMDB35227	comp_id_20693	1	0	0	0
375	taurine	Amino Acid	Methionine, Cysteine, SAM and Taurine Metabolism	2125	LC/MS Pos Early	512	660	126.022	1123	107-35-7	C00245	HMDB00251	comp_id_2125	1	0	0	0
2943	taurochenodeoxycholate	Lipid	Primary Bile Acid Metabolism	18494	LC/MS Neg	1629	5250	498.289	387316	6009-98-9	C05465	HMDB00951	comp_id_18494	1	0	0	0
3005	taurochenodeoxycholic acid 3-sulfate	Lipid	Secondary Bile Acid Metabolism	62890	LC/MS Neg	100021093	4809	288.62				HMDB02486	comp_id_62890	0	0	0	0
2940	taurocholate	Lipid	Primary Bile Acid Metabolism	18497	LC/MS Neg	1648	5150	514.284	6675	145-42-6	C05122	HMDB00036	comp_id_18497	0	0	0	0
3000	taurocholenate sulfate*	Lipid	Secondary Bile Acid Metabolism	32807	LC/MS Neg	100001990	4750	279.614					comp_id_32807	0	0	0	0
2963	taurodeoxycholate	Lipid	Secondary Bile Acid Metabolism	12261	LC/MS Neg	1668	5257.4	498.289	2733768	207737-97-1	C05463	HMDB00896	comp_id_12261	0	0	0	0
2964	taurodeoxycholic acid 3-sulfate	Lipid	Secondary Bile Acid Metabolism	62889	LC/MS Neg	100006644	4850	288.62					comp_id_62889	0	0	0	0
2975	taurolithocholate 3-sulfate	Lipid	Secondary Bile Acid Metabolism	36850	LC/MS Neg	100001658	5027	280.622	440071	64936-83-0	C03642	HMDB02580	comp_id_36850	0	0	0	0
1448	tetradecadienedioate (C14:2-DC)*	Lipid	Fatty Acid, Dicarboxylate	62918	LC/MS Neg	100021100	3148	253.145					comp_id_62918	1	0	0	0
1313	tetradecadienoate (14:2)*	Lipid	Polyunsaturated Fatty Acid (n3 and n6)	62850	LC/MS Neg	100020343	5292	223.17	5312409	39039-37-7		HMDB00560	comp_id_62850	1	0	0	0
1441	tetradecanedioate (C14)	Lipid	Fatty Acid, Dicarboxylate	35669	LC/MS Neg	100001613	3985	257.176	13185	821-38-5		HMDB00872	comp_id_35669	1	0	0	0
4357	theanine	Xenobiotics	Food Component/Plant	22206	LC/MS Pos Early	100000784	2180	175.108	439378	3081-61-6	C01047	HMDB34365	comp_id_22206	0	0	0	0
3977	theobromine	Xenobiotics	Xanthine Metabolism	18392	LC/MS Pos Early	100000445	1600	181.072	5429	83-67-0	C07480	HMDB02825	comp_id_18392	1	0	0	0
3978	theophylline	Xenobiotics	Xanthine Metabolism	18394	LC/MS Neg	100000437	2356.9	179.057	2153	58-55-9	C07130	HMDB01889	comp_id_18394	0	0	0	0
5104	thioproline	Xenobiotics	Chemical	53231	LC/MS Pos Early	100009232	1250	134.027	93176	34592-47-4			comp_id_53231	1	1	0	0
3789	threonate	Cofactors and Vitamins	Ascorbate and Aldarate Metabolism	27738	LC/MS Polar	100001022	2384	135.03	151152	70753-61-6	C01620	HMDB00943	comp_id_27738	1	0	0	0
16	threonine	Amino Acid	Glycine, Serine and Threonine Metabolism	1284	LC/MS Pos Early	564	1514	120.066	6288	72-19-5	C00188	HMDB00167	comp_id_1284	1	1	0	0
4360	thymol sulfate	Xenobiotics	Food Component/Plant	36095	LC/MS Neg	100001757	4410	229.054		89-83-8	C09908	HMDB01878	comp_id_36095	0	0	0	0
210	thyroxine	Amino Acid	Tyrosine Metabolism	2761	LC/MS Neg	1094	4808	775.679	5819	51-48-9	C01829	HMDB01918	comp_id_2761	1	0	0	0
314	tiglyl carnitine (C5)	Amino Acid	Leucine, Isoleucine and Valine Metabolism	35428	LC/MS Pos Early	100001597	2962	244.154	22833596	64191-86-2		HMDB02366	comp_id_35428	1	1	0	0
4792	topiramate	Xenobiotics	Drug - Neurological	2772	LC/MS Neg	1388	4021	338.092	5284627	97240-79-4	C07502	HMDB05034	comp_id_2772	0	0	0	0
4596	tramadol	Xenobiotics	Drug - Analgesics, Anesthetics	53241	LC/MS Pos Early	100006381	3288	264.196	33741	27203-92-5	C07153	HMDB14339	comp_id_53241	0	0	0	0
408	hydroxyproline	Amino Acid	Urea cycle; Arginine and Proline Metabolism	32306	LC/MS Pos Early	1001	1064	132.066	5810	51-35-4	C01157	HMDB00725	comp_id_32306	1	0	0	0
72	trans-urocanate	Amino Acid	Histidine Metabolism	607	LC/MS Pos Early	537	2285	139.05	736715	104-98-3	C00785	HMDB00301	comp_id_607	1	0	0	0
4857	trazadone	Xenobiotics	Drug - Psychoactive	57691	LC/MS Pos Early	100015783	3498	372.159	5533	19794-93-5	C07156,D08626	HMDB14794	comp_id_57691	0	0	0	0
1440	tridecenedioate (C13:1-DC)*	Lipid	Fatty Acid, Dicarboxylate	62919	LC/MS Neg	100002199	3051	241.145					comp_id_62919	1	0	0	0
3765	trigonelline (N'-methylnicotinate)	Cofactors and Vitamins	Nicotinate and Nicotinamide Metabolism	32401	LC/MS Pos Early	100001092	1388	138.055	5570	535-83-1	C01004	HMDB00875	comp_id_32401	1	0	0	0
1871	trimethylamine N-oxide	Lipid	Phospholipid Metabolism	40406	LC/MS Pos Early	100003397	2100	76.0757	1145	1184-78-7	C01104	HMDB00925	comp_id_40406	1	0	0	0
214	tryptophan	Amino Acid	Tryptophan Metabolism	54	LC/MS Polar	565	1726	203.083	6305	73-22-3	C00078	HMDB00929	comp_id_54	1	0	0	0
223	tryptophan betaine	Amino Acid	Tryptophan Metabolism	37097	LC/MS Pos Early	100001743	2673	247.144	442106	20671-76-5	C09213	HMDB61115	comp_id_37097	0	0	0	0
194	tyramine O-sulfate	Amino Acid	Tyrosine Metabolism	48408	LC/MS Neg	100006092	1565	216.034	153005	30223-92-8		HMDB06409	comp_id_48408	0	0	0	0
141	tyrosine	Amino Acid	Tyrosine Metabolism	1299	LC/MS Pos Early	815	2430	182.081	6057	60-18-4	C00082	HMDB00158	comp_id_1299	1	1	0	0
4403	umbelliferone sulfate	Xenobiotics	Food Component/Plant	48674	LC/MS Neg	100006282	2440	240.981	129659	69526-88-1			comp_id_48674	0	0	0	0
3671	uracil	Nucleotide	Pyrimidine Metabolism, Uracil containing	605	LC/MS Polar	825	1089.7	111.02	1174	66-22-8	C00106	HMDB00300	comp_id_605	1	0	0	0
3587	urate	Nucleotide	Purine Metabolism, (Hypo)Xanthine/Inosine containing	1604	LC/MS Neg	1134	757.1	167.021	1175	69-93-2;120K5305	C00366	HMDB00289	comp_id_1604	1	0	0	0
384	urea	Amino Acid	Urea cycle; Arginine and Proline Metabolism	1670	LC/MS Pos Early	533	700	121.072	1176	57-13-6	C00086	HMDB00294	comp_id_1670	1	1	0	0
3670	uridine	Nucleotide	Pyrimidine Metabolism, Uracil containing	606	LC/MS Neg	535	1457.6	243.062	6029	58-96-8	C00299	HMDB00296	comp_id_606	1	0	0	0
2977	ursodeoxycholate	Lipid	Secondary Bile Acid Metabolism	1605	LC/MS Neg	1135	5055	391.285	31401	128-13-2	C07880	HMDB00946	comp_id_1605	0	0	0	0
1261	valerate (5:0)	Lipid	Short Chain Fatty Acid	33443	LC/MS Neg	1136	1718	101.061	7991	109-52-4	C00803	HMDB00892	comp_id_33443	0	0	0	0
326	valine	Amino Acid	Leucine, Isoleucine and Valine Metabolism	1649	LC/MS Pos Early	566	2479	118.086	6287	72-18-4	C00183	HMDB00883	comp_id_1649	0	0	0	0
4794	valproate (2-propylpentanoate)	Xenobiotics	Drug - Neurological	22290	LC/MS Neg	100000779	3885.6	143.108	3121	99-66-1	C07185	HMDB01877	comp_id_22290	0	0	0	0
4795	valproic acid glucuronide	Xenobiotics	Drug - Neurological	62883	LC/MS Neg	100020273	4122	319.14	88111			HMDB00901	comp_id_62883	1	0	0	0
893	valylglycine	Peptide	Dipeptide	40475	LC/MS Neg	100003641	1506	173.093	136487	686-43-1		HMDB29127	comp_id_40475	0	0	0	0
169	vanillactate	Amino Acid	Tyrosine Metabolism	54910	LC/MS Neg	100006129	1625	211.061	160637	2475-56-1		HMDB00913	comp_id_54910	0	0	0	0
170	vanillylmandelate (VMA)	Amino Acid	Tyrosine Metabolism	1567	LC/MS Neg	1111	941	197.046	1245	55-10-7	C05584	HMDB00291	comp_id_1567	1	1	1	1
4834	venlafaxine	Xenobiotics	Drug - Psychoactive	38623	LC/MS Pos Late	100002807	848	278.211	5656	93413-69-5	C07187	HMDB05016	comp_id_38623	0	0	0	0
4719	verapamil	Xenobiotics	Drug - Cardiovascular	42990	LC/MS Pos Late	100004028	945	455.29	2520	152-11-4	D02356	HMDB01850	comp_id_42990	0	0	0	0
4727	warfarin	Xenobiotics	Drug - Cardiovascular	43335	LC/MS Neg	100004175	3790	307.098		5543-57-7	C01541	HMDB01935	comp_id_43335	0	0	0	0
	X - 07765			46590	LC/MS Neg		3698	245.048					comp_id_46590	0	0	0	0
	X - 09789 - retired for 2,6-dihydroxybenzoic acid			46355	LC/MS Neg		2580.5	153.02					comp_id_46355	1	0	0	0
	X - 10458			47478	LC/MS Neg		3634	231.124					comp_id_47478	1	0	0	0
	X - 11261			32578	LC/MS Pos Late		870	286.201					comp_id_32578	1	0	0	0
	X - 11299			46592	LC/MS Neg		4886	507.222					comp_id_46592	0	0	0	0
	X - 11308			46390	LC/MS Neg		5163	365.27					comp_id_46390	1	0	0	0
	X - 11315			49592	LC/MS Neg		1157	128.072					comp_id_49592	1	0	0	0
	X - 11372			46594	LC/MS Neg		5319	467.373					comp_id_46594	1	1	1	1
	X - 11378			46595	LC/MS Neg		5343	445.331					comp_id_46595	1	0	0	0
	X - 11381			46347	LC/MS Neg		1118	184.098					comp_id_46347	0	0	0	0
	X - 11407			46596	LC/MS Neg		2108	186.113					comp_id_46596	0	0	0	0
	X - 11441			46360	LC/MS Neg		3755.8	331.131					comp_id_46360	1	0	0	0
	X - 11442			46443	LC/MS Neg		3890	331.13					comp_id_46443	1	0	0	0
	X - 11444			46460	LC/MS Neg		3972	541.265					comp_id_46460	1	1	0	0
	X - 11470			46601	LC/MS Neg		4151	525.271					comp_id_46601	1	0	0	0
	X - 11478			46602	LC/MS Neg		4285	165.092					comp_id_46602	1	0	0	0
	X - 11483			47650	LC/MS Neg		4449	505.208					comp_id_47650	0	0	0	0
	X - 11491			47651	LC/MS Neg		4819	567.319					comp_id_47651	1	0	0	0
	X - 11522			46914	LC/MS Neg		4760	313.12					comp_id_46914	1	0	0	0
	X - 11530			46603	LC/MS Neg		4892	313.12					comp_id_46603	1	0	0	0
	X - 11612			47431	LC/MS Neg		1633	283.068					comp_id_47431	1	1	0	0
	X - 11632			47493	LC/MS Neg		3377	229.108					comp_id_47493	1	0	0	0
	X - 11787			33132	LC/MS Pos Early		2319	148.097					comp_id_33132	1	0	0	0
	X - 11795			33140	LC/MS Pos Early		2590	148.097					comp_id_33140	0	0	0	0
	X - 11843			46466	LC/MS Neg		2674.6	230.013					comp_id_46466	0	0	0	0
	X - 11847			46488	LC/MS Neg		3087	259.01					comp_id_46488	0	0	0	0
	X - 11849			46607	LC/MS Neg		3215	266.018					comp_id_46607	0	0	0	0
	X - 11850			46507	LC/MS Neg		3176	226.018					comp_id_46507	1	0	0	0
	X - 11852			46521	LC/MS Neg		3277.6	232.995					comp_id_46521	0	0	0	0
	X - 11858			47654	LC/MS Neg		4414	437.055					comp_id_47654	1	0	0	0
	X - 11861			47655	LC/MS Neg		4636	229.145					comp_id_47655	1	1	0	0
	X - 11880			46608	LC/MS Neg		5341	537.416					comp_id_46608	1	0	0	0
	X - 12007			46610	LC/MS Neg		1357	222.992					comp_id_46610	1	0	0	0
	X - 12013			46611	LC/MS Neg		2066	242.013					comp_id_46611	0	0	0	0
	X - 12015			47390	LC/MS Neg		1296	216.088					comp_id_47390	1	0	0	0
	X - 12026			47905	LC/MS Neg		1652	180.053					comp_id_47905	1	0	0	0
	X - 12063 - retired for metabolonic lactone sulfate			46588	LC/MS Neg		4800	427.214					comp_id_46588	0	0	0	0
	X - 12100			47687	LC/MS Pos Early		2650	221.092					comp_id_47687	0	0	0	0
	X - 12101			47642	LC/MS Pos Early		2700	164.074					comp_id_47642	1	0	0	0
	X - 12104			46932	LC/MS Pos Early		1300	271.092					comp_id_46932	1	0	0	0
	X - 12111			52797	LC/MS Neg		877	142.051					comp_id_52797	1	0	0	0
	X - 12112			47690	LC/MS Pos Early		950	142.086					comp_id_47690	1	1	1	1
	X - 12117			47695	LC/MS Pos Early		2366	204.134					comp_id_47695	1	0	0	0
	X - 12126			46966	LC/MS Neg		1205	324.074					comp_id_46966	0	0	0	0
	X - 12127			47702	LC/MS Pos Early		2160	226.082					comp_id_47702	0	0	0	0
	X - 12170 - retired for picolinoylglycine			47909	LC/MS Neg		1829	179.047					comp_id_47909	0	0	0	0
	X - 12193			46985	LC/MS Neg		2360	201.114					comp_id_46985	1	0	0	0
	X - 12206			46612	LC/MS Neg		622	254.982					comp_id_46612	1	1	0	0
	X - 12212			46358	LC/MS Neg		3597.7	229.018					comp_id_46358	0	0	0	0
	X - 12216			46613	LC/MS Neg		1691	227.997					comp_id_46613	1	0	0	0
	X - 12221			47911	LC/MS Neg		1467	203.998					comp_id_47911	0	0	0	0
	X - 12230 - retired for 4-ethylcatechol sulfate			46614	LC/MS Neg		3346	217.018					comp_id_46614	1	0	0	0
	X - 12261			47657	LC/MS Neg		1853	258.008					comp_id_47657	0	0	0	0
	X - 12283			47708	LC/MS Pos Early		2646	245.092					comp_id_47708	1	0	0	0
	X - 12306			47917	LC/MS Neg		2350	247.028					comp_id_47917	0	0	0	0
	X - 12329			47659	LC/MS Neg		1854	188.003					comp_id_47659	1	0	0	0
	X - 12407			46615	LC/MS Neg		1873	204.981					comp_id_46615	0	0	0	0
	X - 12410			47921	LC/MS Neg		2086	274.039					comp_id_47921	0	0	0	0
	X - 12411			46616	LC/MS Neg		1037	195.033					comp_id_46616	0	0	0	0
	X - 12456			47639	LC/MS Neg		4342	427.216					comp_id_47639	0	0	0	0
	X - 12462			46620	LC/MS Pos Early		1790	148.043					comp_id_46620	1	0	0	0
	X - 12472			46628	LC/MS Neg		2528	241.119					comp_id_46628	1	0	0	0
	X - 12524			46621	LC/MS Neg		5780	205.16					comp_id_46621	1	0	0	0
	X - 12543			47922	LC/MS Neg		1409	181.051					comp_id_47922	0	0	0	0
	X - 12544			46510	LC/MS Neg		3166.9	209.082					comp_id_46510	0	0	0	0
	X - 12680			47437	LC/MS Pos Early		2875	229.129					comp_id_47437	1	0	0	0
	X - 12707			47929	LC/MS Neg		1196	249.008					comp_id_47929	1	1	0	0
	X - 12714			46318	LC/MS Neg		1617	303.073					comp_id_46318	0	0	0	0
	X - 12718			46973	LC/MS Neg		1750	324.074					comp_id_46973	1	0	0	0
	X - 12729			46623	LC/MS Neg		2021	227.997					comp_id_46623	0	0	0	0
	X - 12731			47938	LC/MS Neg		2040	238.969					comp_id_47938	1	1	0	0
	X - 12739			46626	LC/MS Neg		2406	241.119					comp_id_46626	1	0	0	0
	X - 12740			46627	LC/MS Neg		2497	287.023					comp_id_46627	0	0	0	0
	X - 12753			47723	LC/MS Pos Early		1422	220.064					comp_id_47723	0	0	0	0
	X - 12798			46624	LC/MS Pos Early		2011	240.102					comp_id_46624	1	1	0	0
	X - 12812			46986	LC/MS Neg		2435	208.062					comp_id_46986	1	1	0	0
	X - 12816			46630	LC/MS Neg		2700	495.224					comp_id_46630	0	0	0	0
	X - 12822			46997	LC/MS Neg		2790	389.093					comp_id_46997	1	0	0	0
	X - 12830			47662	LC/MS Neg		3197	372.113					comp_id_47662	0	0	0	0
	X - 12839			47014	LC/MS Neg		3895	269.152					comp_id_47014	0	0	0	0
	X - 12844			46633	LC/MS Neg		4185	539.249					comp_id_46633	0	0	0	0
	X - 12846			46634	LC/MS Neg		4228	481.243					comp_id_46634	1	1	1	1
	X - 12847			46364	LC/MS Neg		4247	227.039					comp_id_46364	0	0	0	0
	X - 12849			46636	LC/MS Neg		4696	331.176					comp_id_46636	0	0	0	0
	X - 12851			46639	LC/MS Neg		4844	311.666					comp_id_46639	0	0	0	0
	X - 12906			47955	LC/MS Neg		793	158.046					comp_id_47955	1	1	0	0
	X - 13431			47788	LC/MS Pos Late		1015	302.232					comp_id_47788	0	0	0	0
	X - 13507			47439	LC/MS Pos Early		2520	158.093					comp_id_47439	0	0	0	0
	X - 13553			47959	LC/MS Neg		1407	263.023					comp_id_47959	1	1	1	1
	X - 13658			47664	LC/MS Neg		4643	253.083					comp_id_47664	0	0	0	0
	X - 13684			47790	LC/MS Pos Early		1642	242.015					comp_id_47790	1	0	0	0
	X - 13689			47774	LC/MS Neg		3665	495.224					comp_id_47774	0	0	0	0
	X - 13695			47962	LC/MS Neg		2510	245.013					comp_id_47962	1	1	0	0
	X - 13728			46645	LC/MS Neg		1589	197.068					comp_id_46645	0	0	0	0
	X - 13729			47971	LC/MS Neg		1745	241.977					comp_id_47971	1	1	0	0
	X - 13737			47441	LC/MS Pos Early		2332	129.102					comp_id_47441	1	0	0	0
	X - 13835			46646	LC/MS Neg		1017	169.062					comp_id_46646	1	0	0	0
	X - 13844			47977	LC/MS Neg		1442	209.057					comp_id_47977	1	0	0	0
	X - 13866			46417	LC/MS Neg		2417.8	253.108					comp_id_46417	1	0	0	0
	X - 14056			46632	LC/MS Pos Early		810	192.033					comp_id_46632	1	0	0	0
	X - 14662			46656	LC/MS Neg		4336	263.628					comp_id_46656	0	0	0	0
	X - 14939			46657	LC/MS Neg		4353	165.092					comp_id_46657	1	1	0	0
	X - 15161			47620	LC/MS Pos Early		1809	206.048					comp_id_47620	1	0	0	0
	X - 15220			46658	LC/MS Neg		2662	274.112					comp_id_46658	1	1	0	0
	X - 15245			46661	LC/MS Neg		568	233.03					comp_id_46661	1	0	0	0
	X - 15461			46283	LC/MS Pos Early		1624	160.097					comp_id_46283	0	0	0	0
	X - 15469			46640	LC/MS Pos Late		785	304.212					comp_id_46640	1	0	0	0
	X - 15486			46266	LC/MS Neg		3629	269.151					comp_id_46266	1	0	0	0
	X - 15492			46662	LC/MS Neg		4678	541.265					comp_id_46662	1	1	1	1
	X - 15503			46977	LC/MS Neg		1845	193.063					comp_id_46977	1	0	0	0
	X - 15666			47800	LC/MS Pos Early		2755	221.092					comp_id_47800	0	0	0	0
	X - 15674			46665	LC/MS Neg		1362	187.025					comp_id_46665	1	0	0	0
	X - 15728			46666	LC/MS Neg		3976	231.033					comp_id_46666	0	0	0	0
	X - 16087			47988	LC/MS Neg		4143	443.157					comp_id_47988	0	0	0	0
	X - 16124			46461	LC/MS Neg		2563.6	203.002					comp_id_46461	0	0	0	0
	X - 16397			47802	LC/MS Pos Early		2809	248.095					comp_id_47802	1	0	0	0
	X - 16570			47013	LC/MS Neg		3765	198.114					comp_id_47013	1	0	0	0
	X - 16576			46673	LC/MS Neg		4496	167.108					comp_id_46673	0	0	0	0
	X - 16580			47804	LC/MS Pos Early		2537	222.079					comp_id_47804	1	0	0	0
	X - 16649			47992	LC/MS Neg		3018	353.035					comp_id_47992	0	0	0	0
	X - 16654			46677	LC/MS Neg		4598	235.118					comp_id_46677	0	0	0	0
	X - 16935			46681	LC/MS Neg		4471	447.276					comp_id_46681	0	0	0	0
	X - 16938			46511	LC/MS Neg		2000	233.103					comp_id_46511	1	0	0	0
	X - 16944			46683	LC/MS Neg		3718	141.092					comp_id_46683	1	0	0	0
	X - 16946			46517	LC/MS Neg		3240	317.115					comp_id_46517	1	0	0	0
	X - 16964			46685	LC/MS Neg		3034	174.059					comp_id_46685	1	0	0	0
	X - 17010			47993	LC/MS Neg		3178	189.114					comp_id_47993	1	0	0	0
	X - 17145 - retired for branched chain 14:0 dicarboxylic acid**			46689	LC/MS Neg		3862	257.176					comp_id_46689	0	0	0	0
	X - 17185			46490	LC/MS Neg		3079.5	215.002					comp_id_46490	1	0	0	0
	X - 17269			46704	LC/MS Neg		4538	155.108					comp_id_46704	0	0	0	0
	X - 17306			40104	LC/MS Pos Early		2872	290.16					comp_id_40104	1	1	0	0
	X - 17325			46672	LC/MS Neg		2868	184.098					comp_id_46672	0	0	0	0
	X - 17327			47000	LC/MS Neg		3045	255.136					comp_id_47000	0	0	0	0
	X - 17328			47818	LC/MS Pos Late		910	308.185					comp_id_47818	0	0	0	0
	X - 17335			47820	LC/MS Pos Late		1052	248.168					comp_id_47820	1	0	0	0
	X - 17337			47821	LC/MS Pos Late		1100	328.248					comp_id_47821	1	0	0	0
	X - 17340			47872	LC/MS Neg		4697	539.25					comp_id_47872	1	0	0	0
	X - 17348			46989	LC/MS Neg		2545	247.083					comp_id_46989	0	0	0	0
	X - 17351			48001	LC/MS Neg		3390	243.078					comp_id_48001	1	0	0	0
	X - 17354			47009	LC/MS Neg		3520	473.147					comp_id_47009	0	0	0	0
	X - 17355			48007	LC/MS Neg		3784	474.176					comp_id_48007	0	0	0	0
	X - 17357			48009	LC/MS Neg		4098	541.266					comp_id_48009	1	0	0	0
	X - 17359 - retired for cortolone glucuronide (1)			48011	LC/MS Neg		4606	541.266					comp_id_48011	1	0	0	0
	X - 17361			48013	LC/MS Neg		4840	331.177					comp_id_48013	0	0	0	0
	X - 17367			46994	LC/MS Neg		2710	182.083					comp_id_46994	0	0	0	0
	X - 17438			46705	LC/MS Neg		1950	245.139					comp_id_46705	1	1	0	0
	X - 17612			48052	LC/MS Neg		4308	567.319					comp_id_48052	1	0	0	0
	X - 17653			46707	LC/MS Neg		5128	365.269					comp_id_46707	1	0	0	0
	X - 17654			46709	LC/MS Neg		5200	365.269					comp_id_46709	1	0	0	0
	X - 17655			48019	LC/MS Neg		4169	421.061					comp_id_48019	0	0	0	0
	X - 17673			48021	LC/MS Neg		1294	148.973					comp_id_48021	0	0	0	0
	X - 17676			46970	LC/MS Neg		1485	167.047					comp_id_46970	1	0	0	0
	X - 17685			48025	LC/MS Neg		2575	233.013					comp_id_48025	0	0	0	0
	X - 17690			46710	LC/MS Neg		2904	245.049					comp_id_46710	0	0	0	0
	X - 18249			46366	LC/MS Neg		4404.1	220.942					comp_id_46366	0	0	0	0
	X - 18345			47342	LC/MS Neg		1400	245.114					comp_id_47342	0	0	0	0
	X - 18779			46687	LC/MS Neg		1969	209.045					comp_id_46687	0	0	0	0
	X - 18886			48047	LC/MS Neg		1870	217.108					comp_id_48047	1	0	0	0
	X - 18887			47301	LC/MS Neg		2229	328.152					comp_id_47301	1	0	0	0
	X - 18888			48048	LC/MS Neg		2494	267.124					comp_id_48048	1	0	0	0
	X - 18899			47670	LC/MS Neg		3730	337.143					comp_id_47670	0	0	0	0
	X - 18901			46690	LC/MS Neg		3800	211.025					comp_id_46690	0	0	0	0
	X - 18913			46695	LC/MS Neg		4538	185.118					comp_id_46695	0	0	0	0
	X - 18914			46368	LC/MS Neg		4503	266.889					comp_id_46368	0	0	0	0
	X - 18921			47671	LC/MS Neg		4870	193.124					comp_id_47671	1	0	0	0
	X - 18922			46700	LC/MS Neg		4928	299.186					comp_id_46700	1	1	0	0
	X - 18935			48049	LC/MS Neg		1917	227.998					comp_id_48049	1	0	0	0
	X - 19141			46701	LC/MS Neg		3705	415.197					comp_id_46701	1	0	0	0
	X - 19183			47672	LC/MS Neg		1665	230.05					comp_id_47672	0	0	0	0
	X - 19438			46261	LC/MS Neg		1209	217.072					comp_id_46261	1	0	0	0
	X - 19497			47675	LC/MS Neg		3643	227.129					comp_id_47675	0	0	0	0
	X - 21258			46259	LC/MS Neg		3915	213.023					comp_id_46259	0	0	0	0
	X - 21286			46295	LC/MS Neg		1550	164.036					comp_id_46295	0	0	0	0
	X - 21295			46316	LC/MS Neg		1526	218.997					comp_id_46316	0	0	0	0
	X - 21310			46354	LC/MS Neg		2235	233.985					comp_id_46354	1	0	0	0
	X - 21312			46356	LC/MS Neg		2757.7	243.034					comp_id_46356	0	0	0	0
	X - 21315			46359	LC/MS Neg		3698	240.914					comp_id_46359	0	0	0	0
	X - 21319			46363	LC/MS Neg		4238.4	165.092					comp_id_46363	1	0	0	0
	X - 21327			46371	LC/MS Neg		4814	329.234					comp_id_46371	1	0	0	0
	X - 21339			46384	LC/MS Neg		5105	453.323					comp_id_46384	0	0	0	0
	X - 21353			46398	LC/MS Neg		5196	239.166					comp_id_46398	1	0	0	0
	X - 21364			46409	LC/MS Neg		3757	213.086					comp_id_46409	1	1	0	0
	X - 21383			46428	LC/MS Neg		2448	223.098					comp_id_46428	0	0	0	0
	X - 21410			46455	LC/MS Neg		3921	385.17					comp_id_46455	0	0	0	0
	X - 21411 - retired for 2-ketocaprylate			46456	LC/MS Neg		3956	157.087					comp_id_46456	0	0	0	0
	X - 21441			46486	LC/MS Neg		3025.4	294.113					comp_id_46486	0	0	0	0
	X - 21442			46487	LC/MS Neg		3823	333.208					comp_id_46487	0	0	0	0
	X - 21448			46493	LC/MS Neg		3098	317.115					comp_id_46493	1	0	0	0
	X - 21467			46512	LC/MS Neg		4041	262.621					comp_id_46512	1	0	0	0
	X - 21470			46515	LC/MS Neg		3249	232.059					comp_id_46515	0	0	0	0
	X - 21471			46516	LC/MS Neg		4039	295.112					comp_id_46516	1	1	1	1
	X - 21607			46674	LC/MS Neg		4529	167.108					comp_id_46674	1	0	0	0
	X - 21729			46898	LC/MS Neg		1024	87.0453					comp_id_46898	0	0	0	0
	X - 21733			46902	LC/MS Neg		2716	248.056					comp_id_46902	1	0	0	0
	X - 21736			46905	LC/MS Neg		3345	183.139					comp_id_46905	0	0	0	0
	X - 21740			46909	LC/MS Neg		3613	188.075					comp_id_46909	1	0	0	0
	X - 21752			46923	LC/MS Neg		5090	621.331					comp_id_46923	1	1	1	1
	X - 21785			46961	LC/MS Neg		765	189.041					comp_id_46961	1	1	0	0
	X - 21792			46968	LC/MS Neg		1290	197.083					comp_id_46968	1	1	0	0
	X - 21796			46972	LC/MS Neg		1625	138.057					comp_id_46972	0	0	0	0
	X - 21803			46980	LC/MS Neg		2035	212.003					comp_id_46980	0	0	0	0
	X - 21821			46998	LC/MS Neg		2930	243.078					comp_id_46998	1	1	0	0
	X - 21829			47006	LC/MS Neg		3440	245.14					comp_id_47006	1	0	0	0
	X - 21834			47011	LC/MS Neg		3720	229.018					comp_id_47011	0	0	0	0
	X - 21842			47019	LC/MS Neg		3990	277.022					comp_id_47019	0	0	0	0
	X - 21845			47022	LC/MS Neg		4085	356.119					comp_id_47022	0	0	0	0
	X - 21959			47205	LC/MS Neg		4652	329.234					comp_id_47205	1	0	0	0
	X - 22143			47389	LC/MS Neg		1263	216.088					comp_id_47389	1	1	0	0
	X - 22162			47417	LC/MS Pos Early		960	150.058					comp_id_47417	1	0	0	0
	X - 22508			47772	LC/MS Neg		1758	324.073					comp_id_47772	1	0	0	0
	X - 22509			47773	LC/MS Neg		3562	473.146					comp_id_47773	0	0	0	0
	X - 22519			47783	LC/MS Pos Early		3490	304.211					comp_id_47783	1	0	0	0
	X - 22520			47784	LC/MS Neg		4389	263.628					comp_id_47784	1	0	0	0
	X - 22764			48067	LC/MS Neg		5263	197.155					comp_id_48067	1	0	0	0
	X - 22771			48076	LC/MS Neg		2180	160.044					comp_id_48076	1	0	0	0
	X - 22775			48080	LC/MS Neg		2980	154.991					comp_id_48080	1	0	0	0
	X - 22776			48081	LC/MS Neg		3615	252.044					comp_id_48081	0	0	0	0
	X - 22834			48185	LC/MS Neg		5095	448.308					comp_id_48185	0	0	0	0
	X - 22918			52659	LC/MS Neg		743	103.004					comp_id_52659	0	0	0	0
	X - 23196			48892	LC/MS Neg		1392	217.108					comp_id_48892	0	0	0	0
	X - 23276			48972	LC/MS Neg		4957.5	329.233					comp_id_48972	0	0	0	0
	X - 23294			48993	LC/MS Neg		4856	169.123					comp_id_48993	1	1	0	0
	X - 23295			48994	LC/MS Neg		4807	169.123					comp_id_48994	1	0	0	0
	X - 23296			48995	LC/MS Neg		4929	169.123					comp_id_48995	1	0	0	0
	X - 23297			48996	LC/MS Neg		4976	169.123					comp_id_48996	1	0	0	0
	X - 23314			49704	LC/MS Pos Early		1132	226.128					comp_id_49704	0	0	0	0
	X - 23369			49228	LC/MS Neg		2150	188.035					comp_id_49228	1	0	0	0
	X - 23583			49459	LC/MS Pos Early		1112	116.071					comp_id_49459	1	0	0	0
	X - 23585 - retired for N,N-dimethylalanine			49461	LC/MS Pos Early		1378	118.086					comp_id_49461	0	0	0	0
	X - 23587			49463	LC/MS Pos Early		1230	132.102					comp_id_49463	0	0	0	0
	X - 23590			49466	LC/MS Pos Early		1466	204.086					comp_id_49466	1	0	0	0
	X - 23593			49469	LC/MS Pos Early		1531	191.102					comp_id_49469	1	0	0	0
	X - 23636			49512	LC/MS Pos Early		1129	249.108					comp_id_49512	1	1	0	0
	X - 23639			49515	LC/MS Pos Early		1640	134.081					comp_id_49515	1	1	0	0
	X - 23644			49521	LC/MS Pos Early		983	146.081					comp_id_49521	0	0	0	0
	X - 23655			49532	LC/MS Pos Early		2200	110.06					comp_id_49532	0	0	0	0
	X - 23659			49536	LC/MS Pos Early		2449	143.118					comp_id_49536	1	1	1	1
	X - 23662			49539	LC/MS Pos Early		2622	159.149					comp_id_49539	0	0	0	0
	X - 23665			49542	LC/MS Pos Early		2894	217.154					comp_id_49542	1	1	0	0
	X - 23666			49543	LC/MS Pos Early		2990	159.149					comp_id_49543	1	1	0	0
	X - 23678			49555	LC/MS Pos Late		871	220.136					comp_id_49555	1	0	0	0
	X - 23680			49557	LC/MS Pos Late		1049	338.232					comp_id_49557	1	0	0	0
	X - 23739			49637	LC/MS Pos Early		1286	262.103					comp_id_49637	1	1	0	0
	X - 23780			49679	LC/MS Pos Early		2190	144.102					comp_id_49679	0	0	0	0
	X - 23782			49681	LC/MS Pos Late		1627	349.273					comp_id_49681	0	0	0	0
	X - 23787			49688	LC/MS Neg		4343	383.153					comp_id_49688	1	0	0	0
	X - 23974			49883	LC/MS Neg		4995.3	197.118					comp_id_49883	1	0	0	0
	X - 23984			52012	LC/MS Neg		3327.5	165.979					comp_id_52012	1	0	0	0
	X - 23997			52025	LC/MS Pos Early		1634	223.074					comp_id_52025	1	0	0	0
	X - 24241			52280	LC/MS Pos Early		2239	186.112					comp_id_52280	1	0	0	0
	X - 24243			52286	LC/MS Pos Early		1003	132.065					comp_id_52286	0	0	0	0
	X - 24293			52297	LC/MS Pos Early		1189	226.128					comp_id_52297	0	0	0	0
	X - 24295			52483	LC/MS Neg		1152	217.071					comp_id_52483	1	0	0	0
	X - 24306			52501	LC/MS Neg		1232	171.078					comp_id_52501	1	0	0	0
	X - 24307			52502	LC/MS Neg		1341.5	171.078					comp_id_52502	1	1	0	0
	X - 24328			52524	LC/MS Neg		1361.7	161.082					comp_id_52524	1	1	1	1
	X - 24334			52530	LC/MS Neg		1860	415.183					comp_id_52530	1	0	0	0
	X - 24337			52533	LC/MS Neg		1980	239.079					comp_id_52533	1	0	0	0
	X - 24411			52640	LC/MS Pos Early		1171	116.07					comp_id_52640	1	0	0	0
	X - 24422			52636	LC/MS Pos Early		1194	271.092					comp_id_52636	1	1	0	0
	X - 24431			52661	LC/MS Pos Early		566	210.061					comp_id_52661	0	0	0	0
	X - 24432			52662	LC/MS Pos Early		618	210.061					comp_id_52662	1	1	0	0
	X - 24435			52665	LC/MS Neg		6625	465.304					comp_id_52665	1	1	0	0
	X - 24455			52772	LC/MS Pos Early		2641	237.087					comp_id_52772	0	0	0	0
	X - 24456			52773	LC/MS Pos Early		2538	237.087					comp_id_52773	1	1	0	0
	X - 24462			52779	LC/MS Pos Early		1215	206.066					comp_id_52779	1	0	0	0
	X - 24473			52790	LC/MS Pos Early		1709	146.081					comp_id_52790	0	0	0	0
	X - 24475			52792	LC/MS Pos Early		1258	146.081					comp_id_52792	0	0	0	0
	X - 24494			52813	LC/MS Neg		4131	479.228					comp_id_52813	1	1	0	0
	X - 24518			52839	LC/MS Pos Early		2329	204.134					comp_id_52839	0	0	0	0
	X - 24522			52843	LC/MS Pos Early		2688	302.159					comp_id_52843	0	0	0	0
	X - 24527			52848	LC/MS Pos Early		2221	243.134					comp_id_52848	1	0	0	0
	X - 24541			52862	LC/MS Neg		2671	246.992					comp_id_52862	0	0	0	0
	X - 24542			52863	LC/MS Neg		1674	224.057					comp_id_52863	0	0	0	0
	X - 24543			52864	LC/MS Neg		2823	275.024					comp_id_52864	0	0	0	0
	X - 24544			52865	LC/MS Neg		4448	411.184					comp_id_52865	1	0	0	0
	X - 24546			52867	LC/MS Neg		3289	231.051					comp_id_52867	0	0	0	0
	X - 24549			52870	LC/MS Neg		2610	202.051					comp_id_52870	0	0	0	0
	X - 24556			52877	LC/MS Neg		2318	283.119					comp_id_52877	1	0	0	0
	X - 24571			52892	LC/MS Neg		4625	303.145					comp_id_52892	0	0	0	0
	X - 24588			52909	LC/MS Neg		2350	485.167					comp_id_52909	1	1	0	0
	X - 24593			53003	LC/MS Neg		3650	157.087					comp_id_53003	0	0	0	0
	X - 24608			53023	LC/MS Neg		3408	174.056					comp_id_53023	0	0	0	0
	X - 24637			53065	LC/MS Neg		2141.8	262.013					comp_id_53065	0	0	0	0
	X - 24686			53114	LC/MS Pos Early		1876	224.113					comp_id_53114	1	1	0	0
	X - 24699			53127	LC/MS Pos Early		2402	241.154					comp_id_53127	1	0	0	0
	X - 24728			53157	LC/MS Pos Early		1431	238.038					comp_id_53157	1	0	0	0
	X - 24736			53172	LC/MS Pos Early		2821	189.135					comp_id_53172	1	0	0	0
	X - 24757			54695	LC/MS Neg		2372.7	180.066					comp_id_54695	0	0	0	0
	X - 24765			54703	LC/MS Pos Early		1800	83.022					comp_id_54703	1	1	0	0
	X - 24809			54837	LC/MS Pos Early		2180	217.155					comp_id_54837	1	0	0	0
	X - 24812			54840	LC/MS Pos Early		2650	230.139					comp_id_54840	0	0	0	0
	X - 24813			54841	LC/MS Neg		1286	202.048					comp_id_54841	1	1	0	0
	X - 24849			54877	LC/MS Neg		4611	313.119					comp_id_54877	1	0	0	0
	X - 24947			57714	LC/MS Neg		4518	387.185					comp_id_57714	0	0	0	0
	X - 24949			57716	LC/MS Neg		4973	263.202					comp_id_57716	0	0	0	0
	X - 24951			57718	LC/MS Neg		5227	481.353					comp_id_57718	1	0	0	0
	X - 24952			57719	LC/MS Neg		5310	413.197					comp_id_57719	0	0	0	0
	X - 24953			57720	LC/MS Neg		5342	439.343					comp_id_57720	0	0	0	0
	X - 24972			57756	LC/MS Neg		3880	385.169					comp_id_57756	1	0	0	0
	X - 25172			62151	LC/MS Pos Early		1452	191.102					comp_id_62151	1	1	0	0
	X - 25217			62403	LC/MS Pos Early		1423	146.063					comp_id_62403	0	0	0	0
	X - 25265			62494	LC/MS Pos Early		517.4	346.009					comp_id_62494	1	0	0	0
	X - 25267			62496	LC/MS Pos Early		1419.1	307.113					comp_id_62496	1	0	0	0
	X - 25271			62500	LC/MS Pos Early		1777	156.077					comp_id_62500	0	0	0	0
	X - 25279			62521	LC/MS Neg		3597	223.007					comp_id_62521	0	0	0	0
	X - 25343			62636	LC/MS Pos Early		1043.1	226.082					comp_id_62636	0	0	0	0
	X - 25371			62664	LC/MS Neg		1013.2	194.046					comp_id_62664	1	0	0	0
	X - 25417			62714	LC/MS Pos Early		1117.2	148.097					comp_id_62714	0	0	0	0
	X - 25419			62716	LC/MS Pos Early		1629.2	129.066					comp_id_62716	0	0	0	0
	X - 25420			62717	LC/MS Pos Early		1712.4	147.022					comp_id_62717	0	0	0	0
	X - 25422			62719	LC/MS Pos Early		1730.3	175.083					comp_id_62719	1	1	0	0
	X - 25463			62876	LC/MS Pos Late		980	332.242					comp_id_62876	1	0	0	0
	X - 25468			62891	LC/MS Neg		800	313.057					comp_id_62891	0	0	0	0
	X - 25505			62939	LC/MS Neg		3146.8	193.087					comp_id_62939	0	0	0	0
	X - 25520			62964	LC/MS Pos Early		1332.6	160.097					comp_id_62964	0	0	0	0
3579	xanthine	Nucleotide	Purine Metabolism, (Hypo)Xanthine/Inosine containing	3147	LC/MS Polar	1004	2023	151.026	1188	69-89-6	C00385	HMDB00292	comp_id_3147	1	1	0	0
235	xanthurenate	Amino Acid	Tryptophan Metabolism	15679	LC/MS Neg	100000015	1476	204.03	5699	59-007	C02470	HMDB00881	comp_id_15679	0	0	0	0
927	XHWESASXXR*	Peptide	Polypeptide	31538	LC/MS Pos Late	100001326	790	606.33					comp_id_31538	1	1	1	1
1606	ximenoylcarnitine (C26:1)*	Lipid	Fatty Acid Metabolism(Acyl Carnitine)	57517	LC/MS Pos Late	100015836	1607	538.483					comp_id_57517	1	0	0	0
1059	xylose	Carbohydrate	Pentose Metabolism	15581	LC/MS Polar	826	1727	195.051	135191	609-06-3	C00181	HMDB00098	comp_id_15581	0	0	0	0

## Sheet: MS Complex Lipidomics
PATHWAY.SORTORDER	BIOCHEMICAL	SUPER.PATHWAY	SUB.PATHWAY	COMP.ID	PLATFORM	CHEMICAL.ID	variable_name	pass_qc	selected	available_core	selected_core
7621	CE(12:0)	Cholesterol Ester	CE Ester	54493	GC-FID	100010641	X54493	1	0	0	0
7622	CE(14:0)	Cholesterol Ester	CE Ester	53452	GC-FID	100009600	X53452	1	0	0	0
7623	CE(14:1)	Cholesterol Ester	CE Ester	53453	GC-FID	100009601	X53453	1	0	0	0
7624	CE(15:0)	Cholesterol Ester	CE Ester	53454	GC-FID	100009602	X53454	1	0	0	0
7625	CE(16:0)	Cholesterol Ester	CE Ester	54315	GC-FID	100010463	X54315	1	0	0	0
7626	CE(16:1)	Cholesterol Ester	CE Ester	54316	GC-FID	100010464	X54316	1	0	0	0
7627	CE(17:0)	Cholesterol Ester	CE Ester	54122	GC-FID	100010270	X54122	1	0	0	0
7628	CE(18:0)	Cholesterol Ester	CE Ester	54123	GC-FID	100010271	X54123	1	1	0	0
7629	CE(18:1)	Cholesterol Ester	CE Ester	54494	GC-FID	100010642	X54494	1	0	0	0
7630	CE(18:2)	Cholesterol Ester	CE Ester	53968	GC-FID	100010116	X53968	1	0	0	0
7631	CE(18:3)	Cholesterol Ester	CE Ester	53969	GC-FID	100010117	X53969	1	0	0	0
7632	CE(18:4)	Cholesterol Ester	CE Ester	53623	GC-FID	100009771	X53623	1	1	0	0
7633	CE(20:0)	Cholesterol Ester	CE Ester	54317	GC-FID	100010465	X54317	0	0	0	0
7634	CE(20:1)	Cholesterol Ester	CE Ester	54318	GC-FID	100010466	X54318	0	0	0	0
7635	CE(20:2)	Cholesterol Ester	CE Ester	53624	GC-FID	100009772	X53624	1	0	0	0
7636	CE(20:3)	Cholesterol Ester	CE Ester	54319	GC-FID	100010467	X54319	1	0	0	0
7637	CE(20:4)	Cholesterol Ester	CE Ester	54495	GC-FID	100010643	X54495	1	0	0	0
7638	CE(20:5)	Cholesterol Ester	CE Ester	53795	GC-FID	100009943	X53795	1	0	0	0
7639	CE(22:0)	Cholesterol Ester	CE Ester	53625	GC-FID	100009773	X53625	1	1	0	0
7640	CE(22:1)	Cholesterol Ester	CE Ester	53796	GC-FID	100009944	X53796	1	1	0	0
7641	CE(22:2)	Cholesterol Ester	CE Ester	53269	GC-FID	100009417	X53269	0	0	0	0
7642	CE(22:4)	Cholesterol Ester	CE Ester	54124	GC-FID	100010272	X54124	0	0	0	0
7643	CE(22:5)	Cholesterol Ester	CE Ester	53797	GC-FID	100009945	X53797	1	0	0	0
7644	CE(22:6)	Cholesterol Ester	CE Ester	53970	GC-FID	100010118	X53970	1	0	0	0
7645	CE(24:0)	Cholesterol Ester	CE Ester	54125	GC-FID	100010273	X54125	0	0	0	0
7646	CE(24:1)	Cholesterol Ester	CE Ester	54126	GC-FID	100010274	X54126	0	0	0	0
7647	CER(14:0)	Sphingolipids	Ceramide	54496	GC-FID	100010644	X54496	1	1	0	0
7648	CER(16:0)	Sphingolipids	Ceramide	53971	GC-FID	100010119	X53971	0	0	0	0
7649	CER(18:0)	Sphingolipids	Ceramide	54320	GC-FID	100010468	X54320	1	0	0	0
7651	CER(18:1)	Sphingolipids	Ceramide	53626	GC-FID	100009774	X53626	1	0	0	0
7652	CER(20:0)	Sphingolipids	Ceramide	54321	GC-FID	100010469	X54321	1	1	0	0
7653	CER(20:1)	Sphingolipids	Ceramide	53972	GC-FID	100010120	X53972	0	0	0	0
7654	CER(22:0)	Sphingolipids	Ceramide	53627	GC-FID	100009775	X53627	1	0	0	0
7655	CER(22:1)	Sphingolipids	Ceramide	54127	GC-FID	100010275	X54127	1	1	0	0
7656	CER(24:0)	Sphingolipids	Ceramide	54322	GC-FID	100010470	X54322	1	0	0	0
7657	CER(24:1)	Sphingolipids	Ceramide	53628	GC-FID	100009776	X53628	1	1	1	1
7658	CER(26:0)	Sphingolipids	Ceramide	54497	GC-FID	100010645	X54497	1	0	0	0
7659	CER(26:1)	Sphingolipids	Ceramide	53798	GC-FID	100009946	X53798	1	1	0	0
7714	DAG(12:0/16:0)	Diacylglycerol	DAG Ester	53629	GC-FID	100009777	X53629	0	0	0	0
7716	DAG(12:0/18:0)	Diacylglycerol	DAG Ester	53973	GC-FID	100010121	X53973	1	1	0	0
7717	DAG(12:0/18:1)	Diacylglycerol	DAG Ester	53799	GC-FID	100009947	X53799	1	0	0	0
7718	DAG(12:0/18:2)	Diacylglycerol	DAG Ester	53455	GC-FID	100009603	X53455	1	0	0	0
7721	DAG(14:0/14:0)	Diacylglycerol	DAG Ester	53270	GC-FID	100009418	X53270	0	0	0	0
7723	DAG(14:0/16:0)	Diacylglycerol	DAG Ester	54323	GC-FID	100010471	X54323	1	0	0	0
7724	DAG(14:0/16:1)	Diacylglycerol	DAG Ester	54498	GC-FID	100010646	X54498	1	0	0	0
7727	DAG(14:0/18:1)	Diacylglycerol	DAG Ester	53800	GC-FID	100009948	X53800	1	0	0	0
7728	DAG(14:0/18:2)	Diacylglycerol	DAG Ester	54128	GC-FID	100010276	X54128	1	0	0	0
7729	DAG(14:0/18:3)	Diacylglycerol	DAG Ester	54324	GC-FID	100010472	X54324	1	0	0	0
7731	DAG(14:0/20:0)	Diacylglycerol	DAG Ester	53974	GC-FID	100010122	X53974	1	0	0	0
7732	DAG(14:0/20:4)	Diacylglycerol	DAG Ester	53975	GC-FID	100010123	X53975	1	0	0	0
7733	DAG(14:0/22:6)	Diacylglycerol	DAG Ester	54499	GC-FID	100010647	X54499	1	0	0	0
7734	DAG(14:1/16:0)	Diacylglycerol	DAG Ester	53456	GC-FID	100009604	X53456	1	0	0	0
7735	DAG(14:1/18:1)	Diacylglycerol	DAG Ester	54325	GC-FID	100010473	X54325	0	0	0	0
7741	DAG(15:0/18:1)	Diacylglycerol	DAG Ester	53457	GC-FID	100009605	X53457	1	0	0	0
7742	DAG(15:0/18:2)	Diacylglycerol	DAG Ester	53976	GC-FID	100010124	X53976	1	1	0	0
7747	DAG(16:0/16:0)	Diacylglycerol	DAG Ester	53977	GC-FID	100010125	X53977	1	0	0	0
7748	DAG(16:0/16:1)	Diacylglycerol	DAG Ester	53978	GC-FID	100010126	X53978	1	0	0	0
7750	DAG(16:0/18:0)	Diacylglycerol	DAG Ester	54500	GC-FID	100010648	X54500	1	0	0	0
7751	DAG(16:0/18:1)	Diacylglycerol	DAG Ester	53630	GC-FID	100009778	X53630	1	0	0	0
7752	DAG(16:0/18:2)	Diacylglycerol	DAG Ester	53271	GC-FID	100009419	X53271	1	0	0	0
7753	DAG(16:0/18:3)	Diacylglycerol	DAG Ester	53979	GC-FID	100010127	X53979	1	0	0	0
7756	DAG(16:0/20:3)	Diacylglycerol	DAG Ester	54501	GC-FID	100010649	X54501	1	0	0	0
7757	DAG(16:0/20:4)	Diacylglycerol	DAG Ester	53458	GC-FID	100009606	X53458	1	0	0	0
7758	DAG(16:0/20:5)	Diacylglycerol	DAG Ester	54502	GC-FID	100010650	X54502	1	0	0	0
7759	DAG(16:0/22:5)	Diacylglycerol	DAG Ester	54326	GC-FID	100010474	X54326	1	0	0	0
7760	DAG(16:0/22:6)	Diacylglycerol	DAG Ester	53980	GC-FID	100010128	X53980	1	0	0	0
7761	DAG(16:1/16:1)	Diacylglycerol	DAG Ester	53631	GC-FID	100009779	X53631	1	0	0	0
7762	DAG(16:1/18:0)	Diacylglycerol	DAG Ester	54129	GC-FID	100010277	X54129	1	0	0	0
7763	DAG(16:1/18:1)	Diacylglycerol	DAG Ester	54130	GC-FID	100010278	X54130	1	0	0	0
7764	DAG(16:1/18:2)	Diacylglycerol	DAG Ester	53632	GC-FID	100009780	X53632	1	0	0	0
7765	DAG(16:1/18:3)	Diacylglycerol	DAG Ester	53981	GC-FID	100010129	X53981	1	0	0	0
7766	DAG(16:1/20:0)	Diacylglycerol	DAG Ester	54503	GC-FID	100010651	X54503	1	1	0	0
7767	DAG(16:1/20:2)	Diacylglycerol	DAG Ester	54131	GC-FID	100010279	X54131	1	0	0	0
7768	DAG(16:1/20:4)	Diacylglycerol	DAG Ester	53272	GC-FID	100009420	X53272	1	0	0	0
7769	DAG(16:1/22:6)	Diacylglycerol	DAG Ester	53459	GC-FID	100009607	X53459	1	0	0	0
7775	DAG(18:0/18:1)	Diacylglycerol	DAG Ester	54504	GC-FID	100010652	X54504	1	0	0	0
7776	DAG(18:0/18:2)	Diacylglycerol	DAG Ester	53273	GC-FID	100009421	X53273	1	0	0	0
7777	DAG(18:0/18:3)	Diacylglycerol	DAG Ester	53982	GC-FID	100010130	X53982	1	1	0	0
7779	DAG(18:0/22:6)	Diacylglycerol	DAG Ester	53274	GC-FID	100009422	X53274	1	0	0	0
7780	DAG(18:1/18:1)	Diacylglycerol	DAG Ester	53275	GC-FID	100009423	X53275	1	0	0	0
7781	DAG(18:1/18:2)	Diacylglycerol	DAG Ester	53276	GC-FID	100009424	X53276	1	0	0	0
7782	DAG(18:1/20:1)	Diacylglycerol	DAG Ester	53801	GC-FID	100009949	X53801	1	0	0	0
7783	DAG(18:1/20:2)	Diacylglycerol	DAG Ester	54327	GC-FID	100010475	X54327	1	0	0	0
7784	DAG(18:1/20:3)	Diacylglycerol	DAG Ester	53633	GC-FID	100009781	X53633	1	0	0	0
7785	DAG(18:1/20:4)	Diacylglycerol	DAG Ester	53460	GC-FID	100009608	X53460	1	0	0	0
7786	DAG(18:1/20:5)	Diacylglycerol	DAG Ester	53277	GC-FID	100009425	X53277	1	0	0	0
7787	DAG(18:1/22:4)	Diacylglycerol	DAG Ester	53278	GC-FID	100009426	X53278	1	0	0	0
7788	DAG(18:1/22:5)	Diacylglycerol	DAG Ester	53802	GC-FID	100009950	X53802	1	1	0	0
7789	DAG(18:1/22:6)	Diacylglycerol	DAG Ester	53461	GC-FID	100009609	X53461	1	0	0	0
7791	DAG(18:2/18:3)	Diacylglycerol	DAG Ester	53279	GC-FID	100009427	X53279	1	0	0	0
7792	DAG(18:2/20:3)	Diacylglycerol	DAG Ester	54132	GC-FID	100010280	X54132	0	0	0	0
7793	DAG(18:2/20:4)	Diacylglycerol	DAG Ester	53462	GC-FID	100009610	X53462	1	0	0	0
7794	DAG(18:2/20:5)	Diacylglycerol	DAG Ester	54505	GC-FID	100010653	X54505	1	0	0	0
7795	DAG(18:2/22:4)	Diacylglycerol	DAG Ester	54133	GC-FID	100010281	X54133	1	1	0	0
7796	DAG(18:2/22:5)	Diacylglycerol	DAG Ester	53463	GC-FID	100009611	X53463	1	0	0	0
7797	DAG(18:2/22:6)	Diacylglycerol	DAG Ester	54506	GC-FID	100010654	X54506	1	0	0	0
7665	DCER(14:0)	Sphingolipids	Dihydroceramide	53803	GC-FID	100009951	X53803	0	0	0	0
7666	DCER(16:0)	Sphingolipids	Dihydroceramide	54134	GC-FID	100010282	X54134	1	0	0	0
7667	DCER(18:0)	Sphingolipids	Dihydroceramide	53464	GC-FID	100009612	X53464	1	0	0	0
7668	DCER(18:1)	Sphingolipids	Dihydroceramide	53983	GC-FID	100010131	X53983	1	0	0	0
7669	DCER(20:0)	Sphingolipids	Dihydroceramide	53280	GC-FID	100009428	X53280	1	0	0	0
7670	DCER(20:1)	Sphingolipids	Dihydroceramide	53984	GC-FID	100010132	X53984	1	0	0	0
7671	DCER(22:0)	Sphingolipids	Dihydroceramide	53465	GC-FID	100009613	X53465	1	0	0	0
7672	DCER(22:1)	Sphingolipids	Dihydroceramide	53804	GC-FID	100016011	X53804	1	0	0	0
7673	DCER(22:2)	Sphingolipids	Dihydroceramide	57732	GC-FID	100009952	X57732	1	1	1	1
7674	DCER(24:0)	Sphingolipids	Dihydroceramide	54328	GC-FID	100010476	X54328	1	0	0	0
7675	DCER(24:1)	Sphingolipids	Dihydroceramide	53466	GC-FID	100009614	X53466	1	0	0	0
7676	DCER(26:0)	Sphingolipids	Dihydroceramide	53634	GC-FID	100009782	X53634	1	1	0	0
7677	DCER(26:1)	Sphingolipids	Dihydroceramide	53281	GC-FID	100009429	X53281	1	1	1	1
7590	FFA(12:0)	Free Fatty Acids	Saturated FFA	54508	GC-FID	100010656	X54508	1	1	0	0
7592	FFA(14:0)	Free Fatty Acids	Saturated FFA	53467	GC-FID	100009615	X53467	1	1	0	0
7603	FFA(14:1)	Free Fatty Acids	Monounsaturated FFA	53985	GC-FID	100010133	X53985	1	0	0	0
7593	FFA(15:0)	Free Fatty Acids	Saturated FFA	54135	GC-FID	100010283	X54135	1	0	0	0
7594	FFA(16:0)	Free Fatty Acids	Saturated FFA	53986	GC-FID	100010134	X53986	1	0	0	0
7604	FFA(16:1)	Free Fatty Acids	Monounsaturated FFA	54136	GC-FID	100010284	X54136	1	0	0	0
7595	FFA(17:0)	Free Fatty Acids	Saturated FFA	53468	GC-FID	100009616	X53468	1	1	1	1
7596	FFA(18:0)	Free Fatty Acids	Saturated FFA	53805	GC-FID	100009953	X53805	1	0	0	0
7605	FFA(18:1)	Free Fatty Acids	Monounsaturated FFA	53469	GC-FID	100009617	X53469	1	0	0	0
7610	FFA(18:2)	Free Fatty Acids	Polyunsaturated FFA (PUFA)	53635	GC-FID	100009783	X53635	1	1	0	0
7612	FFA(18:4)	Free Fatty Acids	Polyunsaturated FFA (PUFA)	53636	GC-FID	100009784	X53636	1	1	0	0
7598	FFA(20:0)	Free Fatty Acids	Saturated FFA	53470	GC-FID	100009618	X53470	1	1	1	1
7606	FFA(20:1)	Free Fatty Acids	Monounsaturated FFA	53987	GC-FID	100010135	X53987	0	0	0	0
7613	FFA(20:2)	Free Fatty Acids	Polyunsaturated FFA (PUFA)	54137	GC-FID	100010285	X54137	0	0	0	0
7614	FFA(20:3)	Free Fatty Acids	Polyunsaturated FFA (PUFA)	54138	GC-FID	100010286	X54138	1	0	0	0
7615	FFA(20:4)	Free Fatty Acids	Polyunsaturated FFA (PUFA)	53471	GC-FID	100009619	X53471	1	0	0	0
7616	FFA(20:5)	Free Fatty Acids	Polyunsaturated FFA (PUFA)	54329	GC-FID	100010477	X54329	1	0	0	0
7600	FFA(22:0)	Free Fatty Acids	Saturated FFA	54139	GC-FID	100010287	X54139	1	1	1	1
7607	FFA(22:1)	Free Fatty Acids	Monounsaturated FFA	53472	GC-FID	100009620	X53472	0	0	0	0
7617	FFA(22:2)	Free Fatty Acids	Polyunsaturated FFA (PUFA)	53283	GC-FID	100009431	X53283	1	0	0	0
7618	FFA(22:4)	Free Fatty Acids	Polyunsaturated FFA (PUFA)	53637	GC-FID	100009785	X53637	1	1	0	0
7619	FFA(22:5)	Free Fatty Acids	Polyunsaturated FFA (PUFA)	54509	GC-FID	100010657	X54509	1	0	0	0
7620	FFA(22:6)	Free Fatty Acids	Polyunsaturated FFA (PUFA)	53806	GC-FID	100009954	X53806	1	1	0	0
7602	FFA(24:0)	Free Fatty Acids	Saturated FFA	53807	GC-FID	100009955	X53807	1	1	1	1
7608	FFA(24:1)	Free Fatty Acids	Monounsaturated FFA	54140	GC-FID	100010288	X54140	0	0	0	0
7678	HCER(14:0)	Sphingolipids	Hexosylceramide	53808	GC-FID	100009956	X53808	1	1	0	0
7679	HCER(16:0)	Sphingolipids	Hexosylceramide	53809	GC-FID	100009957	X53809	1	0	0	0
7680	HCER(18:0)	Sphingolipids	Hexosylceramide	53638	GC-FID	100009786	X53638	1	1	0	0
7681	HCER(18:1)	Sphingolipids	Hexosylceramide	53810	GC-FID	100009958	X53810	1	0	0	0
7682	HCER(20:0)	Sphingolipids	Hexosylceramide	53639	GC-FID	100009787	X53639	1	0	0	0
7683	HCER(20:1)	Sphingolipids	Hexosylceramide	54510	GC-FID	100010658	X54510	1	1	0	0
7684	HCER(22:0)	Sphingolipids	Hexosylceramide	53473	GC-FID	100009621	X53473	1	1	0	0
7685	HCER(22:1)	Sphingolipids	Hexosylceramide	53474	GC-FID	100009622	X53474	1	1	0	0
7686	HCER(24:0)	Sphingolipids	Hexosylceramide	54511	GC-FID	100010659	X54511	1	1	0	0
7687	HCER(24:1)	Sphingolipids	Hexosylceramide	54512	GC-FID	100010660	X54512	1	0	0	0
7688	HCER(26:0)	Sphingolipids	Hexosylceramide	53811	GC-FID	100009959	X53811	1	0	0	0
7689	HCER(26:1)	Sphingolipids	Hexosylceramide	53988	GC-FID	100010136	X53988	1	1	0	0
7690	LCER(14:0)	Sphingolipids	Lactosylceramide	53284	GC-FID	100009432	X53284	1	0	0	0
7691	LCER(16:0)	Sphingolipids	Lactosylceramide	54141	GC-FID	100010289	X54141	1	1	1	1
7692	LCER(18:0)	Sphingolipids	Lactosylceramide	53475	GC-FID	100009623	X53475	1	1	1	1
7693	LCER(18:1)	Sphingolipids	Lactosylceramide	53476	GC-FID	100009624	X53476	1	1	0	0
7694	LCER(20:0)	Sphingolipids	Lactosylceramide	53477	GC-FID	100009625	X53477	1	0	0	0
7695	LCER(20:1)	Sphingolipids	Lactosylceramide	53812	GC-FID	100009960	X53812	1	0	0	0
7696	LCER(22:0)	Sphingolipids	Lactosylceramide	53640	GC-FID	100009788	X53640	1	1	0	0
7697	LCER(22:1)	Sphingolipids	Lactosylceramide	54142	GC-FID	100010290	X54142	1	0	0	0
7698	LCER(24:0)	Sphingolipids	Lactosylceramide	53989	GC-FID	100010137	X53989	1	0	0	0
7699	LCER(24:1)	Sphingolipids	Lactosylceramide	53478	GC-FID	100009626	X53478	1	0	0	0
7700	LCER(26:0)	Sphingolipids	Lactosylceramide	53641	GC-FID	100009789	X53641	1	0	0	0
7701	LCER(26:1)	Sphingolipids	Lactosylceramide	53642	GC-FID	100009790	X53642	1	0	0	0
6659	LPC(14:0)	Lysophosphatidylcholine	LPC Ester	53285	GC-FID	100009433	X53285	1	1	0	0
6661	LPC(15:0)	Lysophosphatidylcholine	LPC Ester	53286	GC-FID	100009434	X53286	1	0	0	0
6662	LPC(16:0)	Lysophosphatidylcholine	LPC Ester	53287	GC-FID	100009435	X53287	0	0	0	0
6663	LPC(16:1)	Lysophosphatidylcholine	LPC Ester	53479	GC-FID	100009627	X53479	1	1	0	0
6664	LPC(17:0)	Lysophosphatidylcholine	LPC Ester	54143	GC-FID	100010291	X54143	1	1	0	0
6665	LPC(18:0)	Lysophosphatidylcholine	LPC Ester	54144	GC-FID	100010292	X54144	1	0	0	0
6666	LPC(18:1)	Lysophosphatidylcholine	LPC Ester	54145	GC-FID	100010293	X54145	1	0	0	0
6667	LPC(18:2)	Lysophosphatidylcholine	LPC Ester	54331	GC-FID	100010479	X54331	1	1	1	1
6668	LPC(18:3)	Lysophosphatidylcholine	LPC Ester	54513	GC-FID	100010661	X54513	1	1	0	0
6670	LPC(20:0)	Lysophosphatidylcholine	LPC Ester	53480	GC-FID	100009628	X53480	1	0	0	0
6671	LPC(20:1)	Lysophosphatidylcholine	LPC Ester	53813	GC-FID	100009961	X53813	1	0	0	0
6672	LPC(20:2)	Lysophosphatidylcholine	LPC Ester	53990	GC-FID	100010138	X53990	1	0	0	0
6673	LPC(20:3)	Lysophosphatidylcholine	LPC Ester	54146	GC-FID	100010294	X54146	1	0	0	0
6674	LPC(20:4)	Lysophosphatidylcholine	LPC Ester	53481	GC-FID	100009629	X53481	1	1	1	0
6675	LPC(20:5)	Lysophosphatidylcholine	LPC Ester	53644	GC-FID	100009792	X53644	1	0	0	0
6677	LPC(22:1)	Lysophosphatidylcholine	LPC Ester	54332	GC-FID	100010480	X54332	0	0	0	0
6679	LPC(22:4)	Lysophosphatidylcholine	LPC Ester	53815	GC-FID	100009963	X53815	1	1	1	1
6680	LPC(22:5)	Lysophosphatidylcholine	LPC Ester	54333	GC-FID	100010481	X54333	1	0	0	0
6681	LPC(22:6)	Lysophosphatidylcholine	LPC Ester	53645	GC-FID	100009793	X53645	1	0	0	0
6916	LPE(14:0)	Lysophosphatidylethanolamine	LPE Ester	53483	GC-FID	100009631	X53483	0	0	0	0
6918	LPE(15:0)	Lysophosphatidylethanolamine	LPE Ester	53646	GC-FID	100009794	X53646	1	1	0	0
6919	LPE(16:0)	Lysophosphatidylethanolamine	LPE Ester	54516	GC-FID	100010664	X54516	1	1	0	0
6920	LPE(16:1)	Lysophosphatidylethanolamine	LPE Ester	54147	GC-FID	100010295	X54147	1	0	0	0
6921	LPE(17:0)	Lysophosphatidylethanolamine	LPE Ester	53993	GC-FID	100010141	X53993	1	0	0	0
6922	LPE(18:0)	Lysophosphatidylethanolamine	LPE Ester	53484	GC-FID	100009632	X53484	0	0	0	0
6923	LPE(18:1)	Lysophosphatidylethanolamine	LPE Ester	53288	GC-FID	100009436	X53288	1	1	0	0
6924	LPE(18:2)	Lysophosphatidylethanolamine	LPE Ester	53817	GC-FID	100009965	X53817	1	0	0	0
6925	LPE(18:3)	Lysophosphatidylethanolamine	LPE Ester	54517	GC-FID	100010665	X54517	0	0	0	0
6927	LPE(20:0)	Lysophosphatidylethanolamine	LPE Ester	53289	GC-FID	100009437	X53289	0	0	0	0
6928	LPE(20:1)	Lysophosphatidylethanolamine	LPE Ester	53647	GC-FID	100009795	X53647	1	0	0	0
6929	LPE(20:2)	Lysophosphatidylethanolamine	LPE Ester	53818	GC-FID	100009966	X53818	0	0	0	0
6930	LPE(20:3)	Lysophosphatidylethanolamine	LPE Ester	54334	GC-FID	100010482	X54334	1	0	0	0
6931	LPE(20:4)	Lysophosphatidylethanolamine	LPE Ester	53485	GC-FID	100009633	X53485	1	0	0	0
6932	LPE(20:5)	Lysophosphatidylethanolamine	LPE Ester	53994	GC-FID	100010142	X53994	1	1	0	0
6936	LPE(22:4)	Lysophosphatidylethanolamine	LPE Ester	53487	GC-FID	100009635	X53487	1	0	0	0
6937	LPE(22:5)	Lysophosphatidylethanolamine	LPE Ester	54519	GC-FID	100010667	X54519	1	1	0	0
6938	LPE(22:6)	Lysophosphatidylethanolamine	LPE Ester	53649	GC-FID	100009797	X53649	1	1	1	1
10283	MAG(12:0)	MAG	Ester	62002	GC-FID	100020128	X62002	1	0	0	0
10284	MAG(14:0)	MAG	Ester	62028	GC-FID	100020155	X62028	0	0	0	0
10285	MAG(14:1)	MAG	Ester	62004	GC-FID	100020131	X62004	1	0	0	0
10286	MAG(15:0)	MAG	Ester	62005	GC-FID	100020132	X62005	1	0	0	0
10287	MAG(16:0)	MAG	Ester	62006	GC-FID	100020133	X62006	1	0	0	0
10288	MAG(16:1)	MAG	Ester	62007	GC-FID	100020134	X62007	1	0	0	0
10289	MAG(17:0)	MAG	Ester	62008	GC-FID	100020135	X62008	0	0	0	0
10290	MAG(18:0)	MAG	Ester	62009	GC-FID	100020136	X62009	1	1	0	0
10291	MAG(18:1)	MAG	Ester	62010	GC-FID	100020137	X62010	0	0	0	0
10292	MAG(18:2)	MAG	Ester	62011	GC-FID	100020138	X62011	0	0	0	0
10293	MAG(18:3)	MAG	Ester	62012	GC-FID	100020139	X62012	1	0	0	0
10294	MAG(18:4)	MAG	Ester	62013	GC-FID	100020140	X62013	1	1	1	1
10295	MAG(20:0)	MAG	Ester	62014	GC-FID	100020141	X62014	1	0	0	0
10296	MAG(20:1)	MAG	Ester	62015	GC-FID	100020142	X62015	1	0	0	0
10297	MAG(20:2)	MAG	Ester	62016	GC-FID	100020143	X62016	0	0	0	0
10298	MAG(20:3)	MAG	Ester	62017	GC-FID	100020144	X62017	0	0	0	0
10299	MAG(20:4)	MAG	Ester	62018	GC-FID	100020145	X62018	0	0	0	0
10300	MAG(20:5)	MAG	Ester	62019	GC-FID	100020146	X62019	1	0	0	0
10301	MAG(22:0)	MAG	Ester	62020	GC-FID	100020147	X62020	1	0	0	0
10302	MAG(22:1)	MAG	Ester	62021	GC-FID	100020148	X62021	1	1	0	0
10303	MAG(22:2)	MAG	Ester	62022	GC-FID	100020149	X62022	1	0	0	0
10304	MAG(22:4)	MAG	Ester	62023	GC-FID	100020150	X62023	1	0	0	0
10305	MAG(22:5)	MAG	Ester	62024	GC-FID	100020151	X62024	1	0	0	0
10306	MAG(22:6)	MAG	Ester	62025	GC-FID	100020152	X62025	1	1	0	0
10307	MAG(24:0)	MAG	Ester	62026	GC-FID	100020153	X62026	1	1	0	0
10308	MAG(24:1)	MAG	Ester	62027	GC-FID	100020154	X62027	1	1	0	0
6438	PC(12:0/16:1)	Phosphatidylcholine	PC Ester	53820	GC-FID	100009968	X53820	0	0	0	0
6439	PC(12:0/18:1)	Phosphatidylcholine	PC Ester	54335	GC-FID	100010483	X54335	1	0	0	0
6440	PC(12:0/18:2)	Phosphatidylcholine	PC Ester	53290	GC-FID	100009438	X53290	1	0	0	0
6441	PC(12:0/18:3)	Phosphatidylcholine	PC Ester	53821	GC-FID	100009969	X53821	0	0	0	0
6443	PC(12:0/20:1)	Phosphatidylcholine	PC Ester	53291	GC-FID	100009439	X53291	0	0	0	0
6446	PC(12:0/20:4)	Phosphatidylcholine	PC Ester	53488	GC-FID	100009636	X53488	0	0	0	0
6452	PC(14:0/14:0)	Phosphatidylcholine	PC Ester	53293	GC-FID	100009441	X53293	1	0	0	0
6454	PC(14:0/16:1)	Phosphatidylcholine	PC Ester	54151	GC-FID	100010299	X54151	1	0	0	0
6455	PC(14:0/18:1)	Phosphatidylcholine	PC Ester	53996	GC-FID	100010144	X53996	1	0	0	0
6456	PC(14:0/18:2)	Phosphatidylcholine	PC Ester	54152	GC-FID	100010300	X54152	1	0	0	0
6457	PC(14:0/18:3)	Phosphatidylcholine	PC Ester	53294	GC-FID	100009442	X53294	1	0	0	0
6459	PC(14:0/20:1)	Phosphatidylcholine	PC Ester	54337	GC-FID	100010485	X54337	0	0	0	0
6460	PC(14:0/20:2)	Phosphatidylcholine	PC Ester	53652	GC-FID	100009800	X53652	1	0	0	0
6461	PC(14:0/20:3)	Phosphatidylcholine	PC Ester	53823	GC-FID	100009971	X53823	1	1	0	0
6462	PC(14:0/20:4)	Phosphatidylcholine	PC Ester	54338	GC-FID	100010486	X54338	1	0	0	0
6463	PC(14:0/20:5)	Phosphatidylcholine	PC Ester	54523	GC-FID	100010671	X54523	1	0	0	0
6466	PC(14:0/22:4)	Phosphatidylcholine	PC Ester	54153	GC-FID	100010301	X54153	1	0	0	0
6467	PC(14:0/22:5)	Phosphatidylcholine	PC Ester	53998	GC-FID	100010146	X53998	1	1	0	0
6468	PC(14:0/22:6)	Phosphatidylcholine	PC Ester	53999	GC-FID	100010147	X53999	0	0	0	0
6469	PC(15:0/14:1)	Phosphatidylcholine	PC Ester	54524	GC-FID	100010672	X54524	0	0	0	0
6470	PC(15:0/16:1)	Phosphatidylcholine	PC Ester	54525	GC-FID	100010673	X54525	1	0	0	0
6471	PC(15:0/18:1)	Phosphatidylcholine	PC Ester	54526	GC-FID	100010674	X54526	1	0	0	0
6472	PC(15:0/18:2)	Phosphatidylcholine	PC Ester	54154	GC-FID	100010302	X54154	1	1	0	0
6473	PC(15:0/18:3)	Phosphatidylcholine	PC Ester	54155	GC-FID	100010303	X54155	0	0	0	0
6474	PC(15:0/20:3)	Phosphatidylcholine	PC Ester	54339	GC-FID	100010487	X54339	1	1	0	0
6475	PC(15:0/20:4)	Phosphatidylcholine	PC Ester	53295	GC-FID	100009443	X53295	1	0	0	0
6476	PC(15:0/20:5)	Phosphatidylcholine	PC Ester	54156	GC-FID	100010304	X54156	1	1	0	0
6478	PC(15:0/22:5)	Phosphatidylcholine	PC Ester	54000	GC-FID	100010148	X54000	0	0	0	0
6479	PC(15:0/22:6)	Phosphatidylcholine	PC Ester	53654	GC-FID	100009802	X53654	1	1	0	0
6480	PC(16:0/12:0)	Phosphatidylcholine	PC Ester	54527	GC-FID	100010675	X54527	1	1	0	0
6481	PC(16:0/14:0)	Phosphatidylcholine	PC Ester	53490	GC-FID	100009638	X53490	1	0	0	0
6482	PC(16:0/14:1)	Phosphatidylcholine	PC Ester	54340	GC-FID	100010488	X54340	0	0	0	0
6483	PC(16:0/16:0)	Phosphatidylcholine	PC Ester	53655	GC-FID	100009803	X53655	0	0	0	0
6484	PC(16:0/16:1)	Phosphatidylcholine	PC Ester	53491	GC-FID	100009639	X53491	1	1	0	0
6485	PC(16:0/18:0)	Phosphatidylcholine	PC Ester	54157	GC-FID	100010305	X54157	1	0	0	0
6486	PC(16:0/18:1)	Phosphatidylcholine	PC Ester	53656	GC-FID	100009804	X53656	1	0	0	0
6487	PC(16:0/18:2)	Phosphatidylcholine	PC Ester	54341	GC-FID	100010489	X54341	1	0	0	0
6488	PC(16:0/18:3)	Phosphatidylcholine	PC Ester	53825	GC-FID	100009973	X53825	1	0	0	0
6489	PC(16:0/18:4)	Phosphatidylcholine	PC Ester	54001	GC-FID	100010149	X54001	0	0	0	0
6490	PC(16:0/20:1)	Phosphatidylcholine	PC Ester	53657	GC-FID	100009805	X53657	1	1	0	0
6491	PC(16:0/20:2)	Phosphatidylcholine	PC Ester	54528	GC-FID	100010676	X54528	1	0	0	0
6492	PC(16:0/20:3)	Phosphatidylcholine	PC Ester	53296	GC-FID	100009444	X53296	1	0	0	0
6493	PC(16:0/20:4)	Phosphatidylcholine	PC Ester	54158	GC-FID	100010306	X54158	1	0	0	0
6494	PC(16:0/20:5)	Phosphatidylcholine	PC Ester	54159	GC-FID	100010307	X54159	1	0	0	0
6495	PC(16:0/22:1)	Phosphatidylcholine	PC Ester	54160	GC-FID	100010308	X54160	0	0	0	0
6496	PC(16:0/22:2)	Phosphatidylcholine	PC Ester	54002	GC-FID	100010150	X54002	0	0	0	0
6497	PC(16:0/22:4)	Phosphatidylcholine	PC Ester	54161	GC-FID	100010309	X54161	1	0	0	0
6498	PC(16:0/22:5)	Phosphatidylcholine	PC Ester	54529	GC-FID	100010677	X54529	1	0	0	0
6499	PC(16:0/22:6)	Phosphatidylcholine	PC Ester	54003	GC-FID	100010151	X54003	1	0	0	0
6500	PC(17:0/14:1)	Phosphatidylcholine	PC Ester	54342	GC-FID	100010490	X54342	0	0	0	0
6501	PC(17:0/16:1)	Phosphatidylcholine	PC Ester	53658	GC-FID	100009806	X53658	1	0	0	0
6502	PC(17:0/18:1)	Phosphatidylcholine	PC Ester	54162	GC-FID	100010310	X54162	1	0	0	0
6503	PC(17:0/18:2)	Phosphatidylcholine	PC Ester	54163	GC-FID	100010311	X54163	1	0	0	0
6504	PC(17:0/18:3)	Phosphatidylcholine	PC Ester	53297	GC-FID	100009445	X53297	0	0	0	0
6505	PC(17:0/20:3)	Phosphatidylcholine	PC Ester	54343	GC-FID	100010491	X54343	1	0	0	0
6506	PC(17:0/20:4)	Phosphatidylcholine	PC Ester	53826	GC-FID	100009974	X53826	1	1	0	0
6507	PC(17:0/20:5)	Phosphatidylcholine	PC Ester	53298	GC-FID	100009446	X53298	1	0	0	0
6508	PC(17:0/22:4)	Phosphatidylcholine	PC Ester	53827	GC-FID	100009975	X53827	0	0	0	0
6509	PC(17:0/22:5)	Phosphatidylcholine	PC Ester	54344	GC-FID	100010492	X54344	1	0	0	0
6510	PC(17:0/22:6)	Phosphatidylcholine	PC Ester	53659	GC-FID	100009807	X53659	1	0	0	0
6511	PC(18:0/12:0)	Phosphatidylcholine	PC Ester	53828	GC-FID	100009976	X53828	1	0	0	0
6512	PC(18:0/14:0)	Phosphatidylcholine	PC Ester	54004	GC-FID	100010152	X54004	1	1	0	0
6514	PC(18:0/16:1)	Phosphatidylcholine	PC Ester	53830	GC-FID	100009978	X53830	0	0	0	0
6515	PC(18:0/18:0)	Phosphatidylcholine	PC Ester	53660	GC-FID	100009808	X53660	1	0	0	0
6516	PC(18:0/18:1)	Phosphatidylcholine	PC Ester	54530	GC-FID	100010678	X54530	1	0	0	0
6517	PC(18:0/18:2)	Phosphatidylcholine	PC Ester	54345	GC-FID	100010493	X54345	1	0	0	0
6518	PC(18:0/18:3)	Phosphatidylcholine	PC Ester	54164	GC-FID	100010312	X54164	1	0	0	0
6519	PC(18:0/18:4)	Phosphatidylcholine	PC Ester	54165	GC-FID	100010313	X54165	0	0	0	0
6520	PC(18:0/20:0)	Phosphatidylcholine	PC Ester	54166	GC-FID	100010314	X54166	1	1	1	1
6521	PC(18:0/20:1)	Phosphatidylcholine	PC Ester	53299	GC-FID	100009447	X53299	1	0	0	0
6522	PC(18:0/20:2)	Phosphatidylcholine	PC Ester	53300	GC-FID	100009448	X53300	1	0	0	0
6523	PC(18:0/20:3)	Phosphatidylcholine	PC Ester	54531	GC-FID	100010679	X54531	1	0	0	0
6524	PC(18:0/20:4)	Phosphatidylcholine	PC Ester	54167	GC-FID	100010315	X54167	1	0	0	0
6525	PC(18:0/20:5)	Phosphatidylcholine	PC Ester	54168	GC-FID	100010316	X54168	1	0	0	0
6526	PC(18:0/22:1)	Phosphatidylcholine	PC Ester	54169	GC-FID	100010317	X54169	0	0	0	0
6528	PC(18:0/22:4)	Phosphatidylcholine	PC Ester	53831	GC-FID	100009979	X53831	1	1	0	0
6529	PC(18:0/22:5)	Phosphatidylcholine	PC Ester	53662	GC-FID	100009810	X53662	1	1	0	0
6530	PC(18:0/22:6)	Phosphatidylcholine	PC Ester	54170	GC-FID	100010318	X54170	1	1	1	1
6531	PC(18:1/14:1)	Phosphatidylcholine	PC Ester	53301	GC-FID	100009449	X53301	0	0	0	0
6532	PC(18:1/16:1)	Phosphatidylcholine	PC Ester	54346	GC-FID	100010494	X54346	1	0	0	0
6533	PC(18:1/18:1)	Phosphatidylcholine	PC Ester	53832	GC-FID	100009980	X53832	1	0	0	0
6534	PC(18:1/18:2)	Phosphatidylcholine	PC Ester	53833	GC-FID	100009981	X53833	1	0	0	0
6535	PC(18:1/18:3)	Phosphatidylcholine	PC Ester	54347	GC-FID	100010495	X54347	0	0	0	0
6537	PC(18:1/20:1)	Phosphatidylcholine	PC Ester	53493	GC-FID	100009641	X53493	1	0	0	0
6538	PC(18:1/20:2)	Phosphatidylcholine	PC Ester	54171	GC-FID	100010319	X54171	0	0	0	0
6539	PC(18:1/20:3)	Phosphatidylcholine	PC Ester	54532	GC-FID	100010680	X54532	1	0	0	0
6540	PC(18:1/20:4)	Phosphatidylcholine	PC Ester	54172	GC-FID	100010320	X54172	1	0	0	0
6541	PC(18:1/20:5)	Phosphatidylcholine	PC Ester	53494	GC-FID	100009642	X53494	1	1	0	0
6542	PC(18:1/22:1)	Phosphatidylcholine	PC Ester	53302	GC-FID	100009450	X53302	0	0	0	0
6544	PC(18:1/22:4)	Phosphatidylcholine	PC Ester	53834	GC-FID	100009982	X53834	1	0	0	0
6545	PC(18:1/22:5)	Phosphatidylcholine	PC Ester	53663	GC-FID	100009811	X53663	1	0	0	0
6546	PC(18:1/22:6)	Phosphatidylcholine	PC Ester	53496	GC-FID	100009644	X53496	1	0	0	0
6548	PC(18:2/16:1)	Phosphatidylcholine	PC Ester	54173	GC-FID	100010321	X54173	1	0	0	0
6549	PC(18:2/18:2)	Phosphatidylcholine	PC Ester	53304	GC-FID	100009452	X53304	1	0	0	0
6550	PC(18:2/18:3)	Phosphatidylcholine	PC Ester	53835	GC-FID	100009983	X53835	1	0	0	0
6552	PC(18:2/20:1)	Phosphatidylcholine	PC Ester	53305	GC-FID	100009453	X53305	1	0	0	0
6553	PC(18:2/20:2)	Phosphatidylcholine	PC Ester	53836	GC-FID	100009984	X53836	1	1	0	0
6554	PC(18:2/20:3)	Phosphatidylcholine	PC Ester	53497	GC-FID	100009645	X53497	1	0	0	0
6555	PC(18:2/20:4)	Phosphatidylcholine	PC Ester	54533	GC-FID	100010681	X54533	1	1	1	1
6556	PC(18:2/20:5)	Phosphatidylcholine	PC Ester	53665	GC-FID	100009813	X53665	1	0	0	0
6557	PC(18:2/22:1)	Phosphatidylcholine	PC Ester	54534	GC-FID	100010682	X54534	0	0	0	0
6559	PC(18:2/22:4)	Phosphatidylcholine	PC Ester	54535	GC-FID	100010683	X54535	0	0	0	0
6560	PC(18:2/22:5)	Phosphatidylcholine	PC Ester	53498	GC-FID	100009646	X53498	1	0	0	0
6561	PC(18:2/22:6)	Phosphatidylcholine	PC Ester	54349	GC-FID	100010497	X54349	1	0	0	0
6562	PC(20:0/14:1)	Phosphatidylcholine	PC Ester	54350	GC-FID	100010498	X54350	1	1	0	0
6563	PC(20:0/16:1)	Phosphatidylcholine	PC Ester	53837	GC-FID	100009985	X53837	0	0	0	0
6564	PC(20:0/18:1)	Phosphatidylcholine	PC Ester	53306	GC-FID	100009454	X53306	1	0	0	0
6565	PC(20:0/18:2)	Phosphatidylcholine	PC Ester	53307	GC-FID	100009455	X53307	1	1	0	0
6566	PC(20:0/18:3)	Phosphatidylcholine	PC Ester	54536	GC-FID	100010684	X54536	0	0	0	0
6569	PC(20:0/20:2)	Phosphatidylcholine	PC Ester	54174	GC-FID	100010322	X54174	0	0	0	0
6570	PC(20:0/20:3)	Phosphatidylcholine	PC Ester	54175	GC-FID	100010323	X54175	1	1	0	0
6571	PC(20:0/20:4)	Phosphatidylcholine	PC Ester	53308	GC-FID	100009456	X53308	1	1	0	0
6572	PC(20:0/20:5)	Phosphatidylcholine	PC Ester	54176	GC-FID	100010324	X54176	0	0	0	0
6575	PC(20:0/22:5)	Phosphatidylcholine	PC Ester	54178	GC-FID	100010326	X54178	0	0	0	0
6576	PC(20:0/22:6)	Phosphatidylcholine	PC Ester	54351	GC-FID	100010499	X54351	0	0	0	0
6689	PE(14:0/18:1)	Phosphatidylethanolamine	PE Ester	54538	GC-FID	100010686	X54538	0	0	0	0
6690	PE(14:0/18:2)	Phosphatidylethanolamine	PE Ester	54005	GC-FID	100010153	X54005	0	0	0	0
6696	PE(14:0/20:4)	Phosphatidylethanolamine	PE Ester	54180	GC-FID	100010328	X54180	0	0	0	0
6702	PE(14:0/22:6)	Phosphatidylethanolamine	PE Ester	53668	GC-FID	100009816	X53668	0	0	0	0
6714	PE(15:0/20:2)	Phosphatidylethanolamine	PE Ester	53841	GC-FID	100009989	X53841	1	1	1	1
6722	PE(15:0/22:6)	Phosphatidylethanolamine	PE Ester	54357	GC-FID	100010505	X54357	0	0	0	0
6723	PE(16:0/14:0)	Phosphatidylethanolamine	PE Ester	53844	GC-FID	100009992	X53844	0	0	0	0
6726	PE(16:0/16:0)	Phosphatidylethanolamine	PE Ester	54006	GC-FID	100010154	X54006	0	0	0	0
6727	PE(16:0/16:1)	Phosphatidylethanolamine	PE Ester	53672	GC-FID	100009820	X53672	0	0	0	0
6730	PE(16:0/18:1)	Phosphatidylethanolamine	PE Ester	54007	GC-FID	100010155	X54007	1	0	0	0
6731	PE(16:0/18:2)	Phosphatidylethanolamine	PE Ester	53502	GC-FID	100009650	X53502	1	0	0	0
6732	PE(16:0/18:3)	Phosphatidylethanolamine	PE Ester	54183	GC-FID	100010331	X54183	0	0	0	0
6734	PE(16:0/20:1)	Phosphatidylethanolamine	PE Ester	54185	GC-FID	100010333	X54185	0	0	0	0
6735	PE(16:0/20:2)	Phosphatidylethanolamine	PE Ester	53315	GC-FID	100009463	X53315	0	0	0	0
6736	PE(16:0/20:3)	Phosphatidylethanolamine	PE Ester	54543	GC-FID	100010691	X54543	1	0	0	0
6737	PE(16:0/20:4)	Phosphatidylethanolamine	PE Ester	54544	GC-FID	100010692	X54544	1	0	0	0
6738	PE(16:0/20:5)	Phosphatidylethanolamine	PE Ester	54008	GC-FID	100010156	X54008	1	1	0	0
6741	PE(16:0/22:4)	Phosphatidylethanolamine	PE Ester	54358	GC-FID	100010506	X54358	0	0	0	0
6742	PE(16:0/22:5)	Phosphatidylethanolamine	PE Ester	54359	GC-FID	100010507	X54359	0	0	0	0
6743	PE(16:0/22:6)	Phosphatidylethanolamine	PE Ester	53845	GC-FID	100009993	X53845	1	1	0	0
6751	PE(17:0/18:1)	Phosphatidylethanolamine	PE Ester	53317	GC-FID	100009465	X53317	0	0	0	0
6752	PE(17:0/18:2)	Phosphatidylethanolamine	PE Ester	54009	GC-FID	100010157	X54009	0	0	0	0
6755	PE(17:0/20:2)	Phosphatidylethanolamine	PE Ester	54545	GC-FID	100010693	X54545	1	0	0	0
6756	PE(17:0/20:3)	Phosphatidylethanolamine	PE Ester	53673	GC-FID	100009821	X53673	0	0	0	0
6757	PE(17:0/20:4)	Phosphatidylethanolamine	PE Ester	53503	GC-FID	100009651	X53503	0	0	0	0
6758	PE(17:0/20:5)	Phosphatidylethanolamine	PE Ester	54361	GC-FID	100010509	X54361	0	0	0	0
6760	PE(17:0/22:2)	Phosphatidylethanolamine	PE Ester	54188	GC-FID	100010336	X54188	0	0	0	0
6761	PE(17:0/22:4)	Phosphatidylethanolamine	PE Ester	54010	GC-FID	100010158	X54010	0	0	0	0
6762	PE(17:0/22:5)	Phosphatidylethanolamine	PE Ester	53505	GC-FID	100009653	X53505	0	0	0	0
6763	PE(17:0/22:6)	Phosphatidylethanolamine	PE Ester	54189	GC-FID	100010337	X54189	0	0	0	0
6767	PE(18:0/16:0)	Phosphatidylethanolamine	PE Ester	53507	GC-FID	100009655	X53507	0	0	0	0
6768	PE(18:0/16:1)	Phosphatidylethanolamine	PE Ester	54191	GC-FID	100010339	X54191	0	0	0	0
6769	PE(18:0/17:0)	Phosphatidylethanolamine	PE Ester	53508	GC-FID	100009656	X53508	1	1	0	0
6770	PE(18:0/18:0)	Phosphatidylethanolamine	PE Ester	54547	GC-FID	100010695	X54547	1	0	0	0
6771	PE(18:0/18:1)	Phosphatidylethanolamine	PE Ester	54548	GC-FID	100010696	X54548	1	0	0	0
6772	PE(18:0/18:2)	Phosphatidylethanolamine	PE Ester	54011	GC-FID	100010159	X54011	1	0	0	0
6773	PE(18:0/18:3)	Phosphatidylethanolamine	PE Ester	53847	GC-FID	100009995	X53847	1	0	0	0
6775	PE(18:0/20:1)	Phosphatidylethanolamine	PE Ester	54363	GC-FID	100010511	X54363	1	1	0	0
6776	PE(18:0/20:2)	Phosphatidylethanolamine	PE Ester	54012	GC-FID	100010160	X54012	1	0	0	0
6777	PE(18:0/20:3)	Phosphatidylethanolamine	PE Ester	54549	GC-FID	100010697	X54549	1	0	0	0
6778	PE(18:0/20:4)	Phosphatidylethanolamine	PE Ester	54013	GC-FID	100010161	X54013	1	0	0	0
6779	PE(18:0/20:5)	Phosphatidylethanolamine	PE Ester	54192	GC-FID	100010340	X54192	1	0	0	0
6782	PE(18:0/22:4)	Phosphatidylethanolamine	PE Ester	53674	GC-FID	100009822	X53674	1	0	0	0
6783	PE(18:0/22:5)	Phosphatidylethanolamine	PE Ester	53319	GC-FID	100009467	X53319	1	0	0	0
6784	PE(18:0/22:6)	Phosphatidylethanolamine	PE Ester	54193	GC-FID	100010341	X54193	1	0	0	0
6785	PE(18:1/14:1)	Phosphatidylethanolamine	PE Ester	53320	GC-FID	100009468	X53320	0	0	0	0
6786	PE(18:1/16:1)	Phosphatidylethanolamine	PE Ester	54550	GC-FID	100010698	X54550	0	0	0	0
6787	PE(18:1/18:1)	Phosphatidylethanolamine	PE Ester	53321	GC-FID	100009469	X53321	1	0	0	0
6788	PE(18:1/18:2)	Phosphatidylethanolamine	PE Ester	54551	GC-FID	100010699	X54551	1	0	0	0
6789	PE(18:1/18:3)	Phosphatidylethanolamine	PE Ester	54194	GC-FID	100010342	X54194	0	0	0	0
6791	PE(18:1/20:1)	Phosphatidylethanolamine	PE Ester	53322	GC-FID	100009470	X53322	0	0	0	0
6792	PE(18:1/20:2)	Phosphatidylethanolamine	PE Ester	54552	GC-FID	100010700	X54552	0	0	0	0
6793	PE(18:1/20:3)	Phosphatidylethanolamine	PE Ester	54195	GC-FID	100010343	X54195	1	0	0	0
6794	PE(18:1/20:4)	Phosphatidylethanolamine	PE Ester	54364	GC-FID	100010512	X54364	1	0	0	0
6795	PE(18:1/20:5)	Phosphatidylethanolamine	PE Ester	53675	GC-FID	100009823	X53675	1	0	0	0
6796	PE(18:1/22:0)	Phosphatidylethanolamine	PE Ester	55177	GC-FID	100013437	X55177	1	1	1	1
6799	PE(18:1/22:4)	Phosphatidylethanolamine	PE Ester	53323	GC-FID	100009471	X53323	0	0	0	0
6800	PE(18:1/22:5)	Phosphatidylethanolamine	PE Ester	53324	GC-FID	100009472	X53324	1	0	0	0
6801	PE(18:1/22:6)	Phosphatidylethanolamine	PE Ester	53509	GC-FID	100009657	X53509	1	1	0	0
6802	PE(18:2/14:1)	Phosphatidylethanolamine	PE Ester	54016	GC-FID	100010164	X54016	0	0	0	0
6803	PE(18:2/16:1)	Phosphatidylethanolamine	PE Ester	53510	GC-FID	100009658	X53510	1	0	0	0
6804	PE(18:2/18:2)	Phosphatidylethanolamine	PE Ester	53325	GC-FID	100009473	X53325	1	1	0	0
6805	PE(18:2/18:3)	Phosphatidylethanolamine	PE Ester	54554	GC-FID	100010702	X54554	0	0	0	0
6807	PE(18:2/20:1)	Phosphatidylethanolamine	PE Ester	54196	GC-FID	100010344	X54196	0	0	0	0
6808	PE(18:2/20:2)	Phosphatidylethanolamine	PE Ester	54197	GC-FID	100010345	X54197	0	0	0	0
6809	PE(18:2/20:3)	Phosphatidylethanolamine	PE Ester	54017	GC-FID	100010165	X54017	0	0	0	0
6810	PE(18:2/20:4)	Phosphatidylethanolamine	PE Ester	54555	GC-FID	100010703	X54555	1	1	0	0
6811	PE(18:2/20:5)	Phosphatidylethanolamine	PE Ester	54198	GC-FID	100010346	X54198	0	0	0	0
6814	PE(18:2/22:4)	Phosphatidylethanolamine	PE Ester	53327	GC-FID	100009475	X53327	0	0	0	0
6815	PE(18:2/22:5)	Phosphatidylethanolamine	PE Ester	53848	GC-FID	100009996	X53848	0	0	0	0
6816	PE(18:2/22:6)	Phosphatidylethanolamine	PE Ester	53677	GC-FID	100009825	X53677	0	0	0	0
6819	PE(O-16:0/16:0)	Phosphatidylethanolamine	PE Ether	53849	GC-FID	100009997	X53849	0	0	0	0
6822	PE(O-16:0/18:1)	Phosphatidylethanolamine	PE Ether	54366	GC-FID	100010514	X54366	1	1	0	0
6823	PE(O-16:0/18:2)	Phosphatidylethanolamine	PE Ether	53850	GC-FID	100009998	X53850	1	0	0	0
6828	PE(O-16:0/20:3)	Phosphatidylethanolamine	PE Ether	54200	GC-FID	100010348	X54200	1	1	0	0
6829	PE(O-16:0/20:4)	Phosphatidylethanolamine	PE Ether	53329	GC-FID	100009477	X53329	1	0	0	0
6830	PE(O-16:0/20:5)	Phosphatidylethanolamine	PE Ether	53330	GC-FID	100009478	X53330	1	0	0	0
6833	PE(O-16:0/22:4)	Phosphatidylethanolamine	PE Ether	53852	GC-FID	100010000	X53852	1	0	0	0
6834	PE(O-16:0/22:5)	Phosphatidylethanolamine	PE Ether	53331	GC-FID	100009479	X53331	1	0	0	0
6835	PE(O-16:0/22:6)	Phosphatidylethanolamine	PE Ether	53332	GC-FID	100009480	X53332	1	0	0	0
6837	PE(O-18:0/16:0)	Phosphatidylethanolamine	PE Ether	53333	GC-FID	100009481	X53333	1	0	0	0
6838	PE(O-18:0/16:1)	Phosphatidylethanolamine	PE Ether	53334	GC-FID	100009482	X53334	0	0	0	0
6839	PE(O-18:0/18:0)	Phosphatidylethanolamine	PE Ether	53853	GC-FID	100010001	X53853	0	0	0	0
6840	PE(O-18:0/18:1)	Phosphatidylethanolamine	PE Ether	53513	GC-FID	100009661	X53513	1	0	0	0
6841	PE(O-18:0/18:2)	Phosphatidylethanolamine	PE Ether	54368	GC-FID	100010516	X54368	1	1	0	0
6842	PE(O-18:0/18:3)	Phosphatidylethanolamine	PE Ether	54369	GC-FID	100010517	X54369	0	0	0	0
6846	PE(O-18:0/20:3)	Phosphatidylethanolamine	PE Ether	53335	GC-FID	100009483	X53335	1	0	0	0
6847	PE(O-18:0/20:4)	Phosphatidylethanolamine	PE Ether	54203	GC-FID	100010351	X54203	1	0	0	0
6848	PE(O-18:0/20:5)	Phosphatidylethanolamine	PE Ether	54204	GC-FID	100010352	X54204	1	0	0	0
6851	PE(O-18:0/22:4)	Phosphatidylethanolamine	PE Ether	54019	GC-FID	100010167	X54019	1	1	0	0
6852	PE(O-18:0/22:5)	Phosphatidylethanolamine	PE Ether	54370	GC-FID	100010518	X54370	1	0	0	0
6853	PE(O-18:0/22:6)	Phosphatidylethanolamine	PE Ether	54371	GC-FID	100010519	X54371	1	0	0	0
6855	PE(P-14:0/18:1)	Phosphatidylethanolamine	PE Plasmalogen	54372	GC-FID	100010520	X54372	0	0	0	0
6856	PE(P-14:1/18:1)	Phosphatidylethanolamine	PE Plasmalogen	53517	GC-FID	100009665	X53517	0	0	0	0
6858	PE(P-16:0/16:0)	Phosphatidylethanolamine	PE Plasmalogen	54373	GC-FID	100010521	X54373	1	0	0	0
6859	PE(P-16:0/16:1)	Phosphatidylethanolamine	PE Plasmalogen	54374	GC-FID	100010522	X54374	0	0	0	0
6860	PE(P-16:0/18:0)	Phosphatidylethanolamine	PE Plasmalogen	54375	GC-FID	100010523	X54375	0	0	0	0
6861	PE(P-16:0/18:1)	Phosphatidylethanolamine	PE Plasmalogen	53336	GC-FID	100009484	X53336	1	0	0	0
6862	PE(P-16:0/18:2)	Phosphatidylethanolamine	PE Plasmalogen	54561	GC-FID	100010709	X54561	1	0	0	0
6863	PE(P-16:0/18:3)	Phosphatidylethanolamine	PE Plasmalogen	53854	GC-FID	100010002	X53854	0	0	0	0
6865	PE(P-16:0/20:1)	Phosphatidylethanolamine	PE Plasmalogen	53520	GC-FID	100009668	X53520	0	0	0	0
6866	PE(P-16:0/20:2)	Phosphatidylethanolamine	PE Plasmalogen	54376	GC-FID	100010524	X54376	0	0	0	0
6867	PE(P-16:0/20:3)	Phosphatidylethanolamine	PE Plasmalogen	53855	GC-FID	100010003	X53855	0	0	0	0
6868	PE(P-16:0/20:4)	Phosphatidylethanolamine	PE Plasmalogen	54020	GC-FID	100010168	X54020	1	1	0	0
6869	PE(P-16:0/20:5)	Phosphatidylethanolamine	PE Plasmalogen	54562	GC-FID	100010710	X54562	0	0	0	0
6872	PE(P-16:0/22:4)	Phosphatidylethanolamine	PE Plasmalogen	54206	GC-FID	100010354	X54206	0	0	0	0
6873	PE(P-16:0/22:5)	Phosphatidylethanolamine	PE Plasmalogen	53521	GC-FID	100009669	X53521	1	0	0	0
6874	PE(P-16:0/22:6)	Phosphatidylethanolamine	PE Plasmalogen	53679	GC-FID	100009827	X53679	1	0	0	0
6875	PE(P-16:1/18:1)	Phosphatidylethanolamine	PE Plasmalogen	54207	GC-FID	100010355	X54207	0	0	0	0
6876	PE(P-18:0/14:1)	Phosphatidylethanolamine	PE Plasmalogen	54563	GC-FID	100010711	X54563	0	0	0	0
6877	PE(P-18:0/16:0)	Phosphatidylethanolamine	PE Plasmalogen	53337	GC-FID	100009485	X53337	1	1	1	1
6878	PE(P-18:0/16:1)	Phosphatidylethanolamine	PE Plasmalogen	53857	GC-FID	100010005	X53857	1	0	0	0
6879	PE(P-18:0/18:0)	Phosphatidylethanolamine	PE Plasmalogen	53522	GC-FID	100009670	X53522	1	1	0	0
6880	PE(P-18:0/18:1)	Phosphatidylethanolamine	PE Plasmalogen	53338	GC-FID	100009486	X53338	1	0	0	0
6881	PE(P-18:0/18:2)	Phosphatidylethanolamine	PE Plasmalogen	54377	GC-FID	100010525	X54377	1	0	0	0
6882	PE(P-18:0/18:3)	Phosphatidylethanolamine	PE Plasmalogen	53523	GC-FID	100009671	X53523	0	0	0	0
6884	PE(P-18:0/20:1)	Phosphatidylethanolamine	PE Plasmalogen	53339	GC-FID	100009487	X53339	0	0	0	0
6885	PE(P-18:0/20:2)	Phosphatidylethanolamine	PE Plasmalogen	53340	GC-FID	100009488	X53340	1	0	0	0
6886	PE(P-18:0/20:3)	Phosphatidylethanolamine	PE Plasmalogen	54564	GC-FID	100010712	X54564	1	0	0	0
6887	PE(P-18:0/20:4)	Phosphatidylethanolamine	PE Plasmalogen	53524	GC-FID	100009672	X53524	1	0	0	0
6888	PE(P-18:0/20:5)	Phosphatidylethanolamine	PE Plasmalogen	54208	GC-FID	100010356	X54208	0	0	0	0
6890	PE(P-18:0/22:2)	Phosphatidylethanolamine	PE Plasmalogen	53525	GC-FID	100009673	X53525	0	0	0	0
6891	PE(P-18:0/22:4)	Phosphatidylethanolamine	PE Plasmalogen	53680	GC-FID	100009828	X53680	1	0	0	0
6892	PE(P-18:0/22:5)	Phosphatidylethanolamine	PE Plasmalogen	53681	GC-FID	100009829	X53681	1	0	0	0
6893	PE(P-18:0/22:6)	Phosphatidylethanolamine	PE Plasmalogen	54209	GC-FID	100010357	X54209	1	0	0	0
6894	PE(P-18:1/14:1)	Phosphatidylethanolamine	PE Plasmalogen	53526	GC-FID	100009674	X53526	0	0	0	0
6895	PE(P-18:1/16:0)	Phosphatidylethanolamine	PE Plasmalogen	54565	GC-FID	100010713	X54565	1	1	0	0
6896	PE(P-18:1/16:1)	Phosphatidylethanolamine	PE Plasmalogen	53341	GC-FID	100009489	X53341	0	0	0	0
6897	PE(P-18:1/18:0)	Phosphatidylethanolamine	PE Plasmalogen	54566	GC-FID	100010714	X54566	0	0	0	0
6898	PE(P-18:1/18:1)	Phosphatidylethanolamine	PE Plasmalogen	54210	GC-FID	100010358	X54210	1	1	0	0
6899	PE(P-18:1/18:2)	Phosphatidylethanolamine	PE Plasmalogen	54211	GC-FID	100010359	X54211	1	0	0	0
6900	PE(P-18:1/18:3)	Phosphatidylethanolamine	PE Plasmalogen	54379	GC-FID	100010527	X54379	0	0	0	0
6902	PE(P-18:1/20:1)	Phosphatidylethanolamine	PE Plasmalogen	54212	GC-FID	100010360	X54212	0	0	0	0
6903	PE(P-18:1/20:2)	Phosphatidylethanolamine	PE Plasmalogen	53342	GC-FID	100009490	X53342	0	0	0	0
6904	PE(P-18:1/20:3)	Phosphatidylethanolamine	PE Plasmalogen	53682	GC-FID	100009830	X53682	1	0	0	0
6905	PE(P-18:1/20:4)	Phosphatidylethanolamine	PE Plasmalogen	53859	GC-FID	100010007	X53859	1	0	0	0
6906	PE(P-18:1/20:5)	Phosphatidylethanolamine	PE Plasmalogen	54380	GC-FID	100010528	X54380	0	0	0	0
6909	PE(P-18:1/22:4)	Phosphatidylethanolamine	PE Plasmalogen	54567	GC-FID	100010715	X54567	1	1	1	1
6910	PE(P-18:1/22:5)	Phosphatidylethanolamine	PE Plasmalogen	53343	GC-FID	100009491	X53343	1	1	0	0
6911	PE(P-18:1/22:6)	Phosphatidylethanolamine	PE Plasmalogen	54022	GC-FID	100010170	X54022	1	0	0	0
6912	PE(P-18:2/18:2)	Phosphatidylethanolamine	PE Plasmalogen	54214	GC-FID	100010362	X54214	1	0	0	0
6913	PE(P-18:2/20:4)	Phosphatidylethanolamine	PE Plasmalogen	54215	GC-FID	100010363	X54215	1	0	0	0
6914	PE(P-18:2/22:6)	Phosphatidylethanolamine	PE Plasmalogen	54023	GC-FID	100010171	X54023	0	0	0	0
7192	PI(16:0/16:0)	Phosphatidylinositol	PI Ester	54568	GC-FID	100010716	X54568	0	0	0	0
7193	PI(16:0/16:1)	Phosphatidylinositol	PI Ester	54381	GC-FID	100010529	X54381	1	0	0	0
7195	PI(16:0/18:1)	Phosphatidylinositol	PI Ester	53344	GC-FID	100009492	X53344	1	0	0	0
7196	PI(16:0/18:2)	Phosphatidylinositol	PI Ester	54382	GC-FID	100010530	X54382	1	0	0	0
7197	PI(16:0/18:3)	Phosphatidylinositol	PI Ester	54216	GC-FID	100010364	X54216	1	1	1	0
7201	PI(16:0/20:3)	Phosphatidylinositol	PI Ester	53860	GC-FID	100010008	X53860	1	0	0	0
7202	PI(16:0/20:4)	Phosphatidylinositol	PI Ester	53861	GC-FID	100010009	X53861	1	0	0	0
7206	PI(16:0/22:4)	Phosphatidylinositol	PI Ester	54383	GC-FID	100010531	X54383	0	0	0	0
7207	PI(16:0/22:5)	Phosphatidylinositol	PI Ester	53527	GC-FID	100009675	X53527	1	0	0	0
7208	PI(16:0/22:6)	Phosphatidylinositol	PI Ester	54217	GC-FID	100010365	X54217	1	1	1	1
7227	PI(18:0/16:0)	Phosphatidylinositol	PI Ester	53345	GC-FID	100009493	X53345	0	0	0	0
7228	PI(18:0/16:1)	Phosphatidylinositol	PI Ester	54569	GC-FID	100010717	X54569	1	1	1	1
7231	PI(18:0/18:1)	Phosphatidylinositol	PI Ester	53684	GC-FID	100009832	X53684	1	0	0	0
7232	PI(18:0/18:2)	Phosphatidylinositol	PI Ester	54218	GC-FID	100010366	X54218	1	0	0	0
7233	PI(18:0/18:3)	Phosphatidylinositol	PI Ester	54024	GC-FID	100010172	X54024	1	1	0	0
7236	PI(18:0/20:2)	Phosphatidylinositol	PI Ester	53528	GC-FID	100009676	X53528	1	0	0	0
7237	PI(18:0/20:3)	Phosphatidylinositol	PI Ester	54025	GC-FID	100010173	X54025	1	0	0	0
7238	PI(18:0/20:4)	Phosphatidylinositol	PI Ester	54026	GC-FID	100010174	X54026	1	0	0	0
7239	PI(18:0/20:5)	Phosphatidylinositol	PI Ester	53529	GC-FID	100009677	X53529	0	0	0	0
7241	PI(18:0/22:4)	Phosphatidylinositol	PI Ester	53685	GC-FID	100009833	X53685	1	1	0	0
7242	PI(18:0/22:5)	Phosphatidylinositol	PI Ester	54384	GC-FID	100010532	X54384	1	0	0	0
7243	PI(18:0/22:6)	Phosphatidylinositol	PI Ester	54219	GC-FID	100010367	X54219	1	1	0	0
7245	PI(18:1/16:1)	Phosphatidylinositol	PI Ester	54220	GC-FID	100010368	X54220	0	0	0	0
7246	PI(18:1/18:1)	Phosphatidylinositol	PI Ester	53346	GC-FID	100009494	X53346	1	1	0	0
7247	PI(18:1/18:2)	Phosphatidylinositol	PI Ester	53530	GC-FID	100009678	X53530	1	0	0	0
7252	PI(18:1/20:3)	Phosphatidylinositol	PI Ester	54027	GC-FID	100010175	X54027	1	1	0	0
7253	PI(18:1/20:4)	Phosphatidylinositol	PI Ester	54221	GC-FID	100010369	X54221	1	1	1	1
7263	PI(18:2/18:2)	Phosphatidylinositol	PI Ester	53686	GC-FID	100009834	X53686	1	0	0	0
7702	SM(14:0)	Sphingolipids	Sphingomyelin	54222	GC-FID	100010370	X54222	1	0	0	0
7703	SM(16:0)	Sphingolipids	Sphingomyelin	54385	GC-FID	100010533	X54385	1	1	1	1
7704	SM(18:0)	Sphingolipids	Sphingomyelin	54386	GC-FID	100010534	X54386	1	0	0	0
7705	SM(18:1)	Sphingolipids	Sphingomyelin	53862	GC-FID	100010010	X53862	1	0	0	0
7706	SM(20:0)	Sphingolipids	Sphingomyelin	53687	GC-FID	100009835	X53687	1	0	0	0
7707	SM(20:1)	Sphingolipids	Sphingomyelin	53531	GC-FID	100009679	X53531	1	0	0	0
7708	SM(22:0)	Sphingolipids	Sphingomyelin	53347	GC-FID	100009495	X53347	1	0	0	0
7709	SM(22:1)	Sphingolipids	Sphingomyelin	54570	GC-FID	100010718	X54570	1	0	0	0
7710	SM(24:0)	Sphingolipids	Sphingomyelin	53863	GC-FID	100010011	X53863	1	0	0	0
7711	SM(24:1)	Sphingolipids	Sphingomyelin	54028	GC-FID	100010176	X54028	1	0	0	0
7712	SM(26:0)	Sphingolipids	Sphingomyelin	54387	GC-FID	100010535	X54387	1	0	0	0
7713	SM(26:1)	Sphingolipids	Sphingomyelin	53348	GC-FID	100009496	X53348	1	0	0	0
8095	TAG36:0-FA12:0	Triacylglycerol	TAG Ester	54388	GC-FID	100010536	X54388	0	0	0	0
8096	TAG38:0-FA12:0	Triacylglycerol	TAG Ester	53532	GC-FID	100009680	X53532	1	1	0	0
8104	TAG40:0-FA12:0	Triacylglycerol	TAG Ester	53688	GC-FID	100009836	X53688	1	0	0	0
8106	TAG40:0-FA14:0	Triacylglycerol	TAG Ester	53349	GC-FID	100009497	X53349	1	0	0	0
8107	TAG40:0-FA16:0	Triacylglycerol	TAG Ester	53689	GC-FID	100009837	X53689	1	0	0	0
8125	TAG42:0-FA12:0	Triacylglycerol	TAG Ester	53533	GC-FID	100009681	X53533	1	0	0	0
8127	TAG42:0-FA14:0	Triacylglycerol	TAG Ester	54029	GC-FID	100010177	X54029	1	0	0	0
8129	TAG42:0-FA16:0	Triacylglycerol	TAG Ester	53690	GC-FID	100009838	X53690	1	0	0	0
8131	TAG42:1-FA12:0	Triacylglycerol	TAG Ester	54030	GC-FID	100010178	X54030	1	0	0	0
8133	TAG42:1-FA14:0	Triacylglycerol	TAG Ester	53350	GC-FID	100009498	X53350	1	0	0	0
8135	TAG42:1-FA16:0	Triacylglycerol	TAG Ester	53351	GC-FID	100009499	X53351	1	0	0	0
8136	TAG42:1-FA16:1	Triacylglycerol	TAG Ester	53691	GC-FID	100009839	X53691	1	0	0	0
8137	TAG42:1-FA18:1	Triacylglycerol	TAG Ester	54223	GC-FID	100010371	X54223	1	0	0	0
8138	TAG42:2-FA12:0	Triacylglycerol	TAG Ester	53692	GC-FID	100009840	X53692	1	0	0	0
8142	TAG42:2-FA18:2	Triacylglycerol	TAG Ester	53352	GC-FID	100009500	X53352	1	0	0	0
8165	TAG44:0-FA12:0	Triacylglycerol	TAG Ester	53693	GC-FID	100009841	X53693	1	0	0	0
8167	TAG44:0-FA14:0	Triacylglycerol	TAG Ester	54389	GC-FID	100010537	X54389	1	0	0	0
8169	TAG44:0-FA16:0	Triacylglycerol	TAG Ester	54031	GC-FID	100010179	X54031	1	0	0	0
8171	TAG44:0-FA18:0	Triacylglycerol	TAG Ester	53534	GC-FID	100009682	X53534	1	1	0	0
8173	TAG44:1-FA12:0	Triacylglycerol	TAG Ester	54390	GC-FID	100010538	X54390	1	0	0	0
8175	TAG44:1-FA14:0	Triacylglycerol	TAG Ester	53694	GC-FID	100009842	X53694	1	0	0	0
8176	TAG44:1-FA14:1	Triacylglycerol	TAG Ester	54032	GC-FID	100010180	X54032	1	0	0	0
8178	TAG44:1-FA16:0	Triacylglycerol	TAG Ester	53864	GC-FID	100010012	X53864	1	0	0	0
8179	TAG44:1-FA16:1	Triacylglycerol	TAG Ester	54571	GC-FID	100010719	X54571	1	0	0	0
8181	TAG44:1-FA18:1	Triacylglycerol	TAG Ester	53695	GC-FID	100009843	X53695	1	0	0	0
8183	TAG44:2-FA12:0	Triacylglycerol	TAG Ester	53535	GC-FID	100009683	X53535	1	0	0	0
8185	TAG44:2-FA14:0	Triacylglycerol	TAG Ester	54224	GC-FID	100010372	X54224	1	0	0	0
8187	TAG44:2-FA16:0	Triacylglycerol	TAG Ester	53353	GC-FID	100009501	X53353	1	0	0	0
8188	TAG44:2-FA16:1	Triacylglycerol	TAG Ester	54033	GC-FID	100010181	X54033	1	0	0	0
8189	TAG44:2-FA18:1	Triacylglycerol	TAG Ester	54225	GC-FID	100010373	X54225	1	0	0	0
8190	TAG44:2-FA18:2	Triacylglycerol	TAG Ester	54226	GC-FID	100010374	X54226	1	0	0	0
8196	TAG44:3-FA18:2	Triacylglycerol	TAG Ester	54391	GC-FID	100010539	X54391	1	0	0	0
8207	TAG45:0-FA14:0	Triacylglycerol	TAG Ester	54392	GC-FID	100010540	X54392	1	0	0	0
8208	TAG45:0-FA15:0	Triacylglycerol	TAG Ester	53865	GC-FID	100010013	X53865	1	0	0	0
8209	TAG45:0-FA16:0	Triacylglycerol	TAG Ester	54572	GC-FID	100010720	X54572	1	0	0	0
8216	TAG45:1-FA15:0	Triacylglycerol	TAG Ester	53536	GC-FID	100009684	X53536	1	0	0	0
8217	TAG45:1-FA16:0	Triacylglycerol	TAG Ester	54573	GC-FID	100010721	X54573	1	0	0	0
8220	TAG45:1-FA18:1	Triacylglycerol	TAG Ester	53537	GC-FID	100009685	X53537	1	0	0	0
8234	TAG46:0-FA12:0	Triacylglycerol	TAG Ester	53538	GC-FID	100009686	X53538	1	0	0	0
8236	TAG46:0-FA14:0	Triacylglycerol	TAG Ester	54393	GC-FID	100010541	X54393	1	0	0	0
8238	TAG46:0-FA16:0	Triacylglycerol	TAG Ester	53354	GC-FID	100009502	X53354	1	0	0	0
8240	TAG46:0-FA18:0	Triacylglycerol	TAG Ester	53539	GC-FID	100009687	X53539	1	0	0	0
8242	TAG46:1-FA12:0	Triacylglycerol	TAG Ester	53866	GC-FID	100010014	X53866	1	0	0	0
8244	TAG46:1-FA14:0	Triacylglycerol	TAG Ester	53696	GC-FID	100009844	X53696	1	0	0	0
8245	TAG46:1-FA14:1	Triacylglycerol	TAG Ester	54227	GC-FID	100010375	X54227	1	0	0	0
8247	TAG46:1-FA16:0	Triacylglycerol	TAG Ester	53355	GC-FID	100009503	X53355	1	0	0	0
8248	TAG46:1-FA16:1	Triacylglycerol	TAG Ester	53540	GC-FID	100009688	X53540	1	0	0	0
8250	TAG46:1-FA18:0	Triacylglycerol	TAG Ester	54034	GC-FID	100010182	X54034	1	0	0	0
8251	TAG46:1-FA18:1	Triacylglycerol	TAG Ester	54394	GC-FID	100010542	X54394	1	0	0	0
8255	TAG46:2-FA12:0	Triacylglycerol	TAG Ester	54035	GC-FID	100010183	X54035	1	0	0	0
8257	TAG46:2-FA14:0	Triacylglycerol	TAG Ester	54036	GC-FID	100010184	X54036	1	0	0	0
8258	TAG46:2-FA14:1	Triacylglycerol	TAG Ester	54574	GC-FID	100010722	X54574	0	0	0	0
8260	TAG46:2-FA16:0	Triacylglycerol	TAG Ester	53356	GC-FID	100009504	X53356	1	0	0	0
8261	TAG46:2-FA16:1	Triacylglycerol	TAG Ester	53867	GC-FID	100010015	X53867	1	0	0	0
8263	TAG46:2-FA18:1	Triacylglycerol	TAG Ester	54037	GC-FID	100010185	X54037	1	0	0	0
8264	TAG46:2-FA18:2	Triacylglycerol	TAG Ester	53868	GC-FID	100010016	X53868	1	0	0	0
8267	TAG46:3-FA12:0	Triacylglycerol	TAG Ester	54038	GC-FID	100010186	X54038	1	0	0	0
8269	TAG46:3-FA14:0	Triacylglycerol	TAG Ester	54395	GC-FID	100010543	X54395	1	0	0	0
8270	TAG46:3-FA14:1	Triacylglycerol	TAG Ester	53357	GC-FID	100009505	X53357	1	0	0	0
8272	TAG46:3-FA16:0	Triacylglycerol	TAG Ester	54396	GC-FID	100010544	X54396	1	0	0	0
8273	TAG46:3-FA16:1	Triacylglycerol	TAG Ester	54397	GC-FID	100010545	X54397	1	0	0	0
8274	TAG46:3-FA18:1	Triacylglycerol	TAG Ester	54575	GC-FID	100010723	X54575	1	0	0	0
8275	TAG46:3-FA18:2	Triacylglycerol	TAG Ester	54576	GC-FID	100010724	X54576	1	0	0	0
8276	TAG46:3-FA18:3	Triacylglycerol	TAG Ester	54039	GC-FID	100010187	X54039	1	0	0	0
8283	TAG46:4-FA18:2	Triacylglycerol	TAG Ester	53869	GC-FID	100010017	X53869	0	0	0	0
8301	TAG47:0-FA14:0	Triacylglycerol	TAG Ester	54228	GC-FID	100010376	X54228	1	0	0	0
8302	TAG47:0-FA15:0	Triacylglycerol	TAG Ester	54229	GC-FID	100010377	X54229	1	0	0	0
8303	TAG47:0-FA16:0	Triacylglycerol	TAG Ester	53697	GC-FID	100009845	X53697	1	0	0	0
8304	TAG47:0-FA17:0	Triacylglycerol	TAG Ester	53870	GC-FID	100010018	X53870	1	0	0	0
8309	TAG47:1-FA14:0	Triacylglycerol	TAG Ester	53871	GC-FID	100010019	X53871	1	0	0	0
8311	TAG47:1-FA15:0	Triacylglycerol	TAG Ester	53358	GC-FID	100009506	X53358	1	0	0	0
8312	TAG47:1-FA16:0	Triacylglycerol	TAG Ester	54398	GC-FID	100010546	X54398	1	0	0	0
8313	TAG47:1-FA16:1	Triacylglycerol	TAG Ester	54577	GC-FID	100010725	X54577	1	0	0	0
8314	TAG47:1-FA17:0	Triacylglycerol	TAG Ester	53872	GC-FID	100010020	X53872	1	0	0	0
8316	TAG47:1-FA18:1	Triacylglycerol	TAG Ester	54578	GC-FID	100010726	X54578	1	0	0	0
8320	TAG47:2-FA14:0	Triacylglycerol	TAG Ester	53541	GC-FID	100009689	X53541	1	0	0	0
8322	TAG47:2-FA15:0	Triacylglycerol	TAG Ester	54230	GC-FID	100010378	X54230	1	0	0	0
8324	TAG47:2-FA16:1	Triacylglycerol	TAG Ester	54579	GC-FID	100010727	X54579	1	0	0	0
8326	TAG47:2-FA18:1	Triacylglycerol	TAG Ester	53698	GC-FID	100009846	X53698	1	0	0	0
8327	TAG47:2-FA18:2	Triacylglycerol	TAG Ester	54580	GC-FID	100010728	X54580	1	0	0	0
8351	TAG48:0-FA14:0	Triacylglycerol	TAG Ester	54399	GC-FID	100010547	X54399	1	0	0	0
8353	TAG48:0-FA16:0	Triacylglycerol	TAG Ester	54581	GC-FID	100010729	X54581	1	0	0	0
8355	TAG48:0-FA18:0	Triacylglycerol	TAG Ester	54400	GC-FID	100010548	X54400	1	0	0	0
8358	TAG48:1-FA12:0	Triacylglycerol	TAG Ester	53542	GC-FID	100009690	X53542	1	0	0	0
8360	TAG48:1-FA14:0	Triacylglycerol	TAG Ester	54040	GC-FID	100010188	X54040	1	0	0	0
8361	TAG48:1-FA14:1	Triacylglycerol	TAG Ester	54231	GC-FID	100010379	X54231	1	0	0	0
8363	TAG48:1-FA16:0	Triacylglycerol	TAG Ester	53359	GC-FID	100009507	X53359	1	0	0	0
8364	TAG48:1-FA16:1	Triacylglycerol	TAG Ester	53543	GC-FID	100009691	X53543	1	0	0	0
8366	TAG48:1-FA18:0	Triacylglycerol	TAG Ester	53699	GC-FID	100009847	X53699	1	0	0	0
8367	TAG48:1-FA18:1	Triacylglycerol	TAG Ester	54401	GC-FID	100010549	X54401	1	0	0	0
8372	TAG48:2-FA12:0	Triacylglycerol	TAG Ester	54582	GC-FID	100010730	X54582	1	0	0	0
8374	TAG48:2-FA14:0	Triacylglycerol	TAG Ester	54583	GC-FID	100010731	X54583	1	0	0	0
8375	TAG48:2-FA14:1	Triacylglycerol	TAG Ester	53700	GC-FID	100009848	X53700	1	0	0	0
8377	TAG48:2-FA16:0	Triacylglycerol	TAG Ester	53360	GC-FID	100009508	X53360	1	0	0	0
8378	TAG48:2-FA16:1	Triacylglycerol	TAG Ester	54402	GC-FID	100010550	X54402	1	0	0	0
8380	TAG48:2-FA18:0	Triacylglycerol	TAG Ester	53701	GC-FID	100009849	X53701	1	0	0	0
8381	TAG48:2-FA18:1	Triacylglycerol	TAG Ester	54584	GC-FID	100010732	X54584	1	0	0	0
8382	TAG48:2-FA18:2	Triacylglycerol	TAG Ester	54041	GC-FID	100010189	X54041	1	0	0	0
8387	TAG48:3-FA12:0	Triacylglycerol	TAG Ester	53370	GC-FID	100009518	X53370	1	0	0	0
8389	TAG48:3-FA14:0	Triacylglycerol	TAG Ester	53551	GC-FID	100009699	X53551	1	0	0	0
8390	TAG48:3-FA14:1	Triacylglycerol	TAG Ester	53883	GC-FID	100010031	X53883	1	0	0	0
8392	TAG48:3-FA16:0	Triacylglycerol	TAG Ester	53884	GC-FID	100010032	X53884	1	0	0	0
8393	TAG48:3-FA16:1	Triacylglycerol	TAG Ester	54408	GC-FID	100010556	X54408	1	0	0	0
8395	TAG48:3-FA18:1	Triacylglycerol	TAG Ester	54585	GC-FID	100010733	X54585	1	0	0	0
8396	TAG48:3-FA18:2	Triacylglycerol	TAG Ester	54232	GC-FID	100010380	X54232	1	0	0	0
8397	TAG48:3-FA18:3	Triacylglycerol	TAG Ester	53544	GC-FID	100009692	X53544	1	0	0	0
8401	TAG48:4-FA12:0	Triacylglycerol	TAG Ester	53702	GC-FID	100009850	X53702	1	0	0	0
8402	TAG48:4-FA14:0	Triacylglycerol	TAG Ester	53361	GC-FID	100009509	X53361	1	0	0	0
8403	TAG48:4-FA14:1	Triacylglycerol	TAG Ester	54403	GC-FID	100010551	X54403	1	0	0	0
8404	TAG48:4-FA16:0	Triacylglycerol	TAG Ester	53362	GC-FID	100009510	X53362	1	0	0	0
8405	TAG48:4-FA16:1	Triacylglycerol	TAG Ester	53873	GC-FID	100010021	X53873	1	0	0	0
8406	TAG48:4-FA18:1	Triacylglycerol	TAG Ester	54404	GC-FID	100010552	X54404	1	0	0	0
8407	TAG48:4-FA18:2	Triacylglycerol	TAG Ester	54042	GC-FID	100010190	X54042	1	0	0	0
8408	TAG48:4-FA18:3	Triacylglycerol	TAG Ester	53703	GC-FID	100009851	X53703	1	0	0	0
8411	TAG48:4-FA20:4	Triacylglycerol	TAG Ester	53874	GC-FID	100010022	X53874	1	0	0	0
8418	TAG48:5-FA18:2	Triacylglycerol	TAG Ester	54043	GC-FID	100010191	X54043	0	0	0	0
8419	TAG48:5-FA18:3	Triacylglycerol	TAG Ester	53875	GC-FID	100010023	X53875	1	0	0	0
8441	TAG49:0-FA15:0	Triacylglycerol	TAG Ester	53704	GC-FID	100009852	X53704	1	0	0	0
8442	TAG49:0-FA16:0	Triacylglycerol	TAG Ester	54044	GC-FID	100010192	X54044	1	0	0	0
8443	TAG49:0-FA17:0	Triacylglycerol	TAG Ester	54405	GC-FID	100010553	X54405	1	0	0	0
8444	TAG49:0-FA18:0	Triacylglycerol	TAG Ester	53363	GC-FID	100009511	X53363	1	0	0	0
8449	TAG49:1-FA14:0	Triacylglycerol	TAG Ester	54233	GC-FID	100010381	X54233	1	0	0	0
8451	TAG49:1-FA15:0	Triacylglycerol	TAG Ester	53364	GC-FID	100009512	X53364	1	0	0	0
8452	TAG49:1-FA16:0	Triacylglycerol	TAG Ester	53876	GC-FID	100010024	X53876	1	0	0	0
8453	TAG49:1-FA16:1	Triacylglycerol	TAG Ester	53545	GC-FID	100009693	X53545	1	0	0	0
8454	TAG49:1-FA17:0	Triacylglycerol	TAG Ester	54045	GC-FID	100010193	X54045	1	0	0	0
8456	TAG49:1-FA18:1	Triacylglycerol	TAG Ester	53365	GC-FID	100009513	X53365	1	0	0	0
8463	TAG49:2-FA14:0	Triacylglycerol	TAG Ester	54046	GC-FID	100010194	X54046	1	0	0	0
8465	TAG49:2-FA15:0	Triacylglycerol	TAG Ester	53877	GC-FID	100010025	X53877	1	0	0	0
8466	TAG49:2-FA16:0	Triacylglycerol	TAG Ester	54234	GC-FID	100010382	X54234	1	0	0	0
8467	TAG49:2-FA16:1	Triacylglycerol	TAG Ester	53546	GC-FID	100009694	X53546	1	0	0	0
8468	TAG49:2-FA17:0	Triacylglycerol	TAG Ester	53366	GC-FID	100009514	X53366	1	0	0	0
8470	TAG49:2-FA18:1	Triacylglycerol	TAG Ester	54406	GC-FID	100010554	X54406	1	0	0	0
8471	TAG49:2-FA18:2	Triacylglycerol	TAG Ester	54047	GC-FID	100010195	X54047	1	0	0	0
8478	TAG49:3-FA15:0	Triacylglycerol	TAG Ester	53547	GC-FID	100009695	X53547	1	0	0	0
8479	TAG49:3-FA16:0	Triacylglycerol	TAG Ester	53367	GC-FID	100009515	X53367	1	0	0	0
8480	TAG49:3-FA16:1	Triacylglycerol	TAG Ester	53368	GC-FID	100009516	X53368	1	0	0	0
8483	TAG49:3-FA18:2	Triacylglycerol	TAG Ester	53705	GC-FID	100009853	X53705	1	0	0	0
8484	TAG49:3-FA18:3	Triacylglycerol	TAG Ester	54407	GC-FID	100010555	X54407	1	0	0	0
8515	TAG50:0-FA14:0	Triacylglycerol	TAG Ester	53706	GC-FID	100009854	X53706	1	0	0	0
8517	TAG50:0-FA16:0	Triacylglycerol	TAG Ester	54235	GC-FID	100010383	X54235	1	0	0	0
8519	TAG50:0-FA18:0	Triacylglycerol	TAG Ester	53878	GC-FID	100010026	X53878	1	0	0	0
8525	TAG50:1-FA14:0	Triacylglycerol	TAG Ester	54048	GC-FID	100010196	X54048	1	0	0	0
8528	TAG50:1-FA16:0	Triacylglycerol	TAG Ester	53879	GC-FID	100010027	X53879	1	0	0	0
8529	TAG50:1-FA16:1	Triacylglycerol	TAG Ester	54236	GC-FID	100010384	X54236	1	0	0	0
8531	TAG50:1-FA18:0	Triacylglycerol	TAG Ester	54237	GC-FID	100010385	X54237	1	0	0	0
8532	TAG50:1-FA18:1	Triacylglycerol	TAG Ester	53880	GC-FID	100010028	X53880	1	0	0	0
8535	TAG50:1-FA20:1	Triacylglycerol	TAG Ester	53548	GC-FID	100009696	X53548	1	0	0	0
8539	TAG50:2-FA14:0	Triacylglycerol	TAG Ester	53549	GC-FID	100009697	X53549	1	0	0	0
8540	TAG50:2-FA14:1	Triacylglycerol	TAG Ester	53369	GC-FID	100009517	X53369	1	0	0	0
8542	TAG50:2-FA16:0	Triacylglycerol	TAG Ester	54586	GC-FID	100010734	X54586	1	0	0	0
8543	TAG50:2-FA16:1	Triacylglycerol	TAG Ester	53881	GC-FID	100010029	X53881	1	0	0	0
8545	TAG50:2-FA18:0	Triacylglycerol	TAG Ester	54049	GC-FID	100010197	X54049	1	0	0	0
8546	TAG50:2-FA18:1	Triacylglycerol	TAG Ester	53550	GC-FID	100009698	X53550	1	0	0	0
8547	TAG50:2-FA18:2	Triacylglycerol	TAG Ester	53882	GC-FID	100010030	X53882	1	0	0	0
8551	TAG50:2-FA20:2	Triacylglycerol	TAG Ester	54238	GC-FID	100010386	X54238	1	0	0	0
8554	TAG50:3-FA14:0	Triacylglycerol	TAG Ester	53707	GC-FID	100009855	X53707	1	0	0	0
8555	TAG50:3-FA14:1	Triacylglycerol	TAG Ester	54587	GC-FID	100010735	X54587	1	0	0	0
8557	TAG50:3-FA16:0	Triacylglycerol	TAG Ester	54050	GC-FID	100010198	X54050	1	0	0	0
8558	TAG50:3-FA16:1	Triacylglycerol	TAG Ester	53885	GC-FID	100010033	X53885	1	0	0	0
8560	TAG50:3-FA18:0	Triacylglycerol	TAG Ester	53708	GC-FID	100009856	X53708	1	0	0	0
8561	TAG50:3-FA18:1	Triacylglycerol	TAG Ester	54409	GC-FID	100010557	X54409	1	0	0	0
8562	TAG50:3-FA18:2	Triacylglycerol	TAG Ester	53886	GC-FID	100010034	X53886	1	0	0	0
8563	TAG50:3-FA18:3	Triacylglycerol	TAG Ester	54051	GC-FID	100010199	X54051	1	0	0	0
8567	TAG50:3-FA20:3	Triacylglycerol	TAG Ester	54588	GC-FID	100010736	X54588	1	0	0	0
8570	TAG50:4-FA14:0	Triacylglycerol	TAG Ester	54589	GC-FID	100010737	X54589	1	0	0	0
8571	TAG50:4-FA14:1	Triacylglycerol	TAG Ester	53887	GC-FID	100010035	X53887	1	0	0	0
8573	TAG50:4-FA16:0	Triacylglycerol	TAG Ester	53371	GC-FID	100009519	X53371	1	0	0	0
8574	TAG50:4-FA16:1	Triacylglycerol	TAG Ester	54052	GC-FID	100010200	X54052	1	0	0	0
8576	TAG50:4-FA18:1	Triacylglycerol	TAG Ester	53888	GC-FID	100010036	X53888	1	0	0	0
8577	TAG50:4-FA18:2	Triacylglycerol	TAG Ester	54053	GC-FID	100010201	X54053	1	0	0	0
8578	TAG50:4-FA18:3	Triacylglycerol	TAG Ester	53552	GC-FID	100009700	X53552	1	0	0	0
8581	TAG50:4-FA20:3	Triacylglycerol	TAG Ester	54239	GC-FID	100010387	X54239	1	0	0	0
8582	TAG50:4-FA20:4	Triacylglycerol	TAG Ester	54054	GC-FID	100010202	X54054	1	0	0	0
8585	TAG50:5-FA14:0	Triacylglycerol	TAG Ester	54240	GC-FID	100010388	X54240	1	0	0	0
8586	TAG50:5-FA14:1	Triacylglycerol	TAG Ester	53889	GC-FID	100010037	X53889	1	0	0	0
8588	TAG50:5-FA16:0	Triacylglycerol	TAG Ester	54410	GC-FID	100010558	X54410	1	1	0	0
8589	TAG50:5-FA16:1	Triacylglycerol	TAG Ester	53890	GC-FID	100010038	X53890	1	0	0	0
8591	TAG50:5-FA18:1	Triacylglycerol	TAG Ester	53553	GC-FID	100009701	X53553	1	0	0	0
8592	TAG50:5-FA18:2	Triacylglycerol	TAG Ester	53372	GC-FID	100009520	X53372	1	0	0	0
8593	TAG50:5-FA18:3	Triacylglycerol	TAG Ester	54411	GC-FID	100010559	X54411	1	0	0	0
8596	TAG50:5-FA20:4	Triacylglycerol	TAG Ester	54590	GC-FID	100010738	X54590	1	0	0	0
8597	TAG50:5-FA20:5	Triacylglycerol	TAG Ester	54241	GC-FID	100010389	X54241	0	0	0	0
8609	TAG50:6-FA20:4	Triacylglycerol	TAG Ester	54055	GC-FID	100010203	X54055	1	0	0	0
8633	TAG51:0-FA16:0	Triacylglycerol	TAG Ester	54242	GC-FID	100010390	X54242	1	0	0	0
8634	TAG51:0-FA17:0	Triacylglycerol	TAG Ester	53709	GC-FID	100009857	X53709	1	0	0	0
8635	TAG51:0-FA18:0	Triacylglycerol	TAG Ester	53554	GC-FID	100009702	X53554	1	0	0	0
8644	TAG51:1-FA15:0	Triacylglycerol	TAG Ester	53373	GC-FID	100009521	X53373	1	0	0	0
8645	TAG51:1-FA16:0	Triacylglycerol	TAG Ester	53710	GC-FID	100009858	X53710	1	0	0	0
8647	TAG51:1-FA17:0	Triacylglycerol	TAG Ester	54412	GC-FID	100010560	X54412	1	0	0	0
8648	TAG51:1-FA18:0	Triacylglycerol	TAG Ester	54591	GC-FID	100010739	X54591	1	0	0	0
8649	TAG51:1-FA18:1	Triacylglycerol	TAG Ester	53891	GC-FID	100010039	X53891	1	0	0	0
8658	TAG51:2-FA15:0	Triacylglycerol	TAG Ester	54243	GC-FID	100010391	X54243	1	0	0	0
8659	TAG51:2-FA16:0	Triacylglycerol	TAG Ester	53374	GC-FID	100009522	X53374	1	0	0	0
8660	TAG51:2-FA16:1	Triacylglycerol	TAG Ester	53375	GC-FID	100009523	X53375	1	0	0	0
8661	TAG51:2-FA17:0	Triacylglycerol	TAG Ester	54056	GC-FID	100010204	X54056	1	0	0	0
8662	TAG51:2-FA18:0	Triacylglycerol	TAG Ester	54592	GC-FID	100010740	X54592	1	0	0	0
8663	TAG51:2-FA18:1	Triacylglycerol	TAG Ester	53555	GC-FID	100009703	X53555	1	0	0	0
8664	TAG51:2-FA18:2	Triacylglycerol	TAG Ester	54413	GC-FID	100010561	X54413	1	0	0	0
8672	TAG51:3-FA15:0	Triacylglycerol	TAG Ester	54593	GC-FID	100010741	X54593	1	0	0	0
8673	TAG51:3-FA16:0	Triacylglycerol	TAG Ester	53711	GC-FID	100009859	X53711	1	0	0	0
8674	TAG51:3-FA16:1	Triacylglycerol	TAG Ester	53376	GC-FID	100009524	X53376	1	0	0	0
8675	TAG51:3-FA17:0	Triacylglycerol	TAG Ester	53377	GC-FID	100009525	X53377	1	0	0	0
8677	TAG51:3-FA18:1	Triacylglycerol	TAG Ester	53378	GC-FID	100009526	X53378	1	0	0	0
8678	TAG51:3-FA18:2	Triacylglycerol	TAG Ester	54244	GC-FID	100010392	X54244	1	0	0	0
8679	TAG51:3-FA18:3	Triacylglycerol	TAG Ester	53712	GC-FID	100009860	X53712	1	0	0	0
8685	TAG51:4-FA15:0	Triacylglycerol	TAG Ester	53556	GC-FID	100009704	X53556	1	0	0	0
8686	TAG51:4-FA16:0	Triacylglycerol	TAG Ester	54414	GC-FID	100010562	X54414	1	0	0	0
8687	TAG51:4-FA16:1	Triacylglycerol	TAG Ester	54245	GC-FID	100010393	X54245	1	0	0	0
8689	TAG51:4-FA18:1	Triacylglycerol	TAG Ester	54415	GC-FID	100010563	X54415	1	0	0	0
8690	TAG51:4-FA18:2	Triacylglycerol	TAG Ester	53557	GC-FID	100009705	X53557	1	0	0	0
8691	TAG51:4-FA18:3	Triacylglycerol	TAG Ester	54057	GC-FID	100010205	X54057	1	0	0	0
8693	TAG51:4-FA20:4	Triacylglycerol	TAG Ester	53713	GC-FID	100009861	X53713	1	0	0	0
8702	TAG51:5-FA18:2	Triacylglycerol	TAG Ester	54058	GC-FID	100010206	X54058	1	1	0	0
8703	TAG51:5-FA18:3	Triacylglycerol	TAG Ester	54416	GC-FID	100010564	X54416	1	0	0	0
8726	TAG52:0-FA16:0	Triacylglycerol	TAG Ester	53714	GC-FID	100009862	X53714	1	0	0	0
8728	TAG52:0-FA18:0	Triacylglycerol	TAG Ester	53892	GC-FID	100010040	X53892	1	0	0	0
8730	TAG52:0-FA20:0	Triacylglycerol	TAG Ester	54059	GC-FID	100010207	X54059	1	1	0	0
8737	TAG52:1-FA16:0	Triacylglycerol	TAG Ester	54417	GC-FID	100010565	X54417	1	0	0	0
8738	TAG52:1-FA16:1	Triacylglycerol	TAG Ester	53379	GC-FID	100009527	X53379	1	0	0	0
8740	TAG52:1-FA18:0	Triacylglycerol	TAG Ester	53715	GC-FID	100009863	X53715	1	0	0	0
8741	TAG52:1-FA18:1	Triacylglycerol	TAG Ester	53558	GC-FID	100009706	X53558	1	0	0	0
8743	TAG52:1-FA20:0	Triacylglycerol	TAG Ester	53893	GC-FID	100010041	X53893	1	0	0	0
8744	TAG52:1-FA20:1	Triacylglycerol	TAG Ester	53559	GC-FID	100009707	X53559	1	0	0	0
8751	TAG52:2-FA14:0	Triacylglycerol	TAG Ester	53716	GC-FID	100009864	X53716	1	0	0	0
8754	TAG52:2-FA16:0	Triacylglycerol	TAG Ester	53717	GC-FID	100009865	X53717	1	0	0	0
8755	TAG52:2-FA16:1	Triacylglycerol	TAG Ester	53560	GC-FID	100009708	X53560	1	0	0	0
8757	TAG52:2-FA18:0	Triacylglycerol	TAG Ester	53380	GC-FID	100009528	X53380	1	0	0	0
8758	TAG52:2-FA18:1	Triacylglycerol	TAG Ester	53894	GC-FID	100010042	X53894	1	0	0	0
8759	TAG52:2-FA18:2	Triacylglycerol	TAG Ester	53895	GC-FID	100010043	X53895	1	0	0	0
8761	TAG52:2-FA20:0	Triacylglycerol	TAG Ester	54060	GC-FID	100010208	X54060	1	0	0	0
8762	TAG52:2-FA20:1	Triacylglycerol	TAG Ester	53718	GC-FID	100009866	X53718	1	0	0	0
8763	TAG52:2-FA20:2	Triacylglycerol	TAG Ester	54418	GC-FID	100010566	X54418	1	0	0	0
8766	TAG52:3-FA14:0	Triacylglycerol	TAG Ester	54061	GC-FID	100010209	X54061	1	1	0	0
8769	TAG52:3-FA16:0	Triacylglycerol	TAG Ester	53381	GC-FID	100009529	X53381	1	0	0	0
8770	TAG52:3-FA16:1	Triacylglycerol	TAG Ester	53896	GC-FID	100010044	X53896	1	0	0	0
8772	TAG52:3-FA18:0	Triacylglycerol	TAG Ester	54246	GC-FID	100010394	X54246	1	0	0	0
8773	TAG52:3-FA18:1	Triacylglycerol	TAG Ester	54594	GC-FID	100010742	X54594	1	0	0	0
8774	TAG52:3-FA18:2	Triacylglycerol	TAG Ester	54247	GC-FID	100010395	X54247	1	0	0	0
8775	TAG52:3-FA18:3	Triacylglycerol	TAG Ester	53897	GC-FID	100010045	X53897	1	0	0	0
8776	TAG52:3-FA20:0	Triacylglycerol	TAG Ester	53561	GC-FID	100009709	X53561	1	0	0	0
8777	TAG52:3-FA20:1	Triacylglycerol	TAG Ester	53562	GC-FID	100009710	X53562	1	0	0	0
8778	TAG52:3-FA20:2	Triacylglycerol	TAG Ester	54248	GC-FID	100010396	X54248	1	0	0	0
8779	TAG52:3-FA20:3	Triacylglycerol	TAG Ester	54595	GC-FID	100010743	X54595	1	0	0	0
8780	TAG52:3-FA22:1	Triacylglycerol	TAG Ester	53719	GC-FID	100009867	X53719	1	0	0	0
8782	TAG52:4-FA14:0	Triacylglycerol	TAG Ester	54596	GC-FID	100010744	X54596	1	0	0	0
8785	TAG52:4-FA16:0	Triacylglycerol	TAG Ester	54249	GC-FID	100010397	X54249	1	0	0	0
8786	TAG52:4-FA16:1	Triacylglycerol	TAG Ester	54062	GC-FID	100010210	X54062	1	0	0	0
8788	TAG52:4-FA18:0	Triacylglycerol	TAG Ester	53382	GC-FID	100009530	X53382	1	0	0	0
8789	TAG52:4-FA18:1	Triacylglycerol	TAG Ester	53898	GC-FID	100010046	X53898	1	0	0	0
8790	TAG52:4-FA18:2	Triacylglycerol	TAG Ester	54597	GC-FID	100010745	X54597	1	0	0	0
8791	TAG52:4-FA18:3	Triacylglycerol	TAG Ester	54419	GC-FID	100010567	X54419	1	0	0	0
8792	TAG52:4-FA20:0	Triacylglycerol	TAG Ester	53383	GC-FID	100009531	X53383	1	0	0	0
8794	TAG52:4-FA20:2	Triacylglycerol	TAG Ester	53899	GC-FID	100010047	X53899	1	0	0	0
8795	TAG52:4-FA20:3	Triacylglycerol	TAG Ester	53900	GC-FID	100010048	X53900	1	0	0	0
8796	TAG52:4-FA20:4	Triacylglycerol	TAG Ester	53563	GC-FID	100009711	X53563	1	0	0	0
8797	TAG52:4-FA22:1	Triacylglycerol	TAG Ester	54598	GC-FID	100010746	X54598	1	0	0	0
8798	TAG52:4-FA22:4	Triacylglycerol	TAG Ester	53384	GC-FID	100009532	X53384	1	0	0	0
8800	TAG52:5-FA14:0	Triacylglycerol	TAG Ester	53901	GC-FID	100010049	X53901	1	0	0	0
8803	TAG52:5-FA16:0	Triacylglycerol	TAG Ester	54250	GC-FID	100010398	X54250	1	0	0	0
8804	TAG52:5-FA16:1	Triacylglycerol	TAG Ester	54063	GC-FID	100010211	X54063	1	0	0	0
8807	TAG52:5-FA18:1	Triacylglycerol	TAG Ester	54420	GC-FID	100010568	X54420	1	0	0	0
8808	TAG52:5-FA18:2	Triacylglycerol	TAG Ester	54251	GC-FID	100010399	X54251	1	0	0	0
8809	TAG52:5-FA18:3	Triacylglycerol	TAG Ester	53720	GC-FID	100009868	X53720	1	0	0	0
8813	TAG52:5-FA20:3	Triacylglycerol	TAG Ester	53902	GC-FID	100010050	X53902	1	0	0	0
8814	TAG52:5-FA20:4	Triacylglycerol	TAG Ester	53721	GC-FID	100009869	X53721	1	0	0	0
8815	TAG52:5-FA20:5	Triacylglycerol	TAG Ester	53722	GC-FID	100009870	X53722	1	0	0	0
8817	TAG52:5-FA22:5	Triacylglycerol	TAG Ester	53385	GC-FID	100009533	X53385	1	0	0	0
8819	TAG52:6-FA14:0	Triacylglycerol	TAG Ester	54421	GC-FID	100010569	X54421	1	0	0	0
8822	TAG52:6-FA16:0	Triacylglycerol	TAG Ester	54599	GC-FID	100010747	X54599	1	0	0	0
8823	TAG52:6-FA16:1	Triacylglycerol	TAG Ester	53386	GC-FID	100009534	X53386	1	0	0	0
8825	TAG52:6-FA18:1	Triacylglycerol	TAG Ester	54422	GC-FID	100010570	X54422	1	0	0	0
8826	TAG52:6-FA18:2	Triacylglycerol	TAG Ester	53387	GC-FID	100009535	X53387	1	0	0	0
8827	TAG52:6-FA18:3	Triacylglycerol	TAG Ester	54064	GC-FID	100010212	X54064	1	0	0	0
8831	TAG52:6-FA20:4	Triacylglycerol	TAG Ester	54065	GC-FID	100010213	X54065	1	0	0	0
8832	TAG52:6-FA20:5	Triacylglycerol	TAG Ester	53723	GC-FID	100009871	X53723	1	1	0	0
8835	TAG52:6-FA22:6	Triacylglycerol	TAG Ester	54252	GC-FID	100010400	X54252	1	0	0	0
8839	TAG52:7-FA16:0	Triacylglycerol	TAG Ester	53564	GC-FID	100009712	X53564	1	0	0	0
8841	TAG52:7-FA18:1	Triacylglycerol	TAG Ester	54423	GC-FID	100010571	X54423	1	0	0	0
8847	TAG52:7-FA20:5	Triacylglycerol	TAG Ester	54066	GC-FID	100010214	X54066	1	0	0	0
8850	TAG52:7-FA22:6	Triacylglycerol	TAG Ester	54600	GC-FID	100010748	X54600	1	0	0	0
8854	TAG52:8-FA16:1	Triacylglycerol	TAG Ester	53388	GC-FID	100009536	X53388	1	0	0	0
8855	TAG52:8-FA18:2	Triacylglycerol	TAG Ester	53724	GC-FID	100009872	X53724	1	0	0	0
8870	TAG53:0-FA16:0	Triacylglycerol	TAG Ester	54601	GC-FID	100010749	X54601	1	0	0	0
8880	TAG53:1-FA16:0	Triacylglycerol	TAG Ester	54602	GC-FID	100010750	X54602	1	0	0	0
8882	TAG53:1-FA17:0	Triacylglycerol	TAG Ester	53725	GC-FID	100009873	X53725	1	0	0	0
8883	TAG53:1-FA18:0	Triacylglycerol	TAG Ester	54424	GC-FID	100010572	X54424	1	0	0	0
8884	TAG53:1-FA18:1	Triacylglycerol	TAG Ester	54603	GC-FID	100010751	X54603	1	0	0	0
8894	TAG53:2-FA16:0	Triacylglycerol	TAG Ester	54253	GC-FID	100010401	X54253	1	0	0	0
8896	TAG53:2-FA17:0	Triacylglycerol	TAG Ester	54254	GC-FID	100010402	X54254	1	0	0	0
8897	TAG53:2-FA18:0	Triacylglycerol	TAG Ester	53726	GC-FID	100009874	X53726	1	0	0	0
8898	TAG53:2-FA18:1	Triacylglycerol	TAG Ester	54425	GC-FID	100010573	X54425	1	0	0	0
8899	TAG53:2-FA18:2	Triacylglycerol	TAG Ester	53727	GC-FID	100009875	X53727	1	0	0	0
8908	TAG53:3-FA16:0	Triacylglycerol	TAG Ester	54255	GC-FID	100010403	X54255	1	0	0	0
8910	TAG53:3-FA17:0	Triacylglycerol	TAG Ester	54067	GC-FID	100010215	X54067	1	0	0	0
8911	TAG53:3-FA18:0	Triacylglycerol	TAG Ester	53728	GC-FID	100009876	X53728	1	1	0	0
8912	TAG53:3-FA18:1	Triacylglycerol	TAG Ester	53389	GC-FID	100009537	X53389	1	0	0	0
8913	TAG53:3-FA18:2	Triacylglycerol	TAG Ester	53390	GC-FID	100009538	X53390	1	0	0	0
8921	TAG53:4-FA16:0	Triacylglycerol	TAG Ester	53391	GC-FID	100009539	X53391	1	0	0	0
8923	TAG53:4-FA17:0	Triacylglycerol	TAG Ester	54426	GC-FID	100010574	X54426	1	0	0	0
8924	TAG53:4-FA18:0	Triacylglycerol	TAG Ester	53565	GC-FID	100009713	X53565	1	1	0	0
8925	TAG53:4-FA18:1	Triacylglycerol	TAG Ester	53392	GC-FID	100009540	X53392	1	0	0	0
8926	TAG53:4-FA18:2	Triacylglycerol	TAG Ester	54256	GC-FID	100010404	X54256	1	0	0	0
8927	TAG53:4-FA18:3	Triacylglycerol	TAG Ester	53729	GC-FID	100009877	X53729	1	0	0	0
8931	TAG53:4-FA20:4	Triacylglycerol	TAG Ester	53903	GC-FID	100010051	X53903	1	0	0	0
8940	TAG53:5-FA18:1	Triacylglycerol	TAG Ester	54427	GC-FID	100010575	X54427	1	0	0	0
8941	TAG53:5-FA18:2	Triacylglycerol	TAG Ester	54257	GC-FID	100010405	X54257	1	0	0	0
8942	TAG53:5-FA18:3	Triacylglycerol	TAG Ester	53730	GC-FID	100009878	X53730	1	0	0	0
8945	TAG53:5-FA20:4	Triacylglycerol	TAG Ester	53731	GC-FID	100009879	X53731	1	0	0	0
8955	TAG53:6-FA18:1	Triacylglycerol	TAG Ester	53904	GC-FID	100010052	X53904	1	0	0	0
8956	TAG53:6-FA18:2	Triacylglycerol	TAG Ester	54428	GC-FID	100010576	X54428	1	0	0	0
8957	TAG53:6-FA18:3	Triacylglycerol	TAG Ester	53566	GC-FID	100009714	X53566	1	0	0	0
8959	TAG53:6-FA20:4	Triacylglycerol	TAG Ester	53567	GC-FID	100009715	X53567	1	0	0	0
8969	TAG53:7-FA18:3	Triacylglycerol	TAG Ester	54258	GC-FID	100010406	X54258	1	0	0	0
8978	TAG54:0-FA16:0	Triacylglycerol	TAG Ester	53732	GC-FID	100009880	X53732	1	0	0	0
8980	TAG54:0-FA18:0	Triacylglycerol	TAG Ester	54068	GC-FID	100010216	X54068	1	0	0	0
8989	TAG54:1-FA16:0	Triacylglycerol	TAG Ester	54429	GC-FID	100010577	X54429	1	0	0	0
8992	TAG54:1-FA18:0	Triacylglycerol	TAG Ester	54069	GC-FID	100010217	X54069	1	0	0	0
8993	TAG54:1-FA18:1	Triacylglycerol	TAG Ester	53568	GC-FID	100009716	X53568	1	0	0	0
8994	TAG54:1-FA20:0	Triacylglycerol	TAG Ester	54430	GC-FID	100010578	X54430	1	0	0	0
8995	TAG54:1-FA20:1	Triacylglycerol	TAG Ester	54431	GC-FID	100010579	X54431	1	0	0	0
9015	TAG54:2-FA16:0	Triacylglycerol	TAG Ester	53733	GC-FID	100009881	X53733	1	0	0	0
9018	TAG54:2-FA18:0	Triacylglycerol	TAG Ester	54259	GC-FID	100010407	X54259	1	0	0	0
9019	TAG54:2-FA18:1	Triacylglycerol	TAG Ester	54070	GC-FID	100010218	X54070	1	0	0	0
9020	TAG54:2-FA18:2	Triacylglycerol	TAG Ester	54432	GC-FID	100010580	X54432	1	0	0	0
9022	TAG54:2-FA20:0	Triacylglycerol	TAG Ester	53905	GC-FID	100010053	X53905	1	0	0	0
9023	TAG54:2-FA20:1	Triacylglycerol	TAG Ester	53393	GC-FID	100009541	X53393	1	0	0	0
9024	TAG54:2-FA20:2	Triacylglycerol	TAG Ester	53394	GC-FID	100009542	X53394	1	0	0	0
9031	TAG54:3-FA16:0	Triacylglycerol	TAG Ester	53569	GC-FID	100009717	X53569	1	0	0	0
9032	TAG54:3-FA16:1	Triacylglycerol	TAG Ester	54260	GC-FID	100010408	X54260	1	0	0	0
9034	TAG54:3-FA18:0	Triacylglycerol	TAG Ester	54604	GC-FID	100010752	X54604	1	0	0	0
9035	TAG54:3-FA18:1	Triacylglycerol	TAG Ester	53906	GC-FID	100010054	X53906	1	0	0	0
9036	TAG54:3-FA18:2	Triacylglycerol	TAG Ester	54433	GC-FID	100010581	X54433	1	0	0	0
9037	TAG54:3-FA18:3	Triacylglycerol	TAG Ester	54605	GC-FID	100010753	X54605	0	0	0	0
9039	TAG54:3-FA20:1	Triacylglycerol	TAG Ester	54434	GC-FID	100010582	X54434	1	0	0	0
9040	TAG54:3-FA20:2	Triacylglycerol	TAG Ester	54261	GC-FID	100010409	X54261	1	0	0	0
9041	TAG54:3-FA20:3	Triacylglycerol	TAG Ester	53395	GC-FID	100009543	X53395	1	0	0	0
9047	TAG54:4-FA16:0	Triacylglycerol	TAG Ester	53734	GC-FID	100009882	X53734	1	0	0	0
9048	TAG54:4-FA16:1	Triacylglycerol	TAG Ester	53570	GC-FID	100009718	X53570	1	0	0	0
9050	TAG54:4-FA18:0	Triacylglycerol	TAG Ester	53907	GC-FID	100010055	X53907	1	0	0	0
9051	TAG54:4-FA18:1	Triacylglycerol	TAG Ester	54435	GC-FID	100010583	X54435	1	0	0	0
9052	TAG54:4-FA18:2	Triacylglycerol	TAG Ester	54262	GC-FID	100010410	X54262	1	0	0	0
9053	TAG54:4-FA18:3	Triacylglycerol	TAG Ester	54436	GC-FID	100010584	X54436	1	0	0	0
9055	TAG54:4-FA20:1	Triacylglycerol	TAG Ester	54263	GC-FID	100010411	X54263	1	0	0	0
9056	TAG54:4-FA20:2	Triacylglycerol	TAG Ester	53908	GC-FID	100010056	X53908	1	0	0	0
9057	TAG54:4-FA20:3	Triacylglycerol	TAG Ester	53909	GC-FID	100010057	X53909	1	0	0	0
9058	TAG54:4-FA20:4	Triacylglycerol	TAG Ester	54437	GC-FID	100010585	X54437	1	0	0	0
9059	TAG54:4-FA22:1	Triacylglycerol	TAG Ester	54438	GC-FID	100010586	X54438	1	0	0	0
9060	TAG54:4-FA22:4	Triacylglycerol	TAG Ester	53571	GC-FID	100009719	X53571	1	0	0	0
9065	TAG54:5-FA16:0	Triacylglycerol	TAG Ester	54439	GC-FID	100010587	X54439	1	0	0	0
9066	TAG54:5-FA16:1	Triacylglycerol	TAG Ester	53735	GC-FID	100009883	X53735	1	0	0	0
9068	TAG54:5-FA18:0	Triacylglycerol	TAG Ester	54440	GC-FID	100010588	X54440	1	0	0	0
9069	TAG54:5-FA18:1	Triacylglycerol	TAG Ester	53736	GC-FID	100009884	X53736	1	0	0	0
9070	TAG54:5-FA18:2	Triacylglycerol	TAG Ester	53910	GC-FID	100010058	X53910	1	0	0	0
9071	TAG54:5-FA18:3	Triacylglycerol	TAG Ester	54441	GC-FID	100010589	X54441	0	0	0	0
9074	TAG54:5-FA20:2	Triacylglycerol	TAG Ester	53396	GC-FID	100009544	X53396	1	0	0	0
9075	TAG54:5-FA20:3	Triacylglycerol	TAG Ester	53737	GC-FID	100009885	X53737	1	0	0	0
9076	TAG54:5-FA20:4	Triacylglycerol	TAG Ester	54264	GC-FID	100010412	X54264	1	0	0	0
9077	TAG54:5-FA20:5	Triacylglycerol	TAG Ester	54265	GC-FID	100010413	X54265	1	0	0	0
9078	TAG54:5-FA22:1	Triacylglycerol	TAG Ester	54442	GC-FID	100010590	X54442	1	0	0	0
9079	TAG54:5-FA22:4	Triacylglycerol	TAG Ester	54071	GC-FID	100010219	X54071	1	0	0	0
9080	TAG54:5-FA22:5	Triacylglycerol	TAG Ester	54606	GC-FID	100010754	X54606	1	0	0	0
9085	TAG54:6-FA16:0	Triacylglycerol	TAG Ester	53572	GC-FID	100009720	X53572	1	0	0	0
9086	TAG54:6-FA16:1	Triacylglycerol	TAG Ester	53738	GC-FID	100009886	X53738	1	0	0	0
9089	TAG54:6-FA18:1	Triacylglycerol	TAG Ester	54072	GC-FID	100010220	X54072	1	0	0	0
9090	TAG54:6-FA18:2	Triacylglycerol	TAG Ester	54073	GC-FID	100010221	X54073	1	0	0	0
9091	TAG54:6-FA18:3	Triacylglycerol	TAG Ester	53739	GC-FID	100009887	X53739	1	0	0	0
9095	TAG54:6-FA20:3	Triacylglycerol	TAG Ester	54074	GC-FID	100010222	X54074	1	0	0	0
9096	TAG54:6-FA20:4	Triacylglycerol	TAG Ester	53911	GC-FID	100010059	X53911	1	0	0	0
9097	TAG54:6-FA20:5	Triacylglycerol	TAG Ester	54607	GC-FID	100010755	X54607	1	0	0	0
9100	TAG54:6-FA22:5	Triacylglycerol	TAG Ester	53397	GC-FID	100009545	X53397	1	0	0	0
9101	TAG54:6-FA22:6	Triacylglycerol	TAG Ester	54608	GC-FID	100010756	X54608	1	0	0	0
9106	TAG54:7-FA16:1	Triacylglycerol	TAG Ester	54266	GC-FID	100010414	X54266	1	0	0	0
9108	TAG54:7-FA18:1	Triacylglycerol	TAG Ester	53573	GC-FID	100009721	X53573	1	0	0	0
9109	TAG54:7-FA18:2	Triacylglycerol	TAG Ester	54075	GC-FID	100010223	X54075	1	0	0	0
9110	TAG54:7-FA18:3	Triacylglycerol	TAG Ester	53398	GC-FID	100009546	X53398	1	0	0	0
9114	TAG54:7-FA20:4	Triacylglycerol	TAG Ester	53574	GC-FID	100009722	X53574	1	0	0	0
9115	TAG54:7-FA20:5	Triacylglycerol	TAG Ester	53399	GC-FID	100009547	X53399	1	0	0	0
9117	TAG54:7-FA22:5	Triacylglycerol	TAG Ester	54443	GC-FID	100010591	X54443	1	1	0	0
9118	TAG54:7-FA22:6	Triacylglycerol	TAG Ester	54609	GC-FID	100010757	X54609	1	0	0	0
9125	TAG54:8-FA18:2	Triacylglycerol	TAG Ester	53400	GC-FID	100009548	X53400	1	0	0	0
9126	TAG54:8-FA18:3	Triacylglycerol	TAG Ester	53740	GC-FID	100009888	X53740	1	0	0	0
9129	TAG54:8-FA20:4	Triacylglycerol	TAG Ester	53741	GC-FID	100009889	X53741	1	1	0	0
9130	TAG54:8-FA20:5	Triacylglycerol	TAG Ester	54444	GC-FID	100010592	X54444	1	0	0	0
9133	TAG54:8-FA22:6	Triacylglycerol	TAG Ester	54076	GC-FID	100010224	X54076	1	0	0	0
9156	TAG55:1-FA16:0	Triacylglycerol	TAG Ester	54267	GC-FID	100010415	X54267	1	0	0	0
9160	TAG55:1-FA18:1	Triacylglycerol	TAG Ester	54610	GC-FID	100010758	X54610	1	0	0	0
9174	TAG55:2-FA18:1	Triacylglycerol	TAG Ester	54268	GC-FID	100010416	X54268	1	0	0	0
9175	TAG55:2-FA18:2	Triacylglycerol	TAG Ester	53742	GC-FID	100009890	X53742	1	0	0	0
9187	TAG55:3-FA18:1	Triacylglycerol	TAG Ester	54077	GC-FID	100010225	X54077	1	0	0	0
9188	TAG55:3-FA18:2	Triacylglycerol	TAG Ester	53575	GC-FID	100009723	X53575	1	0	0	0
9200	TAG55:4-FA18:1	Triacylglycerol	TAG Ester	54611	GC-FID	100010759	X54611	1	0	0	0
9201	TAG55:4-FA18:2	Triacylglycerol	TAG Ester	54078	GC-FID	100010226	X54078	1	0	0	0
9215	TAG55:5-FA18:1	Triacylglycerol	TAG Ester	53912	GC-FID	100010060	X53912	1	0	0	0
9216	TAG55:5-FA18:2	Triacylglycerol	TAG Ester	53913	GC-FID	100010061	X53913	0	0	0	0
9222	TAG55:5-FA20:4	Triacylglycerol	TAG Ester	53914	GC-FID	100010062	X53914	1	0	0	0
9231	TAG55:6-FA18:1	Triacylglycerol	TAG Ester	53915	GC-FID	100010063	X53915	1	0	0	0
9236	TAG55:6-FA20:3	Triacylglycerol	TAG Ester	54445	GC-FID	100010593	X54445	1	1	0	0
9237	TAG55:6-FA20:4	Triacylglycerol	TAG Ester	54269	GC-FID	100010417	X54269	1	1	0	0
9242	TAG55:7-FA15:0	Triacylglycerol	TAG Ester	54270	GC-FID	100010418	X54270	1	1	0	0
9245	TAG55:7-FA18:1	Triacylglycerol	TAG Ester	53916	GC-FID	100010064	X53916	1	0	0	0
9249	TAG55:7-FA20:3	Triacylglycerol	TAG Ester	53576	GC-FID	100009724	X53576	1	0	0	0
9250	TAG55:7-FA20:4	Triacylglycerol	TAG Ester	53917	GC-FID	100010065	X53917	1	0	0	0
9254	TAG55:7-FA22:6	Triacylglycerol	TAG Ester	54271	GC-FID	100010419	X54271	1	0	0	0
9260	TAG55:8-FA20:4	Triacylglycerol	TAG Ester	53743	GC-FID	100009891	X53743	1	0	0	0
9290	TAG56:10-FA18:2	Triacylglycerol	TAG Ester	54079	GC-FID	100010227	X54079	1	0	0	0
9275	TAG56:1-FA16:0	Triacylglycerol	TAG Ester	53401	GC-FID	100009549	X53401	1	0	0	0
9279	TAG56:1-FA18:1	Triacylglycerol	TAG Ester	54080	GC-FID	100010228	X54080	1	0	0	0
9314	TAG56:2-FA16:0	Triacylglycerol	TAG Ester	53402	GC-FID	100009550	X53402	1	0	0	0
9316	TAG56:2-FA18:0	Triacylglycerol	TAG Ester	54272	GC-FID	100010420	X54272	1	0	0	0
9317	TAG56:2-FA18:1	Triacylglycerol	TAG Ester	53577	GC-FID	100009725	X53577	1	0	0	0
9319	TAG56:2-FA20:0	Triacylglycerol	TAG Ester	54273	GC-FID	100010421	X54273	1	0	0	0
9320	TAG56:2-FA20:1	Triacylglycerol	TAG Ester	53403	GC-FID	100009551	X53403	1	0	0	0
9326	TAG56:3-FA16:0	Triacylglycerol	TAG Ester	54612	GC-FID	100010760	X54612	1	0	0	0
9328	TAG56:3-FA18:0	Triacylglycerol	TAG Ester	54613	GC-FID	100010761	X54613	1	0	0	0
9329	TAG56:3-FA18:1	Triacylglycerol	TAG Ester	54446	GC-FID	100010594	X54446	1	0	0	0
9330	TAG56:3-FA18:2	Triacylglycerol	TAG Ester	53404	GC-FID	100009552	X53404	1	0	0	0
9332	TAG56:3-FA20:0	Triacylglycerol	TAG Ester	53405	GC-FID	100009553	X53405	1	0	0	0
9333	TAG56:3-FA20:1	Triacylglycerol	TAG Ester	53578	GC-FID	100009726	X53578	1	0	0	0
9334	TAG56:3-FA20:2	Triacylglycerol	TAG Ester	53579	GC-FID	100009727	X53579	1	0	0	0
9340	TAG56:4-FA16:0	Triacylglycerol	TAG Ester	54614	GC-FID	100010762	X54614	1	0	0	0
9343	TAG56:4-FA18:0	Triacylglycerol	TAG Ester	53406	GC-FID	100009554	X53406	1	0	0	0
9344	TAG56:4-FA18:1	Triacylglycerol	TAG Ester	53744	GC-FID	100009892	X53744	1	0	0	0
9345	TAG56:4-FA18:2	Triacylglycerol	TAG Ester	53745	GC-FID	100009893	X53745	1	0	0	0
9348	TAG56:4-FA20:1	Triacylglycerol	TAG Ester	54274	GC-FID	100010422	X54274	1	0	0	0
9349	TAG56:4-FA20:2	Triacylglycerol	TAG Ester	53580	GC-FID	100009728	X53580	1	0	0	0
9350	TAG56:4-FA20:3	Triacylglycerol	TAG Ester	53746	GC-FID	100009894	X53746	1	0	0	0
9351	TAG56:4-FA20:4	Triacylglycerol	TAG Ester	54615	GC-FID	100010763	X54615	1	0	0	0
9353	TAG56:4-FA22:4	Triacylglycerol	TAG Ester	53918	GC-FID	100010066	X53918	1	0	0	0
9357	TAG56:5-FA16:0	Triacylglycerol	TAG Ester	54616	GC-FID	100010764	X54616	1	0	0	0
9360	TAG56:5-FA18:0	Triacylglycerol	TAG Ester	53919	GC-FID	100010067	X53919	1	0	0	0
9361	TAG56:5-FA18:1	Triacylglycerol	TAG Ester	53920	GC-FID	100010068	X53920	1	0	0	0
9362	TAG56:5-FA18:2	Triacylglycerol	TAG Ester	54275	GC-FID	100010423	X54275	1	0	0	0
9365	TAG56:5-FA20:1	Triacylglycerol	TAG Ester	54447	GC-FID	100010595	X54447	1	0	0	0
9366	TAG56:5-FA20:2	Triacylglycerol	TAG Ester	53407	GC-FID	100009555	X53407	1	0	0	0
9367	TAG56:5-FA20:3	Triacylglycerol	TAG Ester	54448	GC-FID	100010596	X54448	1	0	0	0
9368	TAG56:5-FA20:4	Triacylglycerol	TAG Ester	54449	GC-FID	100010597	X54449	1	0	0	0
9371	TAG56:5-FA22:4	Triacylglycerol	TAG Ester	54276	GC-FID	100010424	X54276	1	0	0	0
9372	TAG56:5-FA22:5	Triacylglycerol	TAG Ester	53581	GC-FID	100009729	X53581	1	1	0	0
9376	TAG56:6-FA16:0	Triacylglycerol	TAG Ester	54617	GC-FID	100010765	X54617	1	0	0	0
9379	TAG56:6-FA18:0	Triacylglycerol	TAG Ester	53921	GC-FID	100010069	X53921	1	0	0	0
9380	TAG56:6-FA18:1	Triacylglycerol	TAG Ester	54277	GC-FID	100010425	X54277	1	0	0	0
9381	TAG56:6-FA18:2	Triacylglycerol	TAG Ester	54081	GC-FID	100010229	X54081	1	0	0	0
9382	TAG56:6-FA18:3	Triacylglycerol	TAG Ester	53747	GC-FID	100009895	X53747	1	0	0	0
9385	TAG56:6-FA20:2	Triacylglycerol	TAG Ester	54082	GC-FID	100010230	X54082	1	0	0	0
9386	TAG56:6-FA20:3	Triacylglycerol	TAG Ester	53408	GC-FID	100009556	X53408	1	0	0	0
9387	TAG56:6-FA20:4	Triacylglycerol	TAG Ester	54618	GC-FID	100010766	X54618	1	0	0	0
9388	TAG56:6-FA20:5	Triacylglycerol	TAG Ester	54278	GC-FID	100010426	X54278	1	0	0	0
9390	TAG56:6-FA22:4	Triacylglycerol	TAG Ester	53922	GC-FID	100010070	X53922	1	0	0	0
9391	TAG56:6-FA22:5	Triacylglycerol	TAG Ester	54083	GC-FID	100010231	X54083	1	0	0	0
9392	TAG56:6-FA22:6	Triacylglycerol	TAG Ester	53582	GC-FID	100009730	X53582	1	0	0	0
9396	TAG56:7-FA16:0	Triacylglycerol	TAG Ester	53748	GC-FID	100009896	X53748	1	0	0	0
9397	TAG56:7-FA16:1	Triacylglycerol	TAG Ester	53583	GC-FID	100009731	X53583	1	0	0	0
9398	TAG56:7-FA18:0	Triacylglycerol	TAG Ester	53749	GC-FID	100009897	X53749	1	0	0	0
9399	TAG56:7-FA18:1	Triacylglycerol	TAG Ester	53584	GC-FID	100009732	X53584	1	0	0	0
9400	TAG56:7-FA18:2	Triacylglycerol	TAG Ester	53409	GC-FID	100009557	X53409	1	0	0	0
9401	TAG56:7-FA18:3	Triacylglycerol	TAG Ester	53585	GC-FID	100009733	X53585	1	0	0	0
9405	TAG56:7-FA20:3	Triacylglycerol	TAG Ester	53410	GC-FID	100009558	X53410	1	0	0	0
9406	TAG56:7-FA20:4	Triacylglycerol	TAG Ester	53750	GC-FID	100009898	X53750	1	0	0	0
9407	TAG56:7-FA20:5	Triacylglycerol	TAG Ester	54279	GC-FID	100010427	X54279	1	0	0	0
9409	TAG56:7-FA22:4	Triacylglycerol	TAG Ester	54084	GC-FID	100010232	X54084	1	0	0	0
9410	TAG56:7-FA22:5	Triacylglycerol	TAG Ester	54450	GC-FID	100010598	X54450	1	0	0	0
9411	TAG56:7-FA22:6	Triacylglycerol	TAG Ester	54619	GC-FID	100010767	X54619	1	0	0	0
9415	TAG56:8-FA16:0	Triacylglycerol	TAG Ester	53923	GC-FID	100010071	X53923	1	0	0	0
9416	TAG56:8-FA16:1	Triacylglycerol	TAG Ester	54085	GC-FID	100010233	X54085	1	0	0	0
9418	TAG56:8-FA18:1	Triacylglycerol	TAG Ester	54280	GC-FID	100010428	X54280	1	0	0	0
9419	TAG56:8-FA18:2	Triacylglycerol	TAG Ester	53411	GC-FID	100009559	X53411	1	0	0	0
9420	TAG56:8-FA18:3	Triacylglycerol	TAG Ester	53924	GC-FID	100010072	X53924	1	0	0	0
9424	TAG56:8-FA20:4	Triacylglycerol	TAG Ester	54451	GC-FID	100010599	X54451	1	0	0	0
9425	TAG56:8-FA20:5	Triacylglycerol	TAG Ester	53751	GC-FID	100009899	X53751	1	0	0	0
9427	TAG56:8-FA22:5	Triacylglycerol	TAG Ester	54620	GC-FID	100010768	X54620	1	0	0	0
9428	TAG56:8-FA22:6	Triacylglycerol	TAG Ester	53412	GC-FID	100009560	X53412	1	0	0	0
9436	TAG56:9-FA18:3	Triacylglycerol	TAG Ester	54621	GC-FID	100010769	X54621	1	0	0	0
9439	TAG56:9-FA20:4	Triacylglycerol	TAG Ester	54622	GC-FID	100010770	X54622	1	1	0	0
9440	TAG56:9-FA20:5	Triacylglycerol	TAG Ester	53925	GC-FID	100010073	X53925	1	0	0	0
9443	TAG56:9-FA22:6	Triacylglycerol	TAG Ester	54452	GC-FID	100010600	X54452	1	0	0	0
9471	TAG57:2-FA18:1	Triacylglycerol	TAG Ester	54086	GC-FID	100010234	X54086	1	0	0	0
9481	TAG57:3-FA18:2	Triacylglycerol	TAG Ester	53586	GC-FID	100009734	X53586	1	0	0	0
9550	TAG57:8-FA22:6	Triacylglycerol	TAG Ester	54454	GC-FID	100010602	X54454	1	0	0	0
9559	TAG57:9-FA22:6	Triacylglycerol	TAG Ester	53413	GC-FID	100009561	X53413	1	0	0	0
9577	TAG58:10-FA18:2	Triacylglycerol	TAG Ester	54281	GC-FID	100010429	X54281	1	0	0	0
9581	TAG58:10-FA20:4	Triacylglycerol	TAG Ester	53414	GC-FID	100009562	X53414	1	0	0	0
9582	TAG58:10-FA20:5	Triacylglycerol	TAG Ester	54087	GC-FID	100010235	X54087	0	0	0	0
9584	TAG58:10-FA22:5	Triacylglycerol	TAG Ester	53752	GC-FID	100009900	X53752	1	0	0	0
9585	TAG58:10-FA22:6	Triacylglycerol	TAG Ester	53587	GC-FID	100009735	X53587	1	0	0	0
9616	TAG58:2-FA18:1	Triacylglycerol	TAG Ester	53753	GC-FID	100009901	X53753	1	0	0	0
9627	TAG58:3-FA18:1	Triacylglycerol	TAG Ester	54282	GC-FID	100010430	X54282	1	0	0	0
9652	TAG58:5-FA18:1	Triacylglycerol	TAG Ester	53588	GC-FID	100009736	X53588	1	0	0	0
9666	TAG58:6-FA16:0	Triacylglycerol	TAG Ester	53589	GC-FID	100009737	X53589	1	1	1	1
9668	TAG58:6-FA18:0	Triacylglycerol	TAG Ester	54455	GC-FID	100010603	X54455	1	1	0	0
9669	TAG58:6-FA18:1	Triacylglycerol	TAG Ester	53754	GC-FID	100009902	X53754	1	0	0	0
9676	TAG58:6-FA20:4	Triacylglycerol	TAG Ester	54283	GC-FID	100010431	X54283	1	0	0	0
9679	TAG58:6-FA22:4	Triacylglycerol	TAG Ester	53415	GC-FID	100009563	X53415	1	0	0	0
9680	TAG58:6-FA22:5	Triacylglycerol	TAG Ester	53590	GC-FID	100009738	X53590	1	0	0	0
9684	TAG58:7-FA16:0	Triacylglycerol	TAG Ester	53591	GC-FID	100009739	X53591	1	0	0	0
9686	TAG58:7-FA18:0	Triacylglycerol	TAG Ester	53416	GC-FID	100009564	X53416	1	0	0	0
9687	TAG58:7-FA18:1	Triacylglycerol	TAG Ester	54284	GC-FID	100010432	X54284	1	0	0	0
9688	TAG58:7-FA18:2	Triacylglycerol	TAG Ester	53926	GC-FID	100010074	X53926	1	0	0	0
9694	TAG58:7-FA20:4	Triacylglycerol	TAG Ester	54456	GC-FID	100010604	X54456	1	0	0	0
9697	TAG58:7-FA22:4	Triacylglycerol	TAG Ester	54623	GC-FID	100010771	X54623	1	0	0	0
9698	TAG58:7-FA22:5	Triacylglycerol	TAG Ester	53417	GC-FID	100009565	X53417	1	0	0	0
9699	TAG58:7-FA22:6	Triacylglycerol	TAG Ester	53418	GC-FID	100009566	X53418	1	0	0	0
9705	TAG58:8-FA18:1	Triacylglycerol	TAG Ester	54457	GC-FID	100010605	X54457	1	0	0	0
9706	TAG58:8-FA18:2	Triacylglycerol	TAG Ester	53755	GC-FID	100009903	X53755	1	0	0	0
9711	TAG58:8-FA20:3	Triacylglycerol	TAG Ester	54088	GC-FID	100010236	X54088	1	0	0	0
9712	TAG58:8-FA20:4	Triacylglycerol	TAG Ester	54458	GC-FID	100010606	X54458	1	0	0	0
9716	TAG58:8-FA22:5	Triacylglycerol	TAG Ester	53756	GC-FID	100009904	X53756	1	0	0	0
9717	TAG58:8-FA22:6	Triacylglycerol	TAG Ester	53419	GC-FID	100009567	X53419	1	0	0	0
9723	TAG58:9-FA18:1	Triacylglycerol	TAG Ester	54089	GC-FID	100010237	X54089	1	0	0	0
9724	TAG58:9-FA18:2	Triacylglycerol	TAG Ester	54624	GC-FID	100010772	X54624	1	0	0	0
9729	TAG58:9-FA20:4	Triacylglycerol	TAG Ester	53927	GC-FID	100010075	X53927	1	0	0	0
9732	TAG58:9-FA22:5	Triacylglycerol	TAG Ester	53420	GC-FID	100009568	X53420	1	0	0	0
9733	TAG58:9-FA22:6	Triacylglycerol	TAG Ester	54459	GC-FID	100010607	X54459	1	0	0	0
9829	TAG60:10-FA22:5	Triacylglycerol	TAG Ester	53757	GC-FID	100009905	X53757	1	0	0	0
9830	TAG60:10-FA22:6	Triacylglycerol	TAG Ester	53758	GC-FID	100009906	X53758	1	0	0	0
9843	TAG60:11-FA22:5	Triacylglycerol	TAG Ester	54090	GC-FID	100010238	X54090	1	0	0	0
9844	TAG60:11-FA22:6	Triacylglycerol	TAG Ester	53421	GC-FID	100009569	X53421	1	0	0	0
9856	TAG60:12-FA22:6	Triacylglycerol	TAG Ester	54285	GC-FID	100010433	X54285	1	0	0	0
6432	Total CE	Neutral Complex Lipids SUM	Cholesteryl Esters	54657	GC-FID	100010820	X54657	1	0	0	0
6425	Total CER	Sphingolipid SUM	Ceramides	54667	GC-FID	100010830	X54667	1	0	0	0
6433	Total DAG	Neutral Complex Lipids SUM	Diacylglycerols	54659	GC-FID	100010822	X54659	1	0	0	0
6426	Total DCER	Sphingolipid SUM	Dihydroceramides	54670	GC-FID	100010833	X54670	1	0	0	0
6431	Total FFA	Neutral Complex Lipids SUM	Free Fatty Acids	54660	GC-FID	100010823	X54660	1	1	0	0
6427	Total HCER	Sphingolipid SUM	Hexosylceramides	54668	GC-FID	100010831	X54668	1	0	0	0
6428	Total LCER	Sphingolipid SUM	Lactosylceramides	54669	GC-FID	100010832	X54669	1	0	0	0
6421	Total LPC	Phospholipid SUM	Lysophosphatidylcholines	54664	GC-FID	100010827	X54664	1	0	0	0
6423	Total LPE	Phospholipid SUM	Lysophosphatidylethanolamines	54665	GC-FID	100010828	X54665	1	1	0	0
6436	Total MAG	Neutral Complex Lipids SUM	Monoacylglycerols	62056	GC-FID	100020183	X62056	1	0	0	0
6420	Total PC	Phospholipid SUM	Phosphatidylcholines	54661	GC-FID	100010824	X54661	1	0	0	0
6422	Total PE	Phospholipid SUM	Phosphatidylethanolamines	54662	GC-FID	100010825	X54662	1	0	0	0
6424	Total PI	Phospholipid SUM	Phosphatidylinositols	54663	GC-FID	100010826	X54663	1	0	0	0
6429	Total SM	Sphingolipid SUM	Sphingomyelins	54666	GC-FID	100010829	X54666	1	0	0	0
6435	Total TAG	Neutral Complex Lipids SUM	Triacylglycerols	54658	GC-FID	100010821	X54658	1	0	0	0

## Sheet: MS Fatty Acids Lipidomics
name	variable_name	pass_qc	selected	available_core	selected_core
FA10:0	l1	0	0	0	0
FA12:0	l2	0	0	0	0
FA14:0	l3	1	1	1	1
FA15:0	l4	1	1	1	1
DM16:0	l5	1	1	1	1
FA16:0iso	l6	1	1	1	1
FA16:0	l7	1	1	1	1
FA16:1-c9	l8	1	1	1	1
FA16:0-4Me	l9	0	0	0	0
FA17:0	l10	0	0	0	0
FA18:0	l11	0	0	0	0
FA18:1-c9(n-9)	l12	1	0	0	0
FA18:1-c11(n-7)	l13	1	1	1	1
FA18:2-c9,c12(n-6)	l14	1	0	0	0
FA18:3-c6,c9,c12(n-6)	l15	0	0	0	0
FA18:3-c9,c12,c15(n-3)	l16	0	0	0	0
FA20:0	l17	1	1	1	1
FA20:1-c11(n-9)	l18	0	0	0	0
FA20:3-c8,c11,c14(n-6)	l19	1	1	1	1
FA20:4-c4,c8,c11,c14(n-6)	l20	1	1	0	0
FA22:0	l21	1	1	1	1
FA20:4-c8,c11,c14,c17(n-3)	l22	0	0	0	0
FA20:5-c5,c8,c11,c14,c17	l23	0	0	0	0
FA22:4-(7c,10c,13c,16c)	l24	1	1	1	1
FA24:0	l25	1	1	1	1
FA24:1-c15(n-9)	l26	1	1	1	1
FA22:5-(7c,10c,13c,16c,19c)	l27	1	1	1	1
FA22:6-c4,c7,c10,c13,c16,c19(n-3)	l28	1	1	1	1
SAT	l29	1	1	1	1
MUFA	l30	1	0	0	0
MUFA_n-7	l31	1	0	0	0
MUFA_n-9	l32	1	1	1	1
di_unsat	l33	1	0	0	0
>2_unsat	l34	1	1	0	0
PUFA_n-6	l35	1	1	0	0
PUFA_n-3	l36	1	1	1	1
<16	l37	1	1	1	1
16-17	l38	1	1	0	0
18-19	l39	1	1	1	1
20-21	l40	1	1	0	0
22-23	l41	1	1	1	1
24	l42	0	0	0	0
DM	l43	1	1	1	1
total	l44	1	0	0	0

## Sheet: UPLC IgG Glycomics
name	variable_name	pass_qc	selected	available_core	selected_core
GP1	gp1	1	1	1	1
GP2	gp2	1	1	1	1
GP4	gp4	1	1	0	0
GP5	gp5	1	0	0	0
GP6	gp6	1	1	1	1
GP7	gp7	1	0	0	0
GP8	gp8	1	1	0	0
GP9	gp9	1	1	1	1
GP10	gp10	1	1	0	0
GP11	gp11	1	1	0	0
GP12	gp12	1	1	1	1
GP13	gp13	1	0	0	0
GP14	gp14	1	1	0	0
GP15	gp15	1	1	1	1
GP16	gp16	1	1	0	0
GP17	gp17	1	1	1	1
GP18	gp18	1	1	1	1
GP19	gp19	1	1	0	0
GP20	gp20	1	1	1	1
GP21	gp21	1	1	0	0
GP22	gp22	1	1	1	1
GP23	gp23	1	0	0	0
GP24	gp24	1	1	1	1
FGS/(FG+FGS)	fgs..fg.fgs.	1	0	0	0
FBGS/(FBG+FBGS)	fbgs..fbg.fbgs.	1	1	1	1
FGS/(F+FG+FGS)	fgs..f.fg.fgs.	1	0	0	0
FBGS/(FB+FBG+FBGS)	fbgs..fb.fbg.fbgs.	1	0	0	0
FG1S1/(FG1+FG1S1)	fg1s1..fg1.fg1s1.	1	0	0	0
FG2S1/(FG2+FG2S1+FG2S2)	fg2s1..fg2.fg2s1.fg2s2.	1	1	0	0
FG2S2/(FG2+FG2S1+FG2S2)	fg2s2..fg2.fg2s1.fg2s2.	1	1	1	1
FBG2S1/(FBG2+FBG2S1+FBG2S2)	fbg2s1..fbg2.fbg2s1.fbg2s2.	1	1	0	0
FBG2S2/(FBG2+FBG2S1+FBG2S2)	fbg2s2..fbg2.fbg2s1.fbg2s2.	1	1	0	0
FtotalS1/FtotalS2	ftotals1.ftotals2	1	1	1	1
FS1/FS2	fs1.fs2	1	0	0	0
FBS1/FBS2	fbs1.fbs2	1	1	1	1
FBStotal/FStotal	fbstotal.fstotal	1	0	0	0
FBS1/FS1	fbs1.fs1	1	1	1	1
FBS1/(FS1+FBS1)	fbs1..fs1.fbs1.	1	1	0	0
FBS2/FS2	fbs2.fs2	1	1	1	1
FBS2/(FS2+FBS2)	fbs2..fs2.fbs2.	1	1	1	1
GP1n	gp1n	1	0	0	0
GP2n	gp2n	1	0	0	0
GP4n	gp4n	1	1	0	0
GP5n	gp5n	1	1	0	0
GP6n	gp6n	1	1	0	0
GP7n	gp7n	1	0	0	0
GP8n	gp8n	1	1	1	1
GP9n	gp9n	1	0	0	0
GP10n	gp10n	1	1	1	1
GP11n	gp11n	1	1	0	0
GP12n	gp12n	1	0	0	0
GP13n	gp13n	1	1	1	1
GP14n	gp14n	1	0	0	0
GP15n	gp15n	1	0	0	0
G0n	g0n	1	0	0	0
G1n	g1n	1	1	0	0
G2n	g2n	1	0	0	0
Fn total	fntotal	1	0	0	0
FG0n total/G0n	fg0ntotal.g0n	1	1	1	1
FG1n total/G1n	fg1ntotal.g1n	1	1	1	1
FG2n total /G2n	fg2ntotal.g2n	1	0	0	0
Fn	fn	1	0	0	0
FG0n/G0n	fg0n.g0n	1	1	1	0
FG1n/G1n	fg1n.g1n	1	0	0	0
FG2n/G2n	fg2n.g2n	1	1	0	0
FBn	fbn	1	0	0	0
FBG0n/G0n	fbg0n.g0n	1	0	0	0
FBG1n/G1n	fbg1n.g1n	1	0	0	0
FBG2n/G2n	fbg2n.g2n	1	1	0	0
FBn/Fn	fbn.fn	1	1	0	0
FBn/Fn total	fbn.fntotal	1	0	0	0
Fn/(Bn + FBn)	fn..bn.fbn.	1	1	1	1
Bn/(Fn + FBn)	bn..fn.fbn.	1	1	0	0
FBG2n/FG2n	fbg2n.fg2n	1	1	0	0
FBG2n /(FG2n + FBG2n )	fbg2n..fg2n.fbg2n.	1	1	0	0
FG2n/(BG2n + FBG2n)	fg2n..bg2n.fbg2n.	1	1	0	0
BG2n/(FG2n + FBG2n)	bg2n..fg2n.fbg2n.	1	1	1	1

## Sheet: Mega Omics
Assay	variable_name	pass_qc	selected	available_core	selected_core
DEXA	tot_fat	0	0	0	0
DEXA	tot_lean	0	0	0	0
DEXA	tot_fatpc	0	0	0	0
DEXA	head_area	0	0	0	0
DEXA	head_bmc	0	0	0	0
DEXA	head_bmd	0	0	0	0
DEXA	larm_area	0	0	0	0
DEXA	larm_bmc	0	0	0	0
DEXA	larm_bmd	0	0	0	0
DEXA	larm_fat	0	0	0	0
DEXA	larm_lean	0	0	0	0
DEXA	larm_totalgm	0	0	0	0
DEXA	larm_fatpc	0	0	0	0
DEXA	rarm_area	0	0	0	0
DEXA	rarm_bmc	0	0	0	0
DEXA	rarm_bmd	0	0	0	0
DEXA	rarm_fat	0	0	0	0
DEXA	rarm_lean	0	0	0	0
DEXA	rarm_totalgm	0	0	0	0
DEXA	rarm_fatpc	0	0	0	0
DEXA	pelv_bmc	0	0	0	0
DEXA	pelv_bmd	0	0	0	0
DEXA	lleg_area	0	0	0	0
DEXA	lleg_bmc	0	0	0	0
DEXA	lleg_bmd	0	0	0	0
DEXA	lleg_fat	0	0	0	0
DEXA	lleg_lean	0	0	0	0
DEXA	lleg_totalgm	0	0	0	0
DEXA	lleg_fatpc	0	0	0	0
DEXA	rleg_area	0	0	0	0
DEXA	rleg_bmc	0	0	0	0
DEXA	rleg_bmd	0	0	0	0
DEXA	rleg_fat	0	0	0	0
DEXA	rleg_lean	0	0	0	0
DEXA	rleg_totalgm	0	0	0	0
DEXA	rleg_fatpc	0	0	0	0
DEXA	trunk_fat	0	0	0	0
DEXA	trunk_lean	0	0	0	0
DEXA	trunk_totalgm	0	0	0	0
DEXA	trunk_fatpc	0	0	0	0
DEXA	android_fat	0	0	0	0
DEXA	android_lean	0	0	0	0
DEXA	android_mass	0	0	0	0
DEXA	android_pfat	0	0	0	0
DEXA	gynoid_fat	0	0	0	0
DEXA	gynoid_lean	0	0	0	0
DEXA	gynoid_mass	0	0	0	0
DEXA	gynoid_pfat	0	0	0	0
DEXA	android_gynoid_ratio	0	0	0	0
DEXA	vfat_mass	0	0	0	0
DEXA	vfat_volume	0	0	0	0
DEXA	leg_arm_fat_ratio	0	0	0	0
DEXA	leg_arm_fatpc_ratio	0	0	0	0
DNA Methyaltion	cg20822990	1	1	0	0
DNA Methyaltion	cg22512670	1	0	0	0
DNA Methyaltion	cg25410668	0	0	0	0
DNA Methyaltion	cg04400972	1	0	0	0
DNA Methyaltion	cg16054275	1	1	1	1
DNA Methyaltion	cg10501210	1	1	1	1
DNA Methyaltion	ch.2.30415474f	1	0	0	0
DNA Methyaltion	cg22158769	0	0	0	0
DNA Methyaltion	cg02085953	1	0	0	0
DNA Methyaltion	cg06639320	1	1	1	1
DNA Methyaltion	cg22454769	1	0	0	0
DNA Methyaltion	cg23606718	1	1	1	1
DNA Methyaltion	cg22016779	1	1	0	0
DNA Methyaltion	cg03607117	1	1	0	0
DNA Methyaltion	cg07553761	1	1	0	0
DNA Methyaltion	cg00481951	1	1	0	0
DNA Methyaltion	cg25478614	1	1	0	0
DNA Methyaltion	cg02650266	1	1	0	0
DNA Methyaltion	cg08234504	1	0	0	0
DNA Methyaltion	cg23500537	1	1	0	0
DNA Methyaltion	cg20052760	1	0	0	0
DNA Methyaltion	cg16867657	1	1	1	1
DNA Methyaltion	cg06685111	1	1	0	0
DNA Methyaltion	cg00486113	1	0	0	0
DNA Methyaltion	cg13001142	1	1	0	0
DNA Methyaltion	cg20426994	1	1	0	0
DNA Methyaltion	cg08097417	1	1	1	1
DNA Methyaltion	cg07955995	1	1	1	1
DNA Methyaltion	cg03473532	0	0	0	0
DNA Methyaltion	cg08540945	1	1	1	1
DNA Methyaltion	cg16419235	1	1	0	0
DNA Methyaltion	cg07583137	1	0	0	0
DNA Methyaltion	cg22796704	1	0	0	0
DNA Methyaltion	cg19935065	1	1	0	0
DNA Methyaltion	cg23091758	1	1	0	0
DNA Methyaltion	cg23744638	1	0	0	0
DNA Methyaltion	cg04940570	1	1	1	1
DNA Methyaltion	cg11067179	1	1	1	1
DNA Methyaltion	cg22213242	1	1	0	0
DNA Methyaltion	cg06419846	1	0	0	0
DNA Methyaltion	cg02046143	1	1	0	0
DNA Methyaltion	cg00748589	1	0	0	0
DNA Methyaltion	cg01528542	0	0	0	0
DNA Methyaltion	cg03032497	1	0	0	0
DNA Methyaltion	cg04875128	1	1	1	1
DNA Methyaltion	cg21296230	1	0	0	0
DNA Methyaltion	cg03399905	1	1	1	1
DNA Methyaltion	cg04416734	1	0	0	0
DNA Methyaltion	cg07082267	1	1	1	1
DNA Methyaltion	cg14692377	1	1	1	1
DNA Methyaltion	cg06874016	1	0	0	0
DNA Methyaltion	cg02867102	1	0	0	0
DNA Methyaltion	cg19283806	1	1	1	1
DNA Methyaltion	cg14556683	1	0	0	0
DNA Methyaltion	cg07547549	1	0	0	0
DNA Methyaltion	cg08415592	1	0	0	0
DNA Methyaltion	cg05675373	1	1	0	0
DNA Methyaltion	cg07337598	1	0	0	0
DNA Methyaltion	cg08413469	1	0	0	0
DNA Methyaltion	cg09118625	1	0	0	0
DNA Methyaltion	cg09885951	0	0	0	0
DNA Methyaltion	cg13319175	1	1	0	0
DNA Methyaltion	cg14992253	1	0	0	0
DNA Methyaltion	cg18983672	1	0	0	0
DNA Methyaltion	cg19514928	1	0	0	0
DNA Methyaltion	cg21870884	1	0	0	0
DNA Methyaltion	cg22901840	1	0	0	0
DNA Methyaltion	cg24450312	1	0	0	0
DNA Methyaltion	cg26372517	1	0	0	0
DNA Methyaltion	cg01459453	1	0	0	0
DNA Methyaltion	cg02275294	1	0	0	0
DNA Methyaltion	cg06836772	1	1	1	1
DNA Methyaltion	cg07388493	1	1	1	1
DNA Methyaltion	cg09809672	1	1	0	0
DNA Methyaltion	cg10045881	1	0	0	0
DNA Methyaltion	cg10266490	1	0	0	0
DNA Methyaltion	cg11314684	1	0	0	0
DNA Methyaltion	cg15262928	1	0	0	0
DNA Methyaltion	cg16168311	1	0	0	0
DNA Methyaltion	cg18031008	1	0	0	0
DNA Methyaltion	cg19044674	1	1	0	0
DNA Methyaltion	cg19420968	1	0	0	0
DNA Methyaltion	cg21211748	1	0	0	0
DNA Methyaltion	cg23786576	1	0	0	0
DNA Methyaltion	cg26043391	1	0	0	0
DNA Methyaltion	cg27202708	1	0	0	0
DNA Methyaltion	cg01968178	0	0	0	0
DNA Methyaltion	cg02154074	1	0	0	0
DNA Methyaltion	cg08030082	1	0	0	0
DNA Methyaltion	cg08251036	1	1	0	0
DNA Methyaltion	cg10376763	1	0	0	0
DNA Methyaltion	cg10523019	1	0	0	0
DNA Methyaltion	cg12351433	1	0	0	0
DNA Methyaltion	cg13038560	0	0	0	0
DNA Methyaltion	cg14424579	1	0	0	0
DNA Methyaltion	cg17099569	1	0	0	0
DNA Methyaltion	cg20795863	0	0	0	0
DNA Methyaltion	cg21378206	0	0	0	0
DNA Methyaltion	cg22809047	1	0	0	0
DNA Methyaltion	cg03947362	1	0	0	0
DNA Methyaltion	cg05847778	1	0	0	0
DNA Methyaltion	cg11388238	1	0	0	0
DNA Methyaltion	cg25657834	0	0	0	0
DNA Methyaltion	cg15988232	1	0	0	0
DNA Methyaltion	cg18984151	1	0	0	0
DNA Methyaltion	cg19008809	0	0	0	0
DNA Methyaltion	cg20524216	1	0	0	0
DNA Methyaltion	cg20914508	0	0	0	0
DNA Methyaltion	cg24262469	1	0	0	0
DNA Methyaltion	cg25781123	0	0	0	0
DNA Methyaltion	cg02335441	1	0	0	0
DNA Methyaltion	cg03019000	1	1	1	1
DNA Methyaltion	cg03330058	1	0	0	0
DNA Methyaltion	cg03891319	1	0	0	0
DNA Methyaltion	cg04005032	0	0	0	0
DNA Methyaltion	cg04474832	1	0	0	0
DNA Methyaltion	cg08186124	1	0	0	0
DNA Methyaltion	cg12413566	1	0	0	0
DNA Methyaltion	cg12616277	1	0	0	0
DNA Methyaltion	cg12941369	1	0	0	0
DNA Methyaltion	cg14163776	1	0	0	0
DNA Methyaltion	cg14423778	0	0	0	0
DNA Methyaltion	cg16984944	1	0	0	0
DNA Methyaltion	cg18328933	1	1	0	0
DNA Methyaltion	cg22613010	1	0	0	0
DNA Methyaltion	cg23180365	0	0	0	0
DNA Methyaltion	cg25411725	1	0	0	0
DNA Methyaltion	cg25564800	1	0	0	0
DNA Methyaltion	cg26614073	1	0	0	0
DNA Methyaltion	cg02827112	1	0	0	0
DNA Methyaltion	cg03103192	1	0	0	0
DNA Methyaltion	cg05960024	1	0	0	0
DNA Methyaltion	cg17853587	1	0	0	0
DNA Methyaltion	cg17960516	1	0	0	0
DNA Methyaltion	cg20305610	1	0	0	0
DNA Methyaltion	cg20947775	1	0	0	0
DNA Methyaltion	cg25148589	0	0	0	0
DNA Methyaltion	cg06044899	1	1	0	0
DNA Methyaltion	cg16358826	1	1	0	0
DNA Methyaltion	cg16744741	1	0	0	0
DNA Methyaltion	cg23092072	1	0	0	0
DNA Methyaltion	cg08771731	1	0	0	0
DNA Methyaltion	cg23941599	1	0	0	0
DNA Methyaltion	cg27092035	1	0	0	0
DNA Methyaltion	cg07663789	1	0	0	0
DNA Methyaltion	cg10345936	1	0	0	0
DNA Methyaltion	cg21950518	1	0	0	0
DNA Methyaltion	cg22197830	1	0	0	0
DNA Methyaltion	cg25159610	1	0	0	0
DNA Methyaltion	cg02217159	0	0	0	0
DNA Methyaltion	cg03270204	1	1	0	0
DNA Methyaltion	cg06493994	1	0	0	0
DNA Methyaltion	cg14258236	0	0	0	0
DNA Methyaltion	cg15381769	0	0	0	0
DNA Methyaltion	cg16150435	1	0	0	0
DNA Methyaltion	cg18055007	0	0	0	0
DNA Methyaltion	cg22736354	0	0	0	0
DNA Methyaltion	cg23517605	1	1	0	0
DNA Methyaltion	cg26620959	1	0	0	0
DNA Methyaltion	cg26845300	1	1	1	1
DNA Methyaltion	cg01570885	0	0	0	0
DNA Methyaltion	cg04452713	1	0	0	0
DNA Methyaltion	cg10865119	1	1	0	0
DNA Methyaltion	cg10940099	1	0	0	0
DNA Methyaltion	cg15185286	1	0	0	0
DNA Methyaltion	cg15804973	1	0	0	0
DNA Methyaltion	cg26824091	1	1	0	0
DNA Methyaltion	cg00945507	0	0	0	0
DNA Methyaltion	cg01353448	1	0	0	0
DNA Methyaltion	cg01584473	1	0	0	0
DNA Methyaltion	cg04084157	0	0	0	0
DNA Methyaltion	cg04528819	1	1	1	1
DNA Methyaltion	cg08434234	0	0	0	0
DNA Methyaltion	cg13975369	1	1	1	1
DNA Methyaltion	cg15547534	0	0	0	0
DNA Methyaltion	cg20692569	1	0	0	0
DNA Methyaltion	cg22679120	1	0	0	0
DNA Methyaltion	cg22920873	0	0	0	0
DNA Methyaltion	cg03682823	1	0	0	0
DNA Methyaltion	cg04999691	1	0	0	0
DNA Methyaltion	cg13931228	1	0	0	0
DNA Methyaltion	cg14175438	1	0	0	0
DNA Methyaltion	cg18139769	1	0	0	0
DNA Methyaltion	cg22171829	1	1	0	0
DNA Methyaltion	cg02388150	1	0	0	0
DNA Methyaltion	cg05365729	1	0	0	0
DNA Methyaltion	cg05755779	0	0	0	0
DNA Methyaltion	cg08090772	0	0	0	0
DNA Methyaltion	cg14501253	1	0	0	0
DNA Methyaltion	cg14658362	1	0	0	0
DNA Methyaltion	cg16241714	0	0	0	0
DNA Methyaltion	cg22289837	0	0	0	0
DNA Methyaltion	cg25070637	1	0	0	0
DNA Methyaltion	cg25552492	1	0	0	0
DNA Methyaltion	cg26045434	1	0	0	0
DNA Methyaltion	cg07770222	1	0	0	0
DNA Methyaltion	cg14408969	1	0	0	0
DNA Methyaltion	cg14409958	0	0	0	0
DNA Methyaltion	cg18956095	1	0	0	0
DNA Methyaltion	cg21305265	1	0	0	0
DNA Methyaltion	cg24081819	1	1	1	1
DNA Methyaltion	cg01027739	1	0	0	0
DNA Methyaltion	cg01873645	1	0	0	0
DNA Methyaltion	cg02332492	1	0	0	0
DNA Methyaltion	cg07285276	1	0	0	0
DNA Methyaltion	cg09191327	1	0	0	0
DNA Methyaltion	cg04094160	1	0	0	0
DNA Methyaltion	cg07158339	1	0	0	0
DNA Methyaltion	cg09722555	1	0	0	0
DNA Methyaltion	cg11299964	0	0	0	0
DNA Methyaltion	cg16408394	0	0	0	0
DNA Methyaltion	cg19724470	1	1	0	0
DNA Methyaltion	cg01656216	1	1	0	0
DNA Methyaltion	cg04126866	1	0	0	0
DNA Methyaltion	cg09019938	1	0	0	0
DNA Methyaltion	cg18180783	0	0	0	0
DNA Methyaltion	cg19346193	1	0	0	0
DNA Methyaltion	cg00168942	0	0	0	0
DNA Methyaltion	cg00436603	1	0	0	0
DNA Methyaltion	cg01560871	1	0	0	0
DNA Methyaltion	cg04268405	1	0	0	0
DNA Methyaltion	cg13129046	1	0	0	0
DNA Methyaltion	cg17324128	1	0	0	0
DNA Methyaltion	cg08965235	1	1	1	1
DNA Methyaltion	cg10377274	1	0	0	0
DNA Methyaltion	cg13216057	1	0	0	0
DNA Methyaltion	cg16547529	0	0	0	0
DNA Methyaltion	cg17063929	1	0	0	0
DNA Methyaltion	cg19692710	0	0	0	0
DNA Methyaltion	cg21096399	1	0	0	0
DNA Methyaltion	cg24126851	1	0	0	0
DNA Methyaltion	cg24580001	1	0	0	0
DNA Methyaltion	cg25505610	1	1	0	0
DNA Methyaltion	cg01234063	1	0	0	0
DNA Methyaltion	cg01511567	1	0	0	0
DNA Methyaltion	cg06513075	1	0	0	0
DNA Methyaltion	cg07730301	1	0	0	0
DNA Methyaltion	cg13547237	1	1	0	0
DNA Methyaltion	cg14727952	1	0	0	0
DNA Methyaltion	cg20240860	1	0	0	0
DNA Methyaltion	cg21370143	1	0	0	0
DNA Methyaltion	cg22637507	0	0	0	0
DNA Methyaltion	cg25101936	1	0	0	0
DNA Methyaltion	cg26723847	1	0	0	0
DNA Methyaltion	cg00864867	1	0	0	0
DNA Methyaltion	cg02364642	1	0	0	0
DNA Methyaltion	cg06462291	1	0	0	0
DNA Methyaltion	cg09418283	0	0	0	0
DNA Methyaltion	cg10281002	1	0	0	0
DNA Methyaltion	cg16579101	1	0	0	0
DNA Methyaltion	cg18573383	1	0	0	0
DNA Methyaltion	cg25683012	1	0	0	0
DNA Methyaltion	cg26297688	1	0	0	0
DNA Methyaltion	cg00431549	1	0	0	0
DNA Methyaltion	cg01820374	1	0	0	0
DNA Methyaltion	cg07498421	1	0	0	0
DNA Methyaltion	cg13302154	1	0	0	0
DNA Methyaltion	cg19722847	1	1	0	0
DNA Methyaltion	cg04836038	0	0	0	0
DNA Methyaltion	cg24254120	1	0	0	0
DNA Methyaltion	cg09646392	1	0	0	0
DNA Methyaltion	cg03588357	1	1	0	0
DNA Methyaltion	cg06738602	1	0	0	0
DNA Methyaltion	cg15661409	1	0	0	0
DNA Methyaltion	cg01027805	1	0	0	0
DNA Methyaltion	cg09133026	1	0	0	0
DNA Methyaltion	cg16034652	1	0	0	0
DNA Methyaltion	cg24058132	1	1	0	0
DNA Methyaltion	cg00075967	1	0	0	0
DNA Methyaltion	cg06121469	1	1	0	0
DNA Methyaltion	cg06993413	1	1	0	0
DNA Methyaltion	cg08370996	1	0	0	0
DNA Methyaltion	cg13836627	0	0	0	0
DNA Methyaltion	cg19305227	1	0	0	0
DNA Methyaltion	cg20761322	1	0	0	0
DNA Methyaltion	cg20828084	1	0	0	0
DNA Methyaltion	cg21801378	1	0	0	0
DNA Methyaltion	cg22432269	1	0	0	0
DNA Methyaltion	cg27169020	1	0	0	0
DNA Methyaltion	cg27494383	0	0	0	0
DNA Methyaltion	cg02071305	1	0	0	0
DNA Methyaltion	cg03286783	1	0	0	0
DNA Methyaltion	cg03578041	1	0	0	0
DNA Methyaltion	cg13828047	1	0	0	0
DNA Methyaltion	cg17338403	1	0	0	0
DNA Methyaltion	cg24888049	0	0	0	0
DNA Methyaltion	cg02331561	0	0	0	0
DNA Methyaltion	cg06361108	1	0	0	0
DNA Methyaltion	cg06810647	1	0	0	0
DNA Methyaltion	cg07595943	0	0	0	0
DNA Methyaltion	cg10920957	0	0	0	0
DNA Methyaltion	cg17655614	1	0	0	0
DNA Methyaltion	cg20999813	1	0	0	0
DNA Methyaltion	cg25771195	0	0	0	0
DNA Methyaltion	cg26003813	1	0	0	0
DNA Methyaltion	cg06688848	1	0	0	0
DNA Methyaltion	cg08331960	1	0	0	0
DNA Methyaltion	cg14654875	0	0	0	0
DNA Methyaltion	cg15703512	1	0	0	0
DNA Methyaltion	cg16899442	1	0	0	0
DNA Methyaltion	cg19706682	1	0	0	0
DNA Methyaltion	cg20100381	1	0	0	0
DNA Methyaltion	cg22947000	1	1	0	0
DNA Methyaltion	cg27015931	1	0	0	0
DNA Methyaltion	cg00374717	1	0	0	0
DNA Methyaltion	cg02580606	1	0	0	0
DNA Methyaltion	cg03565323	1	0	0	0
DNA Methyaltion	cg03760483	1	0	0	0
DNA Methyaltion	cg06144905	1	0	0	0
DNA Methyaltion	cg06557358	1	0	0	0
DNA Methyaltion	cg08124722	1	0	0	0
DNA Methyaltion	cg09509673	1	1	0	0
DNA Methyaltion	cg14723032	1	0	0	0
DNA Methyaltion	cg19478743	1	0	0	0
DNA Methyaltion	cg21460081	1	0	0	0
DNA Methyaltion	cg00091693	1	0	0	0
DNA Methyaltion	cg01485645	1	0	0	0
DNA Methyaltion	cg04121983	1	0	0	0
DNA Methyaltion	cg05903609	1	0	0	0
DNA Methyaltion	cg09722397	0	0	0	0
DNA Methyaltion	cg11653266	0	0	0	0
DNA Methyaltion	cg16419345	1	0	0	0
DNA Methyaltion	cg17686885	1	0	0	0
DNA Methyaltion	cg19761273	1	0	0	0
DNA Methyaltion	cg25809905	1	0	0	0
DNA Methyaltion	cg25928579	0	0	0	0
DNA Methyaltion	cg26162695	0	0	0	0
DNA Methyaltion	cg10486998	1	0	0	0
DNA Methyaltion	cg14894144	1	0	0	0
DNA Methyaltion	cg09441152	1	0	0	0
DNA Methyaltion	cg12985418	1	1	0	0
DNA Methyaltion	cg17589341	1	0	0	0
DNA Methyaltion	cg01644850	1	0	0	0
DNA Methyaltion	cg02085507	1	0	0	0
DNA Methyaltion	cg02479575	1	0	0	0
DNA Methyaltion	cg02489552	1	0	0	0
DNA Methyaltion	cg05250458	1	1	0	0
DNA Methyaltion	cg05294243	1	1	0	0
DNA Methyaltion	cg05921699	1	1	0	0
DNA Methyaltion	cg06952310	1	0	0	0
DNA Methyaltion	cg07291563	1	0	0	0
DNA Methyaltion	cg07455279	1	0	0	0
DNA Methyaltion	cg12768605	1	1	0	0
DNA Methyaltion	cg12830694	1	0	0	0
DNA Methyaltion	cg12946225	0	0	0	0
DNA Methyaltion	cg13899108	0	0	0	0
DNA Methyaltion	cg14308452	1	0	0	0
DNA Methyaltion	cg15341340	1	0	0	0
DNA Methyaltion	cg15974053	1	0	0	0
DNA Methyaltion	cg22006386	1	0	0	0
DNA Methyaltion	cg26005082	1	1	1	1
DNA Methyaltion	cg26842024	0	0	0	0
DNA Methyaltion	cg27377450	1	0	0	0
DNA Methyaltion	cg07408456	1	0	0	0
DNA Methyaltion	cg11025793	1	0	0	0
DNA Methyaltion	cg14060828	0	0	0	0
DNA Methyaltion	cg21395782	1	0	0	0
DNA Methyaltion	cg22190114	1	0	0	0
DNA Methyaltion	cg22568540	1	0	0	0
DNA Methyaltion	cg26456957	1	0	0	0
DNA Methyaltion	cg17729667	1	0	0	0
DNA Methyaltion	cg22449114	1	0	0	0
DNA Methyaltion	cg23662675	1	0	0	0
DNA Methyaltion	cg24116886	0	0	0	0
DNA Methyaltion	cg24834740	1	1	0	0
DNA Methyaltion	cg02047577	1	0	0	0
DNA Methyaltion	cg06926735	1	0	0	0
DNA Methyaltion	cg14597908	1	0	0	0
DNA Methyaltion	cg24899750	1	1	0	0
DNA Methyaltion	cg03167275	1	0	0	0
DNA Methyaltion	cg13460409	1	0	0	0
DNA Methyaltion	cg13854874	1	0	0	0
DNA Methyaltion	cg01262913	1	0	0	0
DNA Methyaltion	cg17274064	1	0	0	0
DNA Methyaltion	cg27544190	1	1	0	0
DNA Methyaltion	cg11932564	0	0	0	0
DNA Methyaltion	cg12373771	1	0	0	0
DNA Methyaltion	cg17285325	0	0	0	0
DNA Methyaltion	cg18440048	1	1	0	0
DNA Methyaltion	cg20295671	1	0	0	0
DNA Methyaltion	cg26453588	1	0	0	0
DNA Methyaltion	cg01407797	1	0	0	0
DNA Methyaltion	cg05442902	1	0	0	0
DNA Methyaltion	cg07849904	1	0	0	0
DNA Methyaltion	cg13269407	1	0	0	0
DNA Methyaltion	cg19853760	1	0	0	0
DNA Methyaltion	cg23124451	1	1	1	1
DNA Methyaltion	cg25166896	1	0	0	0
DNA Methyaltion	cg26394940	1	0	0	0
UPLC IgG Glycomics	gp1	0	0	0	0
UPLC IgG Glycomics	gp2	0	0	0	0
UPLC IgG Glycomics	gp4	0	0	0	0
UPLC IgG Glycomics	gp5	0	0	0	0
UPLC IgG Glycomics	gp6	0	0	0	0
UPLC IgG Glycomics	gp7	0	0	0	0
UPLC IgG Glycomics	gp8	0	0	0	0
UPLC IgG Glycomics	gp9	0	0	0	0
UPLC IgG Glycomics	gp10	0	0	0	0
UPLC IgG Glycomics	gp11	0	0	0	0
UPLC IgG Glycomics	gp12	0	0	0	0
UPLC IgG Glycomics	gp13	0	0	0	0
UPLC IgG Glycomics	gp14	0	0	0	0
UPLC IgG Glycomics	gp15	0	0	0	0
UPLC IgG Glycomics	gp16	0	0	0	0
UPLC IgG Glycomics	gp17	0	0	0	0
UPLC IgG Glycomics	gp18	0	0	0	0
UPLC IgG Glycomics	gp19	0	0	0	0
UPLC IgG Glycomics	gp20	0	0	0	0
UPLC IgG Glycomics	gp21	0	0	0	0
UPLC IgG Glycomics	gp22	0	0	0	0
UPLC IgG Glycomics	gp23	0	0	0	0
UPLC IgG Glycomics	gp24	0	0	0	0
UPLC IgG Glycomics	fgs..fg.fgs.	0	0	0	0
UPLC IgG Glycomics	fbgs..fbg.fbgs.	0	0	0	0
UPLC IgG Glycomics	fgs..f.fg.fgs.	0	0	0	0
UPLC IgG Glycomics	fbgs..fb.fbg.fbgs.	0	0	0	0
UPLC IgG Glycomics	fg1s1..fg1.fg1s1.	0	0	0	0
UPLC IgG Glycomics	fg2s1..fg2.fg2s1.fg2s2.	0	0	0	0
UPLC IgG Glycomics	fg2s2..fg2.fg2s1.fg2s2.	0	0	0	0
UPLC IgG Glycomics	fbg2s1..fbg2.fbg2s1.fbg2s2.	0	0	0	0
UPLC IgG Glycomics	fbg2s2..fbg2.fbg2s1.fbg2s2.	0	0	0	0
UPLC IgG Glycomics	ftotals1.ftotals2	0	0	0	0
UPLC IgG Glycomics	fs1.fs2	0	0	0	0
UPLC IgG Glycomics	fbs1.fbs2	0	0	0	0
UPLC IgG Glycomics	fbstotal.fstotal	0	0	0	0
UPLC IgG Glycomics	fbs1.fs1	0	0	0	0
UPLC IgG Glycomics	fbs1..fs1.fbs1.	0	0	0	0
UPLC IgG Glycomics	fbs2.fs2	0	0	0	0
UPLC IgG Glycomics	fbs2..fs2.fbs2.	0	0	0	0
UPLC IgG Glycomics	gp1n	0	0	0	0
UPLC IgG Glycomics	gp2n	0	0	0	0
UPLC IgG Glycomics	gp4n	0	0	0	0
UPLC IgG Glycomics	gp5n	0	0	0	0
UPLC IgG Glycomics	gp6n	0	0	0	0
UPLC IgG Glycomics	gp7n	0	0	0	0
UPLC IgG Glycomics	gp8n	0	0	0	0
UPLC IgG Glycomics	gp9n	0	0	0	0
UPLC IgG Glycomics	gp10n	0	0	0	0
UPLC IgG Glycomics	gp11n	0	0	0	0
UPLC IgG Glycomics	gp12n	0	0	0	0
UPLC IgG Glycomics	gp13n	0	0	0	0
UPLC IgG Glycomics	gp14n	0	0	0	0
UPLC IgG Glycomics	gp15n	0	0	0	0
UPLC IgG Glycomics	g0n	0	0	0	0
UPLC IgG Glycomics	g1n	0	0	0	0
UPLC IgG Glycomics	g2n	0	0	0	0
UPLC IgG Glycomics	fntotal	0	0	0	0
UPLC IgG Glycomics	fg0ntotal.g0n	0	0	0	0
UPLC IgG Glycomics	fg1ntotal.g1n	0	0	0	0
UPLC IgG Glycomics	fg2ntotal.g2n	0	0	0	0
UPLC IgG Glycomics	fn	0	0	0	0
UPLC IgG Glycomics	fg0n.g0n	0	0	0	0
UPLC IgG Glycomics	fg1n.g1n	0	0	0	0
UPLC IgG Glycomics	fg2n.g2n	0	0	0	0
UPLC IgG Glycomics	fbn	0	0	0	0
UPLC IgG Glycomics	fbg0n.g0n	0	0	0	0
UPLC IgG Glycomics	fbg1n.g1n	0	0	0	0
UPLC IgG Glycomics	fbg2n.g2n	0	0	0	0
UPLC IgG Glycomics	fbn.fn	0	0	0	0
UPLC IgG Glycomics	fbn.fntotal	0	0	0	0
UPLC IgG Glycomics	fn..bn.fbn.	0	0	0	0
UPLC IgG Glycomics	bn..fn.fbn.	0	0	0	0
UPLC IgG Glycomics	fbg2n.fg2n	0	0	0	0
UPLC IgG Glycomics	fbg2n..fg2n.fbg2n.	0	0	0	0
UPLC IgG Glycomics	fg2n..bg2n.fbg2n.	0	0	0	0
UPLC IgG Glycomics	bg2n..fg2n.fbg2n.	0	0	0	0
MS Fatty Acids Lipidomics	l1	0	0	0	0
MS Fatty Acids Lipidomics	l2	0	0	0	0
MS Fatty Acids Lipidomics	l3	0	0	0	0
MS Fatty Acids Lipidomics	l4	0	0	0	0
MS Fatty Acids Lipidomics	l5	0	0	0	0
MS Fatty Acids Lipidomics	l6	0	0	0	0
MS Fatty Acids Lipidomics	l7	0	0	0	0
MS Fatty Acids Lipidomics	l8	0	0	0	0
MS Fatty Acids Lipidomics	l9	0	0	0	0
MS Fatty Acids Lipidomics	l10	0	0	0	0
MS Fatty Acids Lipidomics	l11	0	0	0	0
MS Fatty Acids Lipidomics	l12	0	0	0	0
MS Fatty Acids Lipidomics	l13	0	0	0	0
MS Fatty Acids Lipidomics	l14	0	0	0	0
MS Fatty Acids Lipidomics	l15	0	0	0	0
MS Fatty Acids Lipidomics	l16	0	0	0	0
MS Fatty Acids Lipidomics	l17	0	0	0	0
MS Fatty Acids Lipidomics	l18	0	0	0	0
MS Fatty Acids Lipidomics	l19	0	0	0	0
MS Fatty Acids Lipidomics	l20	0	0	0	0
MS Fatty Acids Lipidomics	l21	0	0	0	0
MS Fatty Acids Lipidomics	l22	0	0	0	0
MS Fatty Acids Lipidomics	l23	0	0	0	0
MS Fatty Acids Lipidomics	l24	0	0	0	0
MS Fatty Acids Lipidomics	l25	0	0	0	0
MS Fatty Acids Lipidomics	l26	0	0	0	0
MS Fatty Acids Lipidomics	l27	0	0	0	0
MS Fatty Acids Lipidomics	l28	0	0	0	0
MS Fatty Acids Lipidomics	l29	0	0	0	0
MS Fatty Acids Lipidomics	l30	0	0	0	0
MS Fatty Acids Lipidomics	l31	0	0	0	0
MS Fatty Acids Lipidomics	l32	0	0	0	0
MS Fatty Acids Lipidomics	l33	0	0	0	0
MS Fatty Acids Lipidomics	l34	0	0	0	0
MS Fatty Acids Lipidomics	l35	0	0	0	0
MS Fatty Acids Lipidomics	l36	0	0	0	0
MS Fatty Acids Lipidomics	l37	0	0	0	0
MS Fatty Acids Lipidomics	l38	0	0	0	0
MS Fatty Acids Lipidomics	l39	0	0	0	0
MS Fatty Acids Lipidomics	l40	0	0	0	0
MS Fatty Acids Lipidomics	l41	0	0	0	0
MS Fatty Acids Lipidomics	l42	0	0	0	0
MS Fatty Acids Lipidomics	l43	0	0	0	0
MS Fatty Acids Lipidomics	l44	0	0	0	0
MS Complex Lipidomics	x54493	1	0	0	0
MS Complex Lipidomics	x53452	1	0	0	0
MS Complex Lipidomics	x53453	1	0	0	0
MS Complex Lipidomics	x53454	1	0	0	0
MS Complex Lipidomics	x54315	1	0	0	0
MS Complex Lipidomics	x54316	1	0	0	0
MS Complex Lipidomics	x54122	1	0	0	0
MS Complex Lipidomics	x54123	1	0	0	0
MS Complex Lipidomics	x54494	1	0	0	0
MS Complex Lipidomics	x53968	1	0	0	0
MS Complex Lipidomics	x53969	1	0	0	0
MS Complex Lipidomics	x53623	1	0	0	0
MS Complex Lipidomics	x54317	0	0	0	0
MS Complex Lipidomics	x54318	0	0	0	0
MS Complex Lipidomics	x53624	1	0	0	0
MS Complex Lipidomics	x54319	1	0	0	0
MS Complex Lipidomics	x54495	1	0	0	0
MS Complex Lipidomics	x53795	1	0	0	0
MS Complex Lipidomics	x53625	1	0	0	0
MS Complex Lipidomics	x53796	1	0	0	0
MS Complex Lipidomics	x53269	0	0	0	0
MS Complex Lipidomics	x54124	0	0	0	0
MS Complex Lipidomics	x53797	1	0	0	0
MS Complex Lipidomics	x53970	1	0	0	0
MS Complex Lipidomics	x54125	1	0	0	0
MS Complex Lipidomics	x54126	1	0	0	0
MS Complex Lipidomics	x54496	1	0	0	0
MS Complex Lipidomics	x53971	0	0	0	0
MS Complex Lipidomics	x54320	1	0	0	0
MS Complex Lipidomics	x53626	1	1	0	0
MS Complex Lipidomics	x54321	1	1	0	0
MS Complex Lipidomics	x53972	1	0	0	0
MS Complex Lipidomics	x53627	1	0	0	0
MS Complex Lipidomics	x54127	1	0	0	0
MS Complex Lipidomics	x54322	1	0	0	0
MS Complex Lipidomics	x53628	1	0	0	0
MS Complex Lipidomics	x54497	1	0	0	0
MS Complex Lipidomics	x53798	1	0	0	0
MS Complex Lipidomics	x53629	0	0	0	0
MS Complex Lipidomics	x53973	1	1	0	0
MS Complex Lipidomics	x53799	1	0	0	0
MS Complex Lipidomics	x53455	1	0	0	0
MS Complex Lipidomics	x53270	0	0	0	0
MS Complex Lipidomics	x54323	1	0	0	0
MS Complex Lipidomics	x54498	1	0	0	0
MS Complex Lipidomics	x53800	1	0	0	0
MS Complex Lipidomics	x54128	1	0	0	0
MS Complex Lipidomics	x54324	1	0	0	0
MS Complex Lipidomics	x53974	1	0	0	0
MS Complex Lipidomics	x53975	1	0	0	0
MS Complex Lipidomics	x54499	1	0	0	0
MS Complex Lipidomics	x53456	1	0	0	0
MS Complex Lipidomics	x54325	0	0	0	0
MS Complex Lipidomics	x53457	1	0	0	0
MS Complex Lipidomics	x53976	1	0	0	0
MS Complex Lipidomics	x53977	1	0	0	0
MS Complex Lipidomics	x53978	1	0	0	0
MS Complex Lipidomics	x54500	1	0	0	0
MS Complex Lipidomics	x53630	1	0	0	0
MS Complex Lipidomics	x53271	1	0	0	0
MS Complex Lipidomics	x53979	1	0	0	0
MS Complex Lipidomics	x54501	1	0	0	0
MS Complex Lipidomics	x53458	1	0	0	0
MS Complex Lipidomics	x54502	1	0	0	0
MS Complex Lipidomics	x54326	1	0	0	0
MS Complex Lipidomics	x53980	1	0	0	0
MS Complex Lipidomics	x53631	1	0	0	0
MS Complex Lipidomics	x54129	1	0	0	0
MS Complex Lipidomics	x54130	1	0	0	0
MS Complex Lipidomics	x53632	1	0	0	0
MS Complex Lipidomics	x53981	1	0	0	0
MS Complex Lipidomics	x54503	1	0	0	0
MS Complex Lipidomics	x54131	1	0	0	0
MS Complex Lipidomics	x53272	1	0	0	0
MS Complex Lipidomics	x53459	1	0	0	0
MS Complex Lipidomics	x54504	1	0	0	0
MS Complex Lipidomics	x53273	1	0	0	0
MS Complex Lipidomics	x53982	1	0	0	0
MS Complex Lipidomics	x53274	1	0	0	0
MS Complex Lipidomics	x53275	1	0	0	0
MS Complex Lipidomics	x53276	1	0	0	0
MS Complex Lipidomics	x53801	1	0	0	0
MS Complex Lipidomics	x54327	1	0	0	0
MS Complex Lipidomics	x53633	1	0	0	0
MS Complex Lipidomics	x53460	1	0	0	0
MS Complex Lipidomics	x53277	1	0	0	0
MS Complex Lipidomics	x53278	1	0	0	0
MS Complex Lipidomics	x53802	1	0	0	0
MS Complex Lipidomics	x53461	1	0	0	0
MS Complex Lipidomics	x53279	1	0	0	0
MS Complex Lipidomics	x54132	0	0	0	0
MS Complex Lipidomics	x53462	1	0	0	0
MS Complex Lipidomics	x54505	1	0	0	0
MS Complex Lipidomics	x54133	1	0	0	0
MS Complex Lipidomics	x53463	1	0	0	0
MS Complex Lipidomics	x54506	0	0	0	0
MS Complex Lipidomics	x53803	0	0	0	0
MS Complex Lipidomics	x54134	1	0	0	0
MS Complex Lipidomics	x53464	1	0	0	0
MS Complex Lipidomics	x53983	1	0	0	0
MS Complex Lipidomics	x53280	1	0	0	0
MS Complex Lipidomics	x53984	1	0	0	0
MS Complex Lipidomics	x53465	1	0	0	0
MS Complex Lipidomics	x53804	1	0	0	0
MS Complex Lipidomics	x57732	1	0	0	0
MS Complex Lipidomics	x54328	1	0	0	0
MS Complex Lipidomics	x53466	1	0	0	0
MS Complex Lipidomics	x53634	1	0	0	0
MS Complex Lipidomics	x53281	1	1	1	1
MS Complex Lipidomics	x54508	1	0	0	0
MS Complex Lipidomics	x53467	1	0	0	0
MS Complex Lipidomics	x53985	1	0	0	0
MS Complex Lipidomics	x54135	1	0	0	0
MS Complex Lipidomics	x53986	1	0	0	0
MS Complex Lipidomics	x54136	1	0	0	0
MS Complex Lipidomics	x53468	1	0	0	0
MS Complex Lipidomics	x53805	1	0	0	0
MS Complex Lipidomics	x53469	1	0	0	0
MS Complex Lipidomics	x53635	1	0	0	0
MS Complex Lipidomics	x53636	1	0	0	0
MS Complex Lipidomics	x53470	1	0	0	0
MS Complex Lipidomics	x53987	0	0	0	0
MS Complex Lipidomics	x54137	0	0	0	0
MS Complex Lipidomics	x54138	1	0	0	0
MS Complex Lipidomics	x53471	1	0	0	0
MS Complex Lipidomics	x54329	1	0	0	0
MS Complex Lipidomics	x54139	1	1	0	0
MS Complex Lipidomics	x53472	0	0	0	0
MS Complex Lipidomics	x53283	1	0	0	0
MS Complex Lipidomics	x53637	1	0	0	0
MS Complex Lipidomics	x54509	1	0	0	0
MS Complex Lipidomics	x53806	1	0	0	0
MS Complex Lipidomics	x53807	1	0	0	0
MS Complex Lipidomics	x54140	0	0	0	0
MS Complex Lipidomics	x53808	1	0	0	0
MS Complex Lipidomics	x53809	1	1	0	0
MS Complex Lipidomics	x53638	1	0	0	0
MS Complex Lipidomics	x53810	1	0	0	0
MS Complex Lipidomics	x53639	1	0	0	0
MS Complex Lipidomics	x54510	1	0	0	0
MS Complex Lipidomics	x53473	1	0	0	0
MS Complex Lipidomics	x53474	1	0	0	0
MS Complex Lipidomics	x54511	1	0	0	0
MS Complex Lipidomics	x54512	1	0	0	0
MS Complex Lipidomics	x53811	1	0	0	0
MS Complex Lipidomics	x53988	1	0	0	0
MS Complex Lipidomics	x53284	1	0	0	0
MS Complex Lipidomics	x54141	1	1	0	0
MS Complex Lipidomics	x53475	1	0	0	0
MS Complex Lipidomics	x53476	1	0	0	0
MS Complex Lipidomics	x53477	1	0	0	0
MS Complex Lipidomics	x53812	1	1	0	0
MS Complex Lipidomics	x53640	1	0	0	0
MS Complex Lipidomics	x54142	1	0	0	0
MS Complex Lipidomics	x53989	1	0	0	0
MS Complex Lipidomics	x53478	1	0	0	0
MS Complex Lipidomics	x53641	1	1	0	0
MS Complex Lipidomics	x53642	1	0	0	0
MS Complex Lipidomics	x53285	1	0	0	0
MS Complex Lipidomics	x53286	0	0	0	0
MS Complex Lipidomics	x53287	0	0	0	0
MS Complex Lipidomics	x53479	1	0	0	0
MS Complex Lipidomics	x54143	0	0	0	0
MS Complex Lipidomics	x54144	1	0	0	0
MS Complex Lipidomics	x54145	1	0	0	0
MS Complex Lipidomics	x54331	1	0	0	0
MS Complex Lipidomics	x54513	1	0	0	0
MS Complex Lipidomics	x53480	1	0	0	0
MS Complex Lipidomics	x53813	0	0	0	0
MS Complex Lipidomics	x53990	1	0	0	0
MS Complex Lipidomics	x54146	1	0	0	0
MS Complex Lipidomics	x53481	1	0	0	0
MS Complex Lipidomics	x53644	1	0	0	0
MS Complex Lipidomics	x54332	0	0	0	0
MS Complex Lipidomics	x53815	1	0	0	0
MS Complex Lipidomics	x54333	1	0	0	0
MS Complex Lipidomics	x53645	1	0	0	0
MS Complex Lipidomics	x53483	0	0	0	0
MS Complex Lipidomics	x53646	1	0	0	0
MS Complex Lipidomics	x54516	1	0	0	0
MS Complex Lipidomics	x54147	1	0	0	0
MS Complex Lipidomics	x53993	1	0	0	0
MS Complex Lipidomics	x53484	1	0	0	0
MS Complex Lipidomics	x53288	1	0	0	0
MS Complex Lipidomics	x53817	1	0	0	0
MS Complex Lipidomics	x54517	0	0	0	0
MS Complex Lipidomics	x53289	1	1	0	0
MS Complex Lipidomics	x53647	1	0	0	0
MS Complex Lipidomics	x53818	1	0	0	0
MS Complex Lipidomics	x54334	1	0	0	0
MS Complex Lipidomics	x53485	1	0	0	0
MS Complex Lipidomics	x53994	1	1	0	0
MS Complex Lipidomics	x53487	1	0	0	0
MS Complex Lipidomics	x54519	1	0	0	0
MS Complex Lipidomics	x53649	1	0	0	0
MS Complex Lipidomics	x62002	1	0	0	0
MS Complex Lipidomics	x62028	1	0	0	0
MS Complex Lipidomics	x62004	1	1	0	0
MS Complex Lipidomics	x62005	1	0	0	0
MS Complex Lipidomics	x62006	1	0	0	0
MS Complex Lipidomics	x62007	1	0	0	0
MS Complex Lipidomics	x62008	0	0	0	0
MS Complex Lipidomics	x62009	1	0	0	0
MS Complex Lipidomics	x62010	1	0	0	0
MS Complex Lipidomics	x62011	1	0	0	0
MS Complex Lipidomics	x62012	1	0	0	0
MS Complex Lipidomics	x62013	1	1	0	0
MS Complex Lipidomics	x62014	1	0	0	0
MS Complex Lipidomics	x62015	1	0	0	0
MS Complex Lipidomics	x62016	1	0	0	0
MS Complex Lipidomics	x62017	0	0	0	0
MS Complex Lipidomics	x62018	1	0	0	0
MS Complex Lipidomics	x62019	1	0	0	0
MS Complex Lipidomics	x62020	1	0	0	0
MS Complex Lipidomics	x62021	1	1	0	0
MS Complex Lipidomics	x62022	1	0	0	0
MS Complex Lipidomics	x62023	1	0	0	0
MS Complex Lipidomics	x62024	1	0	0	0
MS Complex Lipidomics	x62025	1	0	0	0
MS Complex Lipidomics	x62026	1	0	0	0
MS Complex Lipidomics	x62027	1	0	0	0
MS Complex Lipidomics	x53820	0	0	0	0
MS Complex Lipidomics	x54335	1	0	0	0
MS Complex Lipidomics	x53290	1	0	0	0
MS Complex Lipidomics	x53488	0	0	0	0
MS Complex Lipidomics	x53293	1	0	0	0
MS Complex Lipidomics	x54151	1	0	0	0
MS Complex Lipidomics	x53996	1	0	0	0
MS Complex Lipidomics	x54152	1	0	0	0
MS Complex Lipidomics	x53294	1	0	0	0
MS Complex Lipidomics	x54337	0	0	0	0
MS Complex Lipidomics	x53652	1	0	0	0
MS Complex Lipidomics	x53823	1	0	0	0
MS Complex Lipidomics	x54338	1	0	0	0
MS Complex Lipidomics	x54523	1	0	0	0
MS Complex Lipidomics	x54153	1	0	0	0
MS Complex Lipidomics	x53998	1	0	0	0
MS Complex Lipidomics	x53999	1	0	0	0
MS Complex Lipidomics	x54525	1	0	0	0
MS Complex Lipidomics	x54526	1	0	0	0
MS Complex Lipidomics	x54154	1	0	0	0
MS Complex Lipidomics	x54155	0	0	0	0
MS Complex Lipidomics	x54339	1	0	0	0
MS Complex Lipidomics	x53295	1	0	0	0
MS Complex Lipidomics	x54156	1	0	0	0
MS Complex Lipidomics	x54000	0	0	0	0
MS Complex Lipidomics	x53654	1	0	0	0
MS Complex Lipidomics	x54527	1	0	0	0
MS Complex Lipidomics	x53490	1	0	0	0
MS Complex Lipidomics	x54340	0	0	0	0
MS Complex Lipidomics	x53655	0	0	0	0
MS Complex Lipidomics	x53491	1	0	0	0
MS Complex Lipidomics	x54157	1	0	0	0
MS Complex Lipidomics	x53656	1	0	0	0
MS Complex Lipidomics	x54341	1	0	0	0
MS Complex Lipidomics	x53825	1	0	0	0
MS Complex Lipidomics	x54001	0	0	0	0
MS Complex Lipidomics	x53657	0	0	0	0
MS Complex Lipidomics	x54528	1	0	0	0
MS Complex Lipidomics	x53296	1	0	0	0
MS Complex Lipidomics	x54158	1	0	0	0
MS Complex Lipidomics	x54159	1	0	0	0
MS Complex Lipidomics	x54160	0	0	0	0
MS Complex Lipidomics	x54161	1	0	0	0
MS Complex Lipidomics	x54529	1	0	0	0
MS Complex Lipidomics	x54003	1	0	0	0
MS Complex Lipidomics	x54342	0	0	0	0
MS Complex Lipidomics	x53658	1	0	0	0
MS Complex Lipidomics	x54162	1	0	0	0
MS Complex Lipidomics	x54163	1	0	0	0
MS Complex Lipidomics	x53297	0	0	0	0
MS Complex Lipidomics	x54343	1	0	0	0
MS Complex Lipidomics	x53826	1	0	0	0
MS Complex Lipidomics	x53298	1	0	0	0
MS Complex Lipidomics	x54344	1	0	0	0
MS Complex Lipidomics	x53659	1	0	0	0
MS Complex Lipidomics	x53828	1	0	0	0
MS Complex Lipidomics	x54004	1	0	0	0
MS Complex Lipidomics	x53830	0	0	0	0
MS Complex Lipidomics	x53660	1	0	0	0
MS Complex Lipidomics	x54530	1	0	0	0
MS Complex Lipidomics	x54345	1	0	0	0
MS Complex Lipidomics	x54164	1	0	0	0
MS Complex Lipidomics	x54165	0	0	0	0
MS Complex Lipidomics	x54166	1	1	0	0
MS Complex Lipidomics	x53299	1	0	0	0
MS Complex Lipidomics	x53300	1	1	0	0
MS Complex Lipidomics	x54531	1	0	0	0
MS Complex Lipidomics	x54167	1	0	0	0
MS Complex Lipidomics	x54168	1	0	0	0
MS Complex Lipidomics	x53831	0	0	0	0
MS Complex Lipidomics	x53662	1	1	0	0
MS Complex Lipidomics	x54170	1	1	1	1
MS Complex Lipidomics	x54346	1	0	0	0
MS Complex Lipidomics	x53832	1	0	0	0
MS Complex Lipidomics	x53833	1	0	0	0
MS Complex Lipidomics	x54347	0	0	0	0
MS Complex Lipidomics	x53493	0	0	0	0
MS Complex Lipidomics	x54171	0	0	0	0
MS Complex Lipidomics	x54532	1	0	0	0
MS Complex Lipidomics	x54172	1	0	0	0
MS Complex Lipidomics	x53494	1	0	0	0
MS Complex Lipidomics	x53302	0	0	0	0
MS Complex Lipidomics	x53834	1	0	0	0
MS Complex Lipidomics	x53663	1	1	0	0
MS Complex Lipidomics	x53496	1	0	0	0
MS Complex Lipidomics	x54173	1	0	0	0
MS Complex Lipidomics	x53304	1	0	0	0
MS Complex Lipidomics	x53835	1	0	0	0
MS Complex Lipidomics	x53305	1	0	0	0
MS Complex Lipidomics	x53836	1	0	0	0
MS Complex Lipidomics	x53497	1	0	0	0
MS Complex Lipidomics	x54533	1	0	0	0
MS Complex Lipidomics	x53665	1	0	0	0
MS Complex Lipidomics	x54535	0	0	0	0
MS Complex Lipidomics	x53498	1	0	0	0
MS Complex Lipidomics	x54349	0	0	0	0
MS Complex Lipidomics	x54350	1	0	0	0
MS Complex Lipidomics	x53837	0	0	0	0
MS Complex Lipidomics	x53306	0	0	0	0
MS Complex Lipidomics	x53307	0	0	0	0
MS Complex Lipidomics	x54536	0	0	0	0
MS Complex Lipidomics	x54175	0	0	0	0
MS Complex Lipidomics	x53308	0	0	0	0
MS Complex Lipidomics	x54176	0	0	0	0
MS Complex Lipidomics	x54178	0	0	0	0
MS Complex Lipidomics	x54351	0	0	0	0
MS Complex Lipidomics	x53841	1	0	0	0
MS Complex Lipidomics	x53844	0	0	0	0
MS Complex Lipidomics	x54006	0	0	0	0
MS Complex Lipidomics	x53672	0	0	0	0
MS Complex Lipidomics	x54007	1	0	0	0
MS Complex Lipidomics	x53502	0	0	0	0
MS Complex Lipidomics	x54183	0	0	0	0
MS Complex Lipidomics	x54185	0	0	0	0
MS Complex Lipidomics	x53315	0	0	0	0
MS Complex Lipidomics	x54543	0	0	0	0
MS Complex Lipidomics	x54544	1	0	0	0
MS Complex Lipidomics	x54008	0	0	0	0
MS Complex Lipidomics	x54358	0	0	0	0
MS Complex Lipidomics	x54359	0	0	0	0
MS Complex Lipidomics	x53845	1	0	0	0
MS Complex Lipidomics	x53317	0	0	0	0
MS Complex Lipidomics	x54009	0	0	0	0
MS Complex Lipidomics	x54545	1	0	0	0
MS Complex Lipidomics	x53503	0	0	0	0
MS Complex Lipidomics	x54010	0	0	0	0
MS Complex Lipidomics	x53505	0	0	0	0
MS Complex Lipidomics	x54189	0	0	0	0
MS Complex Lipidomics	x53507	0	0	0	0
MS Complex Lipidomics	x54191	0	0	0	0
MS Complex Lipidomics	x53508	1	0	0	0
MS Complex Lipidomics	x54547	1	0	0	0
MS Complex Lipidomics	x54548	1	0	0	0
MS Complex Lipidomics	x54011	1	0	0	0
MS Complex Lipidomics	x53847	1	0	0	0
MS Complex Lipidomics	x54363	0	0	0	0
MS Complex Lipidomics	x54012	0	0	0	0
MS Complex Lipidomics	x54549	1	0	0	0
MS Complex Lipidomics	x54013	1	0	0	0
MS Complex Lipidomics	x54192	1	0	0	0
MS Complex Lipidomics	x53674	0	0	0	0
MS Complex Lipidomics	x53319	1	0	0	0
MS Complex Lipidomics	x54193	1	0	0	0
MS Complex Lipidomics	x53320	0	0	0	0
MS Complex Lipidomics	x54550	0	0	0	0
MS Complex Lipidomics	x53321	1	0	0	0
MS Complex Lipidomics	x54551	1	0	0	0
MS Complex Lipidomics	x54194	0	0	0	0
MS Complex Lipidomics	x53322	0	0	0	0
MS Complex Lipidomics	x54552	0	0	0	0
MS Complex Lipidomics	x54195	0	0	0	0
MS Complex Lipidomics	x54364	1	0	0	0
MS Complex Lipidomics	x53675	0	0	0	0
MS Complex Lipidomics	x55177	1	0	0	0
MS Complex Lipidomics	x53323	1	0	0	0
MS Complex Lipidomics	x53324	1	0	0	0
MS Complex Lipidomics	x53509	1	0	0	0
MS Complex Lipidomics	x54016	0	0	0	0
MS Complex Lipidomics	x53510	1	0	0	0
MS Complex Lipidomics	x53325	1	1	0	0
MS Complex Lipidomics	x54196	0	0	0	0
MS Complex Lipidomics	x54017	0	0	0	0
MS Complex Lipidomics	x54555	0	0	0	0
MS Complex Lipidomics	x54198	0	0	0	0
MS Complex Lipidomics	x53848	0	0	0	0
MS Complex Lipidomics	x53677	0	0	0	0
MS Complex Lipidomics	x53849	0	0	0	0
MS Complex Lipidomics	x54366	1	0	0	0
MS Complex Lipidomics	x53850	1	0	0	0
MS Complex Lipidomics	x54200	1	0	0	0
MS Complex Lipidomics	x53329	1	0	0	0
MS Complex Lipidomics	x53330	0	0	0	0
MS Complex Lipidomics	x53852	1	0	0	0
MS Complex Lipidomics	x53331	1	0	0	0
MS Complex Lipidomics	x53332	1	0	0	0
MS Complex Lipidomics	x53333	1	0	0	0
MS Complex Lipidomics	x53334	0	0	0	0
MS Complex Lipidomics	x53853	0	0	0	0
MS Complex Lipidomics	x53513	1	0	0	0
MS Complex Lipidomics	x54368	1	0	0	0
MS Complex Lipidomics	x54369	0	0	0	0
MS Complex Lipidomics	x53335	1	0	0	0
MS Complex Lipidomics	x54203	1	0	0	0
MS Complex Lipidomics	x54204	0	0	0	0
MS Complex Lipidomics	x54019	1	0	0	0
MS Complex Lipidomics	x54370	1	0	0	0
MS Complex Lipidomics	x54371	1	0	0	0
MS Complex Lipidomics	x54372	1	1	0	0
MS Complex Lipidomics	x54373	1	0	0	0
MS Complex Lipidomics	x54374	0	0	0	0
MS Complex Lipidomics	x54375	0	0	0	0
MS Complex Lipidomics	x53336	1	1	0	0
MS Complex Lipidomics	x54561	1	0	0	0
MS Complex Lipidomics	x53854	0	0	0	0
MS Complex Lipidomics	x53520	0	0	0	0
MS Complex Lipidomics	x54376	0	0	0	0
MS Complex Lipidomics	x53855	1	0	0	0
MS Complex Lipidomics	x54020	1	0	0	0
MS Complex Lipidomics	x54562	0	0	0	0
MS Complex Lipidomics	x54206	1	0	0	0
MS Complex Lipidomics	x53521	1	0	0	0
MS Complex Lipidomics	x53679	1	0	0	0
MS Complex Lipidomics	x54207	0	0	0	0
MS Complex Lipidomics	x53337	1	1	1	1
MS Complex Lipidomics	x53857	1	0	0	0
MS Complex Lipidomics	x53522	1	0	0	0
MS Complex Lipidomics	x53338	1	0	0	0
MS Complex Lipidomics	x54377	1	0	0	0
MS Complex Lipidomics	x53523	0	0	0	0
MS Complex Lipidomics	x53339	0	0	0	0
MS Complex Lipidomics	x53340	1	0	0	0
MS Complex Lipidomics	x54564	1	0	0	0
MS Complex Lipidomics	x53524	1	0	0	0
MS Complex Lipidomics	x54208	0	0	0	0
MS Complex Lipidomics	x53680	1	0	0	0
MS Complex Lipidomics	x53681	1	0	0	0
MS Complex Lipidomics	x54209	1	0	0	0
MS Complex Lipidomics	x54565	1	0	0	0
MS Complex Lipidomics	x53341	0	0	0	0
MS Complex Lipidomics	x54566	0	0	0	0
MS Complex Lipidomics	x54210	1	0	0	0
MS Complex Lipidomics	x54211	1	0	0	0
MS Complex Lipidomics	x54379	0	0	0	0
MS Complex Lipidomics	x54212	0	0	0	0
MS Complex Lipidomics	x53342	0	0	0	0
MS Complex Lipidomics	x53682	1	0	0	0
MS Complex Lipidomics	x53859	1	0	0	0
MS Complex Lipidomics	x54380	0	0	0	0
MS Complex Lipidomics	x54567	1	0	0	0
MS Complex Lipidomics	x53343	1	0	0	0
MS Complex Lipidomics	x54022	1	0	0	0
MS Complex Lipidomics	x54214	1	0	0	0
MS Complex Lipidomics	x54215	1	0	0	0
MS Complex Lipidomics	x54023	0	0	0	0
MS Complex Lipidomics	x54568	0	0	0	0
MS Complex Lipidomics	x54381	0	0	0	0
MS Complex Lipidomics	x53344	1	0	0	0
MS Complex Lipidomics	x54382	0	0	0	0
MS Complex Lipidomics	x54216	0	0	0	0
MS Complex Lipidomics	x53860	1	0	0	0
MS Complex Lipidomics	x53861	1	0	0	0
MS Complex Lipidomics	x54383	0	0	0	0
MS Complex Lipidomics	x53527	1	0	0	0
MS Complex Lipidomics	x54217	0	0	0	0
MS Complex Lipidomics	x53345	0	0	0	0
MS Complex Lipidomics	x54569	0	0	0	0
MS Complex Lipidomics	x53684	1	0	0	0
MS Complex Lipidomics	x54218	0	0	0	0
MS Complex Lipidomics	x54024	1	0	0	0
MS Complex Lipidomics	x53528	1	0	0	0
MS Complex Lipidomics	x54025	1	0	0	0
MS Complex Lipidomics	x54026	1	0	0	0
MS Complex Lipidomics	x53529	0	0	0	0
MS Complex Lipidomics	x53685	1	0	0	0
MS Complex Lipidomics	x54384	1	0	0	0
MS Complex Lipidomics	x54219	0	0	0	0
MS Complex Lipidomics	x54220	0	0	0	0
MS Complex Lipidomics	x53346	1	0	0	0
MS Complex Lipidomics	x53530	1	0	0	0
MS Complex Lipidomics	x54027	1	1	0	0
MS Complex Lipidomics	x54221	0	0	0	0
MS Complex Lipidomics	x53686	0	0	0	0
MS Complex Lipidomics	x54222	1	0	0	0
MS Complex Lipidomics	x54385	1	0	0	0
MS Complex Lipidomics	x54386	1	0	0	0
MS Complex Lipidomics	x53862	1	0	0	0
MS Complex Lipidomics	x53687	1	0	0	0
MS Complex Lipidomics	x53531	1	0	0	0
MS Complex Lipidomics	x53347	1	0	0	0
MS Complex Lipidomics	x54570	1	0	0	0
MS Complex Lipidomics	x53863	1	0	0	0
MS Complex Lipidomics	x54028	1	0	0	0
MS Complex Lipidomics	x54387	1	0	0	0
MS Complex Lipidomics	x53348	1	0	0	0
MS Complex Lipidomics	x54388	0	0	0	0
MS Complex Lipidomics	x53532	1	0	0	0
MS Complex Lipidomics	x53688	1	0	0	0
MS Complex Lipidomics	x53349	1	0	0	0
MS Complex Lipidomics	x53689	1	0	0	0
MS Complex Lipidomics	x53533	1	0	0	0
MS Complex Lipidomics	x54029	1	0	0	0
MS Complex Lipidomics	x53690	1	0	0	0
MS Complex Lipidomics	x54030	1	0	0	0
MS Complex Lipidomics	x53350	1	0	0	0
MS Complex Lipidomics	x53351	1	0	0	0
MS Complex Lipidomics	x53691	1	0	0	0
MS Complex Lipidomics	x54223	1	0	0	0
MS Complex Lipidomics	x53692	1	0	0	0
MS Complex Lipidomics	x53352	1	0	0	0
MS Complex Lipidomics	x53693	1	0	0	0
MS Complex Lipidomics	x54389	1	0	0	0
MS Complex Lipidomics	x54031	1	0	0	0
MS Complex Lipidomics	x53534	1	0	0	0
MS Complex Lipidomics	x54390	1	0	0	0
MS Complex Lipidomics	x53694	1	0	0	0
MS Complex Lipidomics	x54032	1	0	0	0
MS Complex Lipidomics	x53864	1	0	0	0
MS Complex Lipidomics	x54571	1	0	0	0
MS Complex Lipidomics	x53695	1	0	0	0
MS Complex Lipidomics	x53535	1	0	0	0
MS Complex Lipidomics	x54224	1	0	0	0
MS Complex Lipidomics	x53353	1	0	0	0
MS Complex Lipidomics	x54033	0	0	0	0
MS Complex Lipidomics	x54225	1	0	0	0
MS Complex Lipidomics	x54226	1	0	0	0
MS Complex Lipidomics	x54391	1	0	0	0
MS Complex Lipidomics	x54392	1	0	0	0
MS Complex Lipidomics	x53865	1	0	0	0
MS Complex Lipidomics	x54572	1	0	0	0
MS Complex Lipidomics	x53536	1	0	0	0
MS Complex Lipidomics	x54573	1	0	0	0
MS Complex Lipidomics	x53537	1	0	0	0
MS Complex Lipidomics	x53538	1	0	0	0
MS Complex Lipidomics	x54393	1	0	0	0
MS Complex Lipidomics	x53354	1	0	0	0
MS Complex Lipidomics	x53539	1	0	0	0
MS Complex Lipidomics	x53866	1	0	0	0
MS Complex Lipidomics	x53696	1	0	0	0
MS Complex Lipidomics	x54227	1	0	0	0
MS Complex Lipidomics	x53355	1	0	0	0
MS Complex Lipidomics	x53540	1	0	0	0
MS Complex Lipidomics	x54034	1	0	0	0
MS Complex Lipidomics	x54394	1	0	0	0
MS Complex Lipidomics	x54035	1	0	0	0
MS Complex Lipidomics	x54036	1	0	0	0
MS Complex Lipidomics	x54574	0	0	0	0
MS Complex Lipidomics	x53356	1	0	0	0
MS Complex Lipidomics	x53867	1	0	0	0
MS Complex Lipidomics	x54037	1	0	0	0
MS Complex Lipidomics	x53868	1	0	0	0
MS Complex Lipidomics	x54038	1	0	0	0
MS Complex Lipidomics	x54395	1	0	0	0
MS Complex Lipidomics	x53357	1	0	0	0
MS Complex Lipidomics	x54396	1	0	0	0
MS Complex Lipidomics	x54397	0	0	0	0
MS Complex Lipidomics	x54575	1	0	0	0
MS Complex Lipidomics	x54576	1	0	0	0
MS Complex Lipidomics	x54039	1	0	0	0
MS Complex Lipidomics	x53869	0	0	0	0
MS Complex Lipidomics	x54228	1	0	0	0
MS Complex Lipidomics	x54229	1	0	0	0
MS Complex Lipidomics	x53697	1	0	0	0
MS Complex Lipidomics	x53870	1	0	0	0
MS Complex Lipidomics	x53871	1	0	0	0
MS Complex Lipidomics	x53358	1	0	0	0
MS Complex Lipidomics	x54398	1	0	0	0
MS Complex Lipidomics	x54577	1	0	0	0
MS Complex Lipidomics	x53872	1	0	0	0
MS Complex Lipidomics	x54578	1	0	0	0
MS Complex Lipidomics	x53541	1	0	0	0
MS Complex Lipidomics	x54230	1	0	0	0
MS Complex Lipidomics	x54579	1	0	0	0
MS Complex Lipidomics	x53698	1	0	0	0
MS Complex Lipidomics	x54580	1	0	0	0
MS Complex Lipidomics	x54399	1	0	0	0
MS Complex Lipidomics	x54581	1	0	0	0
MS Complex Lipidomics	x54400	1	0	0	0
MS Complex Lipidomics	x53542	1	0	0	0
MS Complex Lipidomics	x54040	1	0	0	0
MS Complex Lipidomics	x54231	1	0	0	0
MS Complex Lipidomics	x53359	1	0	0	0
MS Complex Lipidomics	x53543	1	0	0	0
MS Complex Lipidomics	x53699	1	0	0	0
MS Complex Lipidomics	x54401	1	0	0	0
MS Complex Lipidomics	x54582	1	0	0	0
MS Complex Lipidomics	x54583	1	0	0	0
MS Complex Lipidomics	x53700	1	0	0	0
MS Complex Lipidomics	x53360	1	0	0	0
MS Complex Lipidomics	x54402	1	0	0	0
MS Complex Lipidomics	x53701	1	0	0	0
MS Complex Lipidomics	x54584	1	0	0	0
MS Complex Lipidomics	x54041	1	0	0	0
MS Complex Lipidomics	x53370	0	0	0	0
MS Complex Lipidomics	x53551	1	0	0	0
MS Complex Lipidomics	x53883	1	0	0	0
MS Complex Lipidomics	x53884	1	0	0	0
MS Complex Lipidomics	x54408	1	0	0	0
MS Complex Lipidomics	x54585	0	0	0	0
[truncated: 2,871 more rows]
